# Supplementary material for: Transcriptomic profiling of canine decidualization and effects of antigestagens on decidualized dog uterine stromal cells
Source: Sci Rep. 2022 Dec 19;12:21890. doi: 10.1038/s41598-022-24790-6 (PMC9763427; doi:10.1038/s41598-022-24790-6)
Supplement: Supplementary file 2 — Supplementary Information 2. [file 41598_2022_24790_MOESM2_ESM.xlsx]

## Sheet: cAMP vs C Upregulated
Supplementary File 1: List of UPREGULATED DEGs found in the contrast "cAMP vs control" (P < 0.01; FDR < 0.01)
gene_id	gene_name	description	log2 Ratio	pValue	fdr
ENSCAFG00000015180	SELP	selectin P [Source:HGNC Symbol;Acc:HGNC:10721]	10.9811	1.90504e-20	4.40717e-19
ENSCAFG00000003075	AREG	amphiregulin [Source:HGNC Symbol;Acc:HGNC:651]	10.4	2.13884e-18	4.3483e-17
ENSCAFG00000000239	PDE7B	phosphodiesterase 7B [Source:HGNC Symbol;Acc:HGNC:8792]	9.79143	1.53732e-16	2.79946e-15
ENSCAFG00000014225	PAPPA2	pappalysin 2 [Source:HGNC Symbol;Acc:HGNC:14615]	9.3564	5.57451e-15	9.20444e-14
ENSCAFG00000016044	TNS4	tensin 4 [Source:HGNC Symbol;Acc:HGNC:24352]	8.49842	6.68138e-24	1.8555e-22
ENSCAFG00000029394	HAS2	hyaluronan synthase 2 [Source:HGNC Symbol;Acc:HGNC:4819]	8.29073	1.04346e-22	2.74813e-21
ENSCAFG00000009019	NEFM	neurofilament medium [Source:HGNC Symbol;Acc:HGNC:7734]	8.12544	1.34658e-11	1.68946e-10
ENSCAFG00000008584	CXCL10	C-X-C motif chemokine 10 [Source:UniProtKB/Swiss-Prot;Acc:Q5KSV9]	8.06684	5.01248e-11	6.00509e-10
ENSCAFG00000009209	NR4A2	nuclear receptor subfamily 4 group A member 2 [Source:HGNC Symbol;Acc:HGNC:7981]	7.92714	2.32541e-89	3.05588e-87
ENSCAFG00000008562	CALCA	Calcitonin gene-related peptide 1 [Source:UniProtKB/Swiss-Prot;Acc:Q9MYV1]	7.68666	5.60039e-10	6.133e-09
ENSCAFG00000023050	SERPINB13	serpin family B member 13 [Source:HGNC Symbol;Acc:HGNC:8944]	7.66824	2.50015e-10	2.8253e-09
ENSCAFG00000010419	TMPRSS7	transmembrane protease, serine 7 [Source:HGNC Symbol;Acc:HGNC:30846]	7.60727	1.3409e-09	1.40217e-08
ENSCAFG00000009014	NEFL	neurofilament light [Source:HGNC Symbol;Acc:HGNC:7739]	7.42174	1.93408e-56	1.44174e-54
ENSCAFG00000013336	RXRG	retinoid X receptor gamma [Source:HGNC Symbol;Acc:HGNC:10479]	7.1817	4.14945e-09	4.05001e-08
ENSCAFG00000010785	RBM20	RNA binding motif protein 20 [Source:HGNC Symbol;Acc:HGNC:27424]	7.00575	4.30805e-87	5.33153e-85
ENSCAFG00000014448	ZNF804A	zinc finger protein 804A [Source:HGNC Symbol;Acc:HGNC:21711]	6.75637	4.77608e-08	4.06142e-07
ENSCAFG00000020249	CLCA2	chloride channel accessory 2 [Source:HGNC Symbol;Acc:HGNC:2016]	6.73458	2.16559e-07	1.69354e-06
ENSCAFG00000003040	CGA	glycoprotein hormones, alpha polypeptide [Source:HGNC Symbol;Acc:HGNC:1885]	6.69524	2.77251e-07	2.13671e-06
ENSCAFG00000028626	ckpi	secretory leukocyte peptidase inhibitor [Source:HGNC Symbol;Acc:HGNC:11092]	6.65211	5.61088e-07	4.1366e-06
ENSCAFG00000011945	VEGFD	vascular endothelial growth factor D [Source:HGNC Symbol;Acc:HGNC:3708]	6.3855	2.71562e-51	1.86107e-49
ENSCAFG00000020263	PTGS1	Prostaglandin G/H synthase 1 [Source:UniProtKB/Swiss-Prot;Acc:Q8HZR1]	6.12508	1.52898e-64	1.29072e-62
ENSCAFG00000003029	CXCL8	Interleukin-8 [Source:UniProtKB/Swiss-Prot;Acc:P41324]	6.10835	3.59738e-151	1.14639e-148
ENSCAFG00000009005	CYP26B1	cytochrome P450 family 26 subfamily B member 1 [Source:HGNC Symbol;Acc:HGNC:20581]	5.96707	1.04158e-24	3.02439e-23
ENSCAFG00000010161	LPL	lipoprotein lipase [Source:HGNC Symbol;Acc:HGNC:6677]	5.85653	2.32162e-05	0.000132588
ENSCAFG00000014474	IGFBP5	insulin like growth factor binding protein 5 [Source:HGNC Symbol;Acc:HGNC:5474]	5.54651	3.45665e-42	1.82074e-40
ENSCAFG00000010595	RGS2	regulator of G-protein signaling 2 [Source:HGNC Symbol;Acc:HGNC:9998]	5.48782	0	0
ENSCAFG00000009104	STC1	stanniocalcin 1 [Source:HGNC Symbol;Acc:HGNC:11373]	5.48204	1.60066e-84	1.88922e-82
ENSCAFG00000009013	BTC	betacellulin [Source:HGNC Symbol;Acc:HGNC:1121]	5.4108	4.01188e-05	0.000219106
ENSCAFG00000015634	SLC2A9	solute carrier family 2 member 9 [Source:HGNC Symbol;Acc:HGNC:13446]	5.25779	5.09598e-25	1.48987e-23
ENSCAFG00000019049	CDH18	cadherin 18 [Source:HGNC Symbol;Acc:HGNC:1757]	5.12112	6.3104e-35	2.60319e-33
ENSCAFG00000001835	MDR1	ATP binding cassette subfamily B member 1 [Source:HGNC Symbol;Acc:HGNC:40]	5.08582	1.70794e-34	6.88961e-33
ENSCAFG00000016186	SCG2	secretogranin II [Source:HGNC Symbol;Acc:HGNC:10575]	5.07456	0.00016992	0.000799251
ENSCAFG00000005109	CXCR4	C-X-C chemokine receptor type 4 [Source:UniProtKB/Swiss-Prot;Acc:Q3LSL6]	5.0458	2.32459e-14	3.60481e-13
ENSCAFG00000000804	FBLN1	fibulin 1 [Source:HGNC Symbol;Acc:HGNC:3600]	5.01937	0	0
ENSCAFG00000005662	SNAP25	synaptosome associated protein 25 [Source:HGNC Symbol;Acc:HGNC:11132]	4.95528	5.17549e-82	5.89035e-80
ENSCAFG00000013703	PTH2R	parathyroid hormone 2 receptor [Source:HGNC Symbol;Acc:HGNC:9609]	4.95227	0.000283191	0.00126661
ENSCAFG00000015051	SLC5A5	solute carrier family 5 member 5 [Source:HGNC Symbol;Acc:HGNC:11040]	4.94869	6.56112e-14	9.79328e-13
ENSCAFG00000013762	PTGS2	prostaglandin-endoperoxide synthase 2 [Source:HGNC Symbol;Acc:HGNC:9605]	4.87118	2.22668e-100	3.54793e-98
ENSCAFG00000023358	SLC22A3	solute carrier family 22 member 3 [Source:HGNC Symbol;Acc:HGNC:10967]	4.82997	9.58689e-40	4.73659e-38
ENSCAFG00000015298	CD38	CD38 molecule [Source:HGNC Symbol;Acc:HGNC:1667]	4.81172	4.28174e-13	6.03754e-12
ENSCAFG00000018451	RASD1	ras related dexamethasone induced 1 [Source:HGNC Symbol;Acc:HGNC:15828]	4.80624	1.89111e-18	3.87555e-17
ENSCAFG00000014152	BRINP2	BMP/retinoic acid inducible neural specific 2 [Source:HGNC Symbol;Acc:HGNC:13746]	4.70169	1.12744e-18	2.33682e-17
ENSCAFG00000006370	HGF	Hepatocyte growth factor Hepatocyte growth factor alpha chain Hepatocyte growth factor beta chain [Source:UniProtKB/Swiss-Prot;Acc:Q867B7]	4.67138	2.34594e-47	1.41724e-45
ENSCAFG00000009786	MAB21L3	mab-21 like 3 [Source:HGNC Symbol;Acc:HGNC:26787]	4.6677	1.51877e-08	1.3789e-07
ENSCAFG00000024099	FAT3	FAT atypical cadherin 3 [Source:HGNC Symbol;Acc:HGNC:23112]	4.66519	8.33053e-07	5.96569e-06
ENSCAFG00000001362	PLXNA4	plexin A4 [Source:HGNC Symbol;Acc:HGNC:9102]	4.61859	1.11559e-38	5.2474e-37
ENSCAFG00000007304	IGF1	Insulin-like growth factor I [Source:UniProtKB/Swiss-Prot;Acc:P33712]	4.61304	1.96954e-06	1.33826e-05
ENSCAFG00000007309	PAX8	Paired box protein Pax-8 [Source:UniProtKB/Swiss-Prot;Acc:P47240]	4.48375	2.36745e-09	2.38561e-08
ENSCAFG00000009506	ABI3BP	ABI family member 3 binding protein [Source:HGNC Symbol;Acc:HGNC:17265]	4.4787	3.11871e-06	2.0673e-05
ENSCAFG00000018422	FBN3	fibrillin 3 [Source:HGNC Symbol;Acc:HGNC:18794]	4.46949	1.01911e-07	8.32729e-07
ENSCAFG00000015259	DPT	dermatopontin precursor [Source:RefSeq peptide;Acc:NP_001274087]	4.2701	1.78366e-09	1.82474e-08
ENSCAFG00000017439	USP43	ubiquitin specific peptidase 43 [Source:HGNC Symbol;Acc:HGNC:20072]	4.24586	1.93557e-16	3.50256e-15
ENSCAFG00000005918	ITGBL1	integrin subunit beta like 1 [Source:HGNC Symbol;Acc:HGNC:6164]	4.17804	1.41491e-52	9.96457e-51
ENSCAFG00000015256	FAM129C	family with sequence similarity 129 member C [Source:HGNC Symbol;Acc:HGNC:24130]	4.16567	2.64053e-05	0.000149197
ENSCAFG00000015751	GRID2IP	Grid2 interacting protein [Source:HGNC Symbol;Acc:HGNC:18464]	4.15325	2.20964e-85	2.64453e-83
ENSCAFG00000000806	HLA-DRB1	DLA class II histocompatibility antigen, DR-1 beta chain precursor [Source:RefSeq peptide;Acc:NP_001014768]	4.14473	3.65392e-05	0.000201282
ENSCAFG00000010548	DNER	delta/notch like EGF repeat containing [Source:HGNC Symbol;Acc:HGNC:24456]	4.08317	3.75398e-32	1.42417e-30
ENSCAFG00000015756	SLC6A12	Sodium- and chloride-dependent betaine transporter [Source:UniProtKB/Swiss-Prot;Acc:P27799]	4.07361	4.47107e-05	0.000241597
ENSCAFG00000020004	VCAM1	vascular cell adhesion molecule 1 [Source:HGNC Symbol;Acc:HGNC:12663]	4.05846	1.82926e-07	1.451e-06
ENSCAFG00000015725	STK32B	serine/threonine kinase 32B [Source:HGNC Symbol;Acc:HGNC:14217]	4.04047	3.55148e-15	5.92549e-14
ENSCAFG00000016071	IGFBP4	insulin like growth factor binding protein 4 [Source:HGNC Symbol;Acc:HGNC:5473]	4.03534	0	0
ENSCAFG00000013838	MASP1	mannan binding lectin serine peptidase 1 [Source:HGNC Symbol;Acc:HGNC:6901]	4.03419	2.40346e-07	1.86469e-06
ENSCAFG00000005187	EDNRB	endothelin receptor type B [Source:HGNC Symbol;Acc:HGNC:3180]	4.03018	1.50044e-08	1.36421e-07
ENSCAFG00000014179	ASTN1	astrotactin 1 [Source:HGNC Symbol;Acc:HGNC:773]	3.94512	8.46816e-46	4.90653e-44
ENSCAFG00000007945	PROCR	protein C receptor [Source:HGNC Symbol;Acc:HGNC:9452]	3.94024	3.58215e-59	2.78425e-57
ENSCAFG00000005760	PLCB4	phospholipase C beta 4 [Source:HGNC Symbol;Acc:HGNC:9059]	3.93453	7.70295e-06	4.78973e-05
ENSCAFG00000025202	CA2	carbonic anhydrase 2 [Source:HGNC Symbol;Acc:HGNC:1373]	3.92372	1.04667e-10	1.21733e-09
ENSCAFG00000015851	DYDC1	DPY30 domain containing 1 [Source:HGNC Symbol;Acc:HGNC:23460]	3.90753	6.15821e-08	5.16779e-07
ENSCAFG00000032695	FGF10	fibroblast growth factor 10 [Source:HGNC Symbol;Acc:HGNC:3666]	3.84564	1.47101e-66	1.32049e-64
ENSCAFG00000031803	NIPAL1	NIPA like domain containing 1 [Source:HGNC Symbol;Acc:HGNC:27194]	3.82844	2.14184e-23	5.83377e-22
ENSCAFG00000011996	TFAP2C	transcription factor AP-2 gamma [Source:HGNC Symbol;Acc:HGNC:11744]	3.81151	0.000265239	0.00119259
ENSCAFG00000031315	LRRC3	leucine rich repeat containing 3 [Source:HGNC Symbol;Acc:HGNC:14965]	3.79932	1.29072e-33	5.06241e-32
ENSCAFG00000005660	TNFAIP6	TNF alpha induced protein 6 [Source:HGNC Symbol;Acc:HGNC:11898]	3.79099	2.14969e-06	1.45369e-05
ENSCAFG00000006371	NRG1	neuregulin 1 [Source:HGNC Symbol;Acc:HGNC:7997]	3.76388	1.96453e-80	2.21609e-78
ENSCAFG00000001537	FREM1	FRAS1 related extracellular matrix 1 [Source:HGNC Symbol;Acc:HGNC:23399]	3.75732	1.64888e-17	3.19913e-16
ENSCAFG00000018597	LAMA1	laminin subunit alpha 1 [Source:HGNC Symbol;Acc:HGNC:6481]	3.7257	0.000343038	0.00150731
ENSCAFG00000005128	ENTPD3	ectonucleoside triphosphate diphosphohydrolase 3 [Source:HGNC Symbol;Acc:HGNC:3365]	3.699	3.30121e-256	3.00575e-253
ENSCAFG00000009666	ZPLD1	zona pellucida like domain containing 1 [Source:HGNC Symbol;Acc:HGNC:27022]	3.6969	1.07645e-33	4.27463e-32
ENSCAFG00000004768	STAC	SH3 and cysteine rich domain [Source:HGNC Symbol;Acc:HGNC:11353]	3.66446	2.17104e-65	1.8826e-63
ENSCAFG00000015215	F5	coagulation factor V [Source:HGNC Symbol;Acc:HGNC:3542]	3.58538	5.37011e-09	5.17797e-08
ENSCAFG00000011318	ANOS1	anosmin 1 [Source:HGNC Symbol;Acc:HGNC:6211]	3.54555	1.43954e-46	8.49527e-45
ENSCAFG00000000420	CPM	carboxypeptidase M [Source:HGNC Symbol;Acc:HGNC:2311]	3.53128	1.35288e-13	1.98906e-12
ENSCAFG00000030300	CCR7	C-C motif chemokine receptor 7 [Source:HGNC Symbol;Acc:HGNC:1608]	3.52951	0.000839399	0.00334788
ENSCAFG00000009121	LHX5	LIM homeobox 5 [Source:HGNC Symbol;Acc:HGNC:14216]	3.51955	1.30893e-08	1.20036e-07
ENSCAFG00000002588	IL11	interleukin 11 [Source:HGNC Symbol;Acc:HGNC:5966]	3.49597	7.54934e-37	3.32981e-35
ENSCAFG00000001738	GRM8	glutamate metabotropic receptor 8 [Source:HGNC Symbol;Acc:HGNC:4600]	3.48874	0.000179651	0.000840064
ENSCAFG00000020200	GBP6	guanylate binding protein family member 6 [Source:HGNC Symbol;Acc:HGNC:25395]	3.47565	4.36796e-09	4.25026e-08
ENSCAFG00000012128	LRP2	LDL receptor related protein 2 [Source:HGNC Symbol;Acc:HGNC:6694]	3.4733	1.40879e-119	2.99298e-117
ENSCAFG00000001065	PITX1	paired like homeodomain 1 [Source:HGNC Symbol;Acc:HGNC:9004]	3.47238	2.21043e-21	5.44794e-20
ENSCAFG00000011811	SAG	S-antigen visual arrestin [Source:HGNC Symbol;Acc:HGNC:10521]	3.47156	0.00117305	0.00449307
ENSCAFG00000008869	TGM2	transglutaminase 2 [Source:HGNC Symbol;Acc:HGNC:11778]	3.46984	2.66618e-106	4.47181e-104
ENSCAFG00000013863	CEMIP	cell migration inducing hyaluronan binding protein [Source:HGNC Symbol;Acc:HGNC:29213]	3.46798	0	0
ENSCAFG00000018089	DSC3	desmocollin 3 [Source:HGNC Symbol;Acc:HGNC:3037]	3.45909	2.50692e-35	1.0443e-33
ENSCAFG00000008586	ADAMTS1	ADAM metallopeptidase with thrombospondin type 1 motif 1 [Source:HGNC Symbol;Acc:HGNC:217]	3.44816	0	0
ENSCAFG00000010840	ADRA2A	adrenoceptor alpha 2A [Source:HGNC Symbol;Acc:HGNC:281]	3.43516	6.2408e-17	1.16816e-15
ENSCAFG00000016631	GPR179	G protein-coupled receptor 179 [Source:HGNC Symbol;Acc:HGNC:31371]	3.41664	0.00168625	0.00617662
ENSCAFG00000002040	TFPI2	tissue factor pathway inhibitor 2 [Source:HGNC Symbol;Acc:HGNC:11761]	3.38616	8.65722e-122	1.93603e-119
ENSCAFG00000010286	OTUD7A	OTU deubiquitinase 7A [Source:HGNC Symbol;Acc:HGNC:20718]	3.3421	0.00204779	0.00732824
ENSCAFG00000005671	LRRC3B	leucine rich repeat containing 3B [Source:HGNC Symbol;Acc:HGNC:28105]	3.33902	1.55427e-05	9.19139e-05
ENSCAFG00000023524	TMEM88B	transmembrane protein 88B [Source:HGNC Symbol;Acc:HGNC:37099]	3.33456	7.77776e-05	0.000395307
ENSCAFG00000010540	MTTP	microsomal triglyceride transfer protein [Source:HGNC Symbol;Acc:HGNC:7467]	3.32382	8.13662e-05	0.000412724
ENSCAFG00000015626	NWD1	NACHT and WD repeat domain containing 1 [Source:HGNC Symbol;Acc:HGNC:27619]	3.30403	8.59272e-07	6.13278e-06
ENSCAFG00000007100	PDE4D	phosphodiesterase 4D [Source:HGNC Symbol;Acc:HGNC:8783]	3.30072	2.21985e-85	2.64453e-83
ENSCAFG00000002147	IL1R1	interleukin 1 receptor type 1 [Source:HGNC Symbol;Acc:HGNC:5993]	3.29521	4.12431e-90	5.47631e-88
ENSCAFG00000011984	SPP2	secreted phosphoprotein 2 [Source:HGNC Symbol;Acc:HGNC:11256]	3.23798	1.71627e-06	1.17557e-05
ENSCAFG00000012923	DSCAML1	DS cell adhesion molecule like 1 [Source:HGNC Symbol;Acc:HGNC:14656]	3.23465	1.54718e-09	1.6021e-08
ENSCAFG00000018704	GLAST	solute carrier family 1 member 3 [Source:HGNC Symbol;Acc:HGNC:10941]	3.22817	4.40666e-70	4.22343e-68
ENSCAFG00000003025	RASSF6	Ras association domain family member 6 [Source:HGNC Symbol;Acc:HGNC:20796]	3.19549	0.00028746	0.00128435
ENSCAFG00000008401	P2RX7	purinergic receptor P2X 7 [Source:HGNC Symbol;Acc:HGNC:8537]	3.16974	1.20536e-180	5.12158e-178
ENSCAFG00000015127	C11orf70	chromosome 11 open reading frame 70 [Source:HGNC Symbol;Acc:HGNC:28188]	3.14521	6.2749e-109	1.08089e-106
ENSCAFG00000011694	SEZ6L	seizure related 6 homolog like [Source:HGNC Symbol;Acc:HGNC:10763]	3.12932	2.99303e-07	2.29971e-06
ENSCAFG00000000795	PDE10A	phosphodiesterase 10A [Source:HGNC Symbol;Acc:HGNC:8772]	3.12546	8.16261e-87	1.00047e-84
ENSCAFG00000012954	FANK1	fibronectin type III and ankyrin repeat domains 1 [Source:HGNC Symbol;Acc:HGNC:23527]	3.11551	3.15901e-26	9.79753e-25
ENSCAFG00000009195	FOXF2	forkhead box F2 [Source:HGNC Symbol;Acc:HGNC:3810]	3.11366	3.0589e-16	5.46104e-15
ENSCAFG00000011650	INPP5D	inositol polyphosphate-5-phosphatase D [Source:HGNC Symbol;Acc:HGNC:6079]	3.09132	1.3816e-59	1.08045e-57
ENSCAFG00000030308	CD70	CD70 molecule [Source:HGNC Symbol;Acc:HGNC:11937]	3.08886	2.43875e-36	1.05379e-34
ENSCAFG00000013740	MAP2	microtubule associated protein 2 [Source:HGNC Symbol;Acc:HGNC:6839]	3.08507	9.49871e-136	2.5225e-133
ENSCAFG00000011921	ASB11	ankyrin repeat and SOCS box containing 11 [Source:HGNC Symbol;Acc:HGNC:17186]	3.08118	0.000465745	0.00198557
ENSCAFG00000015244	PTPRN	protein tyrosine phosphatase, receptor type N [Source:HGNC Symbol;Acc:HGNC:9676]	3.06747	3.66355e-20	8.35406e-19
ENSCAFG00000008653	GRIA2	glutamate ionotropic receptor AMPA type subunit 2 [Source:HGNC Symbol;Acc:HGNC:4572]	3.06545	4.88464e-05	0.000261506
ENSCAFG00000018854	SEZ6	seizure related 6 homolog [Source:HGNC Symbol;Acc:HGNC:15955]	3.05739	2.78545e-50	1.84928e-48
ENSCAFG00000010378	TAGLN3	transgelin 3 [Source:HGNC Symbol;Acc:HGNC:29868]	3.04793	7.43937e-307	8.62088e-304
ENSCAFG00000001867	KLF9	Kruppel like factor 9 [Source:HGNC Symbol;Acc:HGNC:1123]	3.01775	5.26967e-10	5.78575e-09
ENSCAFG00000008056	RYR3	ryanodine receptor 3 [Source:HGNC Symbol;Acc:HGNC:10485]	3.00499	5.15457e-178	2.05329e-175
ENSCAFG00000005165	MGAT5B	mannosyl (alpha-1,6-)-glycoprotein beta-1,6-N-acetyl-glucosaminyltransferase, isozyme B [Source:HGNC Symbol;Acc:HGNC:24140]	2.99518	8.23997e-06	5.09384e-05
ENSCAFG00000006576	WDFY4	WDFY family member 4 [Source:HGNC Symbol;Acc:HGNC:29323]	2.93602	1.26658e-21	3.17193e-20
ENSCAFG00000000731	FAM19A5	family with sequence similarity 19 member A5, C-C motif chemokine like [Source:HGNC Symbol;Acc:HGNC:21592]	2.89225	9.93335e-16	1.71572e-14
ENSCAFG00000018598	C6	complement C6 [Source:HGNC Symbol;Acc:HGNC:1339]	2.8799	4.76943e-188	2.17128e-185
ENSCAFG00000018619	PTGER4	prostaglandin E receptor 4 [Source:HGNC Symbol;Acc:HGNC:9596]	2.87357	1.22156e-07	9.89276e-07
ENSCAFG00000019066	LDLRAD1	low density lipoprotein receptor class A domain containing 1 [Source:HGNC Symbol;Acc:HGNC:32069]	2.86422	1.1439e-65	9.98718e-64
ENSCAFG00000011188	GALNT3	polypeptide N-acetylgalactosaminyltransferase 3 [Source:HGNC Symbol;Acc:HGNC:4125]	2.84858	2.21619e-10	2.52006e-09
ENSCAFG00000002364	ADGRL3	adhesion G protein-coupled receptor L3 [Source:HGNC Symbol;Acc:HGNC:20974]	2.84376	1.15099e-21	2.89383e-20
ENSCAFG00000017365	TMEM100	transmembrane protein 100 [Source:HGNC Symbol;Acc:HGNC:25607]	2.84221	2.7415e-48	1.71303e-46
ENSCAFG00000005157	THBD	thrombomodulin [Source:HGNC Symbol;Acc:HGNC:11784]	2.84023	5.91981e-163	2.03946e-160
ENSCAFG00000031922	GPX3	glutathione peroxidase 3 precursor [Source:RefSeq peptide;Acc:NP_001157926]	2.8398	3.67769e-138	1.01912e-135
ENSCAFG00000008528	GPR87	G protein-coupled receptor 87 [Source:HGNC Symbol;Acc:HGNC:4538]	2.83683	3.9513e-07	2.97503e-06
ENSCAFG00000008354	SCARA5	scavenger receptor class A member 5 [Source:HGNC Symbol;Acc:HGNC:28701]	2.83332	6.66016e-08	5.55609e-07
ENSCAFG00000001906	FZD1	frizzled class receptor 1 [Source:HGNC Symbol;Acc:HGNC:4038]	2.83178	3.55621e-45	2.02371e-43
ENSCAFG00000006479	PKDCC	protein kinase domain containing, cytoplasmic [Source:HGNC Symbol;Acc:HGNC:25123]	2.82514	4.26973e-182	1.87677e-179
ENSCAFG00000003745	EPHB6	EPH receptor B6 [Source:HGNC Symbol;Acc:HGNC:3396]	2.80439	1.84091e-13	2.67878e-12
ENSCAFG00000001361	APOBEC3H	apolipoprotein B mRNA editing enzyme catalytic subunit 3H [Source:HGNC Symbol;Acc:HGNC:24100]	2.79835	1.70685e-13	2.49223e-12
ENSCAFG00000015633	GREM2	gremlin 2, DAN family BMP antagonist [Source:HGNC Symbol;Acc:HGNC:17655]	2.77621	2.23582e-17	4.31164e-16
ENSCAFG00000004474	CACNB2	calcium voltage-gated channel auxiliary subunit beta 2 [Source:HGNC Symbol;Acc:HGNC:1402]	2.77438	8.14196e-45	4.552e-43
ENSCAFG00000019442	TEX28	testis expressed 28 [Source:HGNC Symbol;Acc:HGNC:2563]	2.76863	1.25163e-15	2.13296e-14
ENSCAFG00000003260	PLEK	Pleckstrin [Source:UniProtKB/Swiss-Prot;Acc:Q6Q308]	2.76255	0.000722622	0.00292514
ENSCAFG00000010387	FAP	fibroblast activation protein alpha [Source:HGNC Symbol;Acc:HGNC:3590]	2.73419	3.12108e-209	1.72976e-206
ENSCAFG00000012722	NECTIN4	nectin cell adhesion molecule 4 [Source:HGNC Symbol;Acc:HGNC:19688]	2.72791	7.60807e-05	0.000388075
ENSCAFG00000030240	DUSP4	dual specificity phosphatase 4 [Source:HGNC Symbol;Acc:HGNC:3070]	2.7271	1.10855e-30	4.00303e-29
ENSCAFG00000015857	DYDC2	DPY30 domain containing 2 [Source:HGNC Symbol;Acc:HGNC:23468]	2.70336	4.39435e-12	5.73921e-11
ENSCAFG00000007882	PCSK1	proprotein convertase subtilisin/kexin type 1 [Source:HGNC Symbol;Acc:HGNC:8743]	2.70332	6.11085e-196	2.99596e-193
ENSCAFG00000007683	AADAT	aminoadipate aminotransferase [Source:HGNC Symbol;Acc:HGNC:17929]	2.69205	1.50457e-09	1.56306e-08
ENSCAFG00000029786	Bdkrb2	bradykinin receptor B2 [Source:HGNC Symbol;Acc:HGNC:1030]	2.67933	2.65885e-231	1.78381e-228
ENSCAFG00000012883	ARHGDIB	Rho GDP dissociation inhibitor beta [Source:HGNC Symbol;Acc:HGNC:679]	2.67206	6.57832e-15	1.07367e-13
ENSCAFG00000014853	ALPL	alkaline phosphatase, liver/bone/kidney [Source:HGNC Symbol;Acc:HGNC:438]	2.66559	4.47279e-73	4.52497e-71
ENSCAFG00000018175	CAPN6	calpain 6 [Source:HGNC Symbol;Acc:HGNC:1483]	2.66159	0.000139388	0.000667963
ENSCAFG00000009822	HTATIP2	HIV-1 Tat interactive protein 2 [Source:HGNC Symbol;Acc:HGNC:16637]	2.64678	8.45237e-200	4.48926e-197
ENSCAFG00000006322	KL	klotho [Source:HGNC Symbol;Acc:HGNC:6344]	2.63305	1.5971e-06	1.09985e-05
ENSCAFG00000012440	SLC16A9	solute carrier family 16 member 9 [Source:HGNC Symbol;Acc:HGNC:23520]	2.63244	1.36418e-18	2.81379e-17
ENSCAFG00000015717	CH25H	cholesterol 25-hydroxylase [Source:RefSeq peptide;Acc:NP_001300756]	2.61726	2.50986e-11	3.07331e-10
ENSCAFG00000010571	DAPP1	dual adaptor of phosphotyrosine and 3-phosphoinositides 1 [Source:HGNC Symbol;Acc:HGNC:16500]	2.5992	0.00261964	0.00906913
ENSCAFG00000019926	AIF1L	allograft inflammatory factor 1 like [Source:HGNC Symbol;Acc:HGNC:28904]	2.58454	6.25494e-129	1.5333e-126
ENSCAFG00000018945	TNLG8B	CD40 ligand CD40 ligand, membrane form CD40 ligand, soluble form [Source:UniProtKB/Swiss-Prot;Acc:O97626]	2.581	0.00059693	0.00247772
ENSCAFG00000024748	CD55	CD55 molecule (Cromer blood group) [Source:HGNC Symbol;Acc:HGNC:2665]	2.57799	6.52742e-110	1.1719e-107
ENSCAFG00000014882	GDF15	growth differentiation factor 15 [Source:HGNC Symbol;Acc:HGNC:30142]	2.56964	0.00130954	0.00494454
ENSCAFG00000032187	RNF152	ring finger protein 152 [Source:HGNC Symbol;Acc:HGNC:26811]	2.53539	5.90789e-06	3.74478e-05
ENSCAFG00000010888	UPK1B	uroplakin 1B [Source:HGNC Symbol;Acc:HGNC:12578]	2.53229	6.70051e-15	1.09222e-13
ENSCAFG00000013243	LAMC2	laminin subunit gamma-2 precursor [Source:RefSeq peptide;Acc:NP_001003351]	2.53115	3.812e-22	9.77697e-21
ENSCAFG00000010469	CD200	CD200 molecule [Source:HGNC Symbol;Acc:HGNC:7203]	2.53002	7.53363e-06	4.6936e-05
ENSCAFG00000024140	SMIM3	small integral membrane protein 3 [Source:HGNC Symbol;Acc:HGNC:30248]	2.52875	2.47139e-08	2.18013e-07
ENSCAFG00000029563	DIO3	type III iodothyronine deiodinase [Source:RefSeq peptide;Acc:NP_001157660]	2.51386	5.9108e-06	3.74478e-05
ENSCAFG00000002152	IL1R2	interleukin 1 receptor type 2 [Source:HGNC Symbol;Acc:HGNC:5994]	2.50607	0.00189978	0.00686063
ENSCAFG00000015228	VWF	von Willebrand factor [Source:HGNC Symbol;Acc:HGNC:12726]	2.49682	1.90805e-18	3.904e-17
ENSCAFG00000029426	NETO2	neuropilin and tolloid like 2 [Source:HGNC Symbol;Acc:HGNC:14644]	2.49586	1.07837e-118	2.25344e-116
ENSCAFG00000015553	DKK1	dickkopf WNT signaling pathway inhibitor 1 [Source:HGNC Symbol;Acc:HGNC:2891]	2.48696	1.44169e-67	1.32211e-65
ENSCAFG00000003685	CREM	cAMP-responsive element modulator [Source:UniProtKB/Swiss-Prot;Acc:P79145]	2.47237	1.82331e-87	2.30117e-85
ENSCAFG00000019950	HMCN2	hemicentin 2 [Source:HGNC Symbol;Acc:HGNC:21293]	2.4666	2.21276e-48	1.40329e-46
ENSCAFG00000012994	GRHL3	grainyhead like transcription factor 3 [Source:HGNC Symbol;Acc:HGNC:25839]	2.46238	9.01201e-05	0.000453339
ENSCAFG00000004592	TESK2	testis-specific kinase 2 [Source:HGNC Symbol;Acc:HGNC:11732]	2.45529	2.24614e-36	9.77186e-35
ENSCAFG00000029157	NOVA1	NOVA alternative splicing regulator 1 [Source:HGNC Symbol;Acc:HGNC:7886]	2.42092	1.53493e-42	8.18652e-41
ENSCAFG00000017013	SGCA	sarcoglycan alpha [Source:HGNC Symbol;Acc:HGNC:10805]	2.41642	9.36373e-38	4.23261e-36
ENSCAFG00000000510	PRR16	proline rich 16 [Source:HGNC Symbol;Acc:HGNC:29654]	2.40139	3.39508e-25	1.00411e-23
ENSCAFG00000010807	PDCD4	programmed cell death 4 [Source:HGNC Symbol;Acc:HGNC:8763]	2.39779	2.68212e-115	5.34203e-113
ENSCAFG00000010617	ALDH1A3	aldehyde dehydrogenase 1 family member A3 [Source:HGNC Symbol;Acc:HGNC:409]	2.38488	1.67257e-25	4.98136e-24
ENSCAFG00000014805	DNM3	dynamin 3 [Source:HGNC Symbol;Acc:HGNC:29125]	2.37388	5.20753e-19	1.11564e-17
ENSCAFG00000017403	NTN1	netrin 1 [Source:HGNC Symbol;Acc:HGNC:8029]	2.36553	3.52897e-08	3.06429e-07
ENSCAFG00000005873	RFTN1	raftlin, lipid raft linker 1 [Source:HGNC Symbol;Acc:HGNC:30278]	2.33996	2.695e-216	1.71766e-213
ENSCAFG00000007551	ESYT3	extended synaptotagmin 3 [Source:HGNC Symbol;Acc:HGNC:24295]	2.33976	2.78206e-42	1.47149e-40
ENSCAFG00000019898	NTNG2	netrin G2 [Source:HGNC Symbol;Acc:HGNC:14288]	2.33503	7.73696e-15	1.24681e-13
ENSCAFG00000014484	ETV4	ETS variant 4 [Source:HGNC Symbol;Acc:HGNC:3493]	2.31494	2.41961e-56	1.79318e-54
ENSCAFG00000014278	ABCA12	ATP binding cassette subfamily A member 12 [Source:HGNC Symbol;Acc:HGNC:14637]	2.30227	1.78656e-20	4.1406e-19
ENSCAFG00000019952	ATP2C2	ATPase secretory pathway Ca2+ transporting 2 [Source:HGNC Symbol;Acc:HGNC:29103]	2.28551	3.75987e-07	2.84171e-06
ENSCAFG00000003694	PRDM1	PR/SET domain 1 [Source:HGNC Symbol;Acc:HGNC:9346]	2.27219	1.21116e-18	2.50628e-17
ENSCAFG00000009448	SLC10A6	solute carrier family 10 member 6 [Source:HGNC Symbol;Acc:HGNC:30603]	2.26063	0.000295858	0.00131496
ENSCAFG00000031409	TMEM176A	transmembrane protein 176A [Source:HGNC Symbol;Acc:HGNC:24930]	2.25838	4.3256e-21	1.04231e-19
ENSCAFG00000001113	TMEM71	transmembrane protein 71 [Source:HGNC Symbol;Acc:HGNC:26572]	2.25347	1.56565e-09	1.6186e-08
ENSCAFG00000002753	GPNMB	glycoprotein nmb [Source:HGNC Symbol;Acc:HGNC:4462]	2.2508	3.09402e-27	9.88459e-26
ENSCAFG00000006801	HSPB6	heat shock protein family B (small) member 6 [Source:HGNC Symbol;Acc:HGNC:26511]	2.24688	1.02936e-99	1.58087e-97
ENSCAFG00000010529	PCSK6	proprotein convertase subtilisin/kexin type 6 [Source:HGNC Symbol;Acc:HGNC:8569]	2.23166	1.17722e-236	8.33665e-234
ENSCAFG00000029853	CDKN1A	cyclin dependent kinase inhibitor 1A [Source:HGNC Symbol;Acc:HGNC:1784]	2.22602	0	0
ENSCAFG00000018101	CD74	CD74 molecule [Source:HGNC Symbol;Acc:HGNC:1697]	2.21707	1.96303e-07	1.54748e-06
ENSCAFG00000011499	SNAI1	snail family transcriptional repressor 1 [Source:HGNC Symbol;Acc:HGNC:11128]	2.20835	1.39312e-12	1.89724e-11
ENSCAFG00000017723	BDKRB1	bradykinin receptor B1 [Source:HGNC Symbol;Acc:HGNC:1029]	2.19813	5.67288e-05	0.000299429
ENSCAFG00000014629	HGFAC	HGF activator [Source:HGNC Symbol;Acc:HGNC:4894]	2.19735	6.54694e-07	4.7962e-06
ENSCAFG00000018570	SGIP1	SH3 domain GRB2 like endophilin interacting protein 1 [Source:HGNC Symbol;Acc:HGNC:25412]	2.18419	1.39301e-16	2.55493e-15
ENSCAFG00000005856	PLCB1	phospholipase C beta 1 [Source:HGNC Symbol;Acc:HGNC:15917]	2.18036	1.20428e-132	3.01e-130
ENSCAFG00000016010	FSCN1	fascin actin-bundling protein 1 [Source:HGNC Symbol;Acc:HGNC:11148]	2.178	9.8834e-255	8.39892e-252
ENSCAFG00000003438	COBL	cordon-bleu WH2 repeat protein [Source:HGNC Symbol;Acc:HGNC:22199]	2.15594	3.84065e-112	7.19952e-110
ENSCAFG00000018625	C3	complement C3 [Source:HGNC Symbol;Acc:HGNC:1318]	2.14717	1.02158e-27	3.33046e-26
ENSCAFG00000010140	BICDL1	BICD family like cargo adaptor 1 [Source:HGNC Symbol;Acc:HGNC:28095]	2.14425	2.18508e-19	4.80227e-18
ENSCAFG00000002270	NINJ1	ninjurin 1 [Source:HGNC Symbol;Acc:HGNC:7824]	2.14253	2.89094e-135	7.52058e-133
ENSCAFG00000004127	SESN3	sestrin 3 [Source:HGNC Symbol;Acc:HGNC:23060]	2.1384	1.05626e-26	3.3163e-25
ENSCAFG00000014698	CRLF1	cytokine receptor like factor 1 [Source:HGNC Symbol;Acc:HGNC:2364]	2.13797	6.16884e-21	1.47255e-19
ENSCAFG00000013918	SLC2A3		2.13302	1.57305e-91	2.20348e-89
ENSCAFG00000016909	SLC5A2	solute carrier family 5 member 2 [Source:HGNC Symbol;Acc:HGNC:11037]	2.12872	0.000118585	0.000578939
ENSCAFG00000014546	HTRA3	HtrA serine peptidase 3 [Source:HGNC Symbol;Acc:HGNC:30406]	2.12338	2.52931e-28	8.37431e-27
ENSCAFG00000005225	PLB1	phospholipase B1 [Source:HGNC Symbol;Acc:HGNC:30041]	2.1152	1.12869e-05	6.84788e-05
ENSCAFG00000006568	ARHGAP22	Rho GTPase activating protein 22 [Source:HGNC Symbol;Acc:HGNC:30320]	2.11184	1.11077e-32	4.27764e-31
ENSCAFG00000006521	FRMD4B	FERM domain containing 4B [Source:HGNC Symbol;Acc:HGNC:24886]	2.11165	1.45157e-25	4.3333e-24
ENSCAFG00000009421	MMP2	matrix metallopeptidase 2 [Source:HGNC Symbol;Acc:HGNC:7166]	2.10292	0	0
ENSCAFG00000003488	PAPPA	pappalysin 1 [Source:HGNC Symbol;Acc:HGNC:8602]	2.1003	1.55698e-198	7.93873e-196
ENSCAFG00000016228	SERPINE2	serpin family E member 2 [Source:HGNC Symbol;Acc:HGNC:8951]	2.0887	4.88983e-171	1.88881e-168
ENSCAFG00000010231	KCNQ1	potassium voltage-gated channel subfamily Q member 1 [Source:HGNC Symbol;Acc:HGNC:6294]	2.07621	0.00117808	0.00450612
ENSCAFG00000013641	DUSP10	dual specificity phosphatase 10 [Source:HGNC Symbol;Acc:HGNC:3065]	2.07326	8.31746e-06	5.13427e-05
ENSCAFG00000012169	SYTL1	synaptotagmin like 1 [Source:HGNC Symbol;Acc:HGNC:15584]	2.06029	7.55403e-89	9.82564e-87
ENSCAFG00000030931	LIF	leukemia inhibitory factor [Source:HGNC Symbol;Acc:HGNC:6596]	2.05108	1.12057e-102	1.83128e-100
ENSCAFG00000018027	GPRC5B	G protein-coupled receptor class C group 5 member B [Source:HGNC Symbol;Acc:HGNC:13308]	2.04342	2.05828e-77	2.15057e-75
ENSCAFG00000013001	C10orf90	chromosome 10 open reading frame 90 [Source:HGNC Symbol;Acc:HGNC:26563]	2.04228	4.18317e-33	1.62076e-31
ENSCAFG00000015845	KIF26B	kinesin family member 26B [Source:HGNC Symbol;Acc:HGNC:25484]	2.04019	6.36823e-23	1.69469e-21
ENSCAFG00000008978	EVA1C	eva-1 homolog C [Source:HGNC Symbol;Acc:HGNC:13239]	2.03834	5.49665e-17	1.0319e-15
ENSCAFG00000018583	PDE4B	phosphodiesterase 4B [Source:HGNC Symbol;Acc:HGNC:8781]	2.03027	6.90457e-106	1.14302e-103
ENSCAFG00000014052	NODAL	nodal growth differentiation factor [Source:HGNC Symbol;Acc:HGNC:7865]	2.02878	3.49969e-09	3.46183e-08
ENSCAFG00000008382	FAIM2	Fas apoptotic inhibitory molecule 2 [Source:HGNC Symbol;Acc:HGNC:17067]	2.01984	0.000681162	0.00278027
ENSCAFG00000016563	GALNT16	polypeptide N-acetylgalactosaminyltransferase 16 [Source:HGNC Symbol;Acc:HGNC:23233]	2.01046	1.38802e-108	2.35908e-106
ENSCAFG00000013263	MGMT	O-6-methylguanine-DNA methyltransferase [Source:HGNC Symbol;Acc:HGNC:7059]	2.00765	5.88344e-07	4.33504e-06
ENSCAFG00000017863	MYOCD	myocardin [Source:HGNC Symbol;Acc:HGNC:16067]	1.98926	5.25934e-78	5.58674e-76
ENSCAFG00000002403	CCDC180	coiled-coil domain containing 180 [Source:HGNC Symbol;Acc:HGNC:29303]	1.9863	0.000263224	0.00118562
ENSCAFG00000006579	MEDAG	mesenteric estrogen dependent adipogenesis [Source:HGNC Symbol;Acc:HGNC:25926]	1.97815	2.35343e-48	1.4851e-46
ENSCAFG00000032144	NRSN2	neurensin 2 [Source:HGNC Symbol;Acc:HGNC:16229]	1.9739	6.43153e-10	6.97725e-09
ENSCAFG00000023774	RAMP1	receptor activity modifying protein 1 [Source:HGNC Symbol;Acc:HGNC:9843]	1.97169	7.93063e-06	4.9193e-05
ENSCAFG00000018737	APCDD1	APC down-regulated 1 [Source:HGNC Symbol;Acc:HGNC:15718]	1.95623	3.71571e-05	0.000204332
ENSCAFG00000029471	CLIC2	chloride intracellular channel 2 [Source:HGNC Symbol;Acc:HGNC:2063]	1.95593	0.00160862	0.0059229
ENSCAFG00000010652	STK17B	serine/threonine kinase 17b [Source:HGNC Symbol;Acc:HGNC:11396]	1.93848	7.26203e-32	2.71463e-30
ENSCAFG00000020148	FAM69A	family with sequence similarity 69 member A [Source:HGNC Symbol;Acc:HGNC:32213]	1.93836	5.35255e-41	2.74012e-39
ENSCAFG00000011595	ARHGAP6	Rho GTPase activating protein 6 [Source:HGNC Symbol;Acc:HGNC:676]	1.93335	1.25618e-17	2.45968e-16
ENSCAFG00000005810	KAT2B	lysine acetyltransferase 2B [Source:HGNC Symbol;Acc:HGNC:8638]	1.93302	1.28042e-123	2.96755e-121
ENSCAFG00000013132	FOSL1	FOS like 1, AP-1 transcription factor subunit [Source:HGNC Symbol;Acc:HGNC:13718]	1.92407	4.13983e-63	3.36117e-61
ENSCAFG00000004043	LAMA4	laminin subunit alpha 4 [Source:HGNC Symbol;Acc:HGNC:6484]	1.92095	0	0
ENSCAFG00000003532	AASS	aminoadipate-semialdehyde synthase [Source:HGNC Symbol;Acc:HGNC:17366]	1.91524	0.00122113	0.00465067
ENSCAFG00000031870	RNF125	ring finger protein 125 [Source:HGNC Symbol;Acc:HGNC:21150]	1.91442	1.56642e-13	2.29244e-12
ENSCAFG00000006065	PRNP	prion protein [Source:HGNC Symbol;Acc:HGNC:9449]	1.91385	3.182e-84	3.68736e-82
ENSCAFG00000009989	BRSK2	BR serine/threonine kinase 2 [Source:HGNC Symbol;Acc:HGNC:11405]	1.91234	1.6585e-05	9.76482e-05
ENSCAFG00000016481	STAC2	SH3 and cysteine rich domain 2 [Source:HGNC Symbol;Acc:HGNC:23990]	1.90803	8.63801e-07	6.15821e-06
ENSCAFG00000020395	RRAD	RRAD, Ras related glycolysis inhibitor and calcium channel regulator [Source:HGNC Symbol;Acc:HGNC:10446]	1.90607	9.17456e-06	5.63334e-05
ENSCAFG00000018807	IMPA2	inositol monophosphatase 2 [Source:HGNC Symbol;Acc:HGNC:6051]	1.90202	2.23672e-14	3.48126e-13
ENSCAFG00000002876	TPBG	trophoblast glycoprotein [Source:HGNC Symbol;Acc:HGNC:12004]	1.8927	5.30806e-14	7.96022e-13
ENSCAFG00000000418	MDM2	MDM2 proto-oncogene [Source:HGNC Symbol;Acc:HGNC:6973]	1.89162	1.37957e-288	1.35272e-285
ENSCAFG00000000838	FAM118A	family with sequence similarity 118 member A [Source:HGNC Symbol;Acc:HGNC:1313]	1.87351	8.34301e-50	5.48187e-48
ENSCAFG00000019405	PLCH2	phospholipase C eta 2 [Source:HGNC Symbol;Acc:HGNC:29037]	1.85343	1.20819e-06	8.45271e-06
ENSCAFG00000001751	TRPM6	transient receptor potential cation channel subfamily M member 6 [Source:HGNC Symbol;Acc:HGNC:17995]	1.84218	7.86966e-16	1.37229e-14
ENSCAFG00000032756	FAM198B	family with sequence similarity 198 member B [Source:HGNC Symbol;Acc:HGNC:25312]	1.82021	7.6287e-53	5.43257e-51
ENSCAFG00000032445	NMU	Neuromedin-U-25 Neuromedin-U-8 [Source:UniProtKB/Swiss-Prot;Acc:P34962]	1.81812	1.55897e-27	5.03094e-26
ENSCAFG00000025025	TRIM34	tripartite motif-containing protein 6 [Source:RefSeq peptide;Acc:NP_001192119]	1.81207	6.95651e-07	5.07292e-06
ENSCAFG00000007693	LPXN	leupaxin [Source:HGNC Symbol;Acc:HGNC:14061]	1.78879	3.13977e-28	1.03151e-26
ENSCAFG00000018284	UNC45B	unc-45 myosin chaperone B [Source:HGNC Symbol;Acc:HGNC:14304]	1.77348	1.21168e-07	9.81898e-07
ENSCAFG00000001649	GCNT1	glucosaminyl (N-acetyl) transferase 1, core 2 [Source:HGNC Symbol;Acc:HGNC:4203]	1.76441	2.78786e-05	0.000156619
ENSCAFG00000015002	PRRX1	paired related homeobox 1 [Source:HGNC Symbol;Acc:HGNC:9142]	1.76241	4.60264e-46	2.69128e-44
ENSCAFG00000000068	BCL2	BCL2, apoptosis regulator [Source:HGNC Symbol;Acc:HGNC:990]	1.76138	1.69013e-33	6.6086e-32
ENSCAFG00000004583	RAB37	RAB37, member RAS oncogene family [Source:HGNC Symbol;Acc:HGNC:30268]	1.74615	8.22043e-06	5.08422e-05
ENSCAFG00000018877	NPR3	natriuretic peptide receptor 3 [Source:HGNC Symbol;Acc:HGNC:7945]	1.74054	1.21304e-15	2.06996e-14
ENSCAFG00000010955	PTHLH	Parathyroid hormone-related protein Osteostatin [Source:UniProtKB/Swiss-Prot;Acc:P52211]	1.73581	9.89208e-48	6.09151e-46
ENSCAFG00000005688	PHLDA1	pleckstrin homology like domain family A member 1 [Source:HGNC Symbol;Acc:HGNC:8933]	1.73115	6.65453e-32	2.49486e-30
ENSCAFG00000020062	DPYD	dihydropyrimidine dehydrogenase [Source:HGNC Symbol;Acc:HGNC:3012]	1.73107	1.10598e-166	4.14645e-164
ENSCAFG00000004585	TMEM176B	transmembrane protein 176B [Source:HGNC Symbol;Acc:HGNC:29596]	1.72944	7.05647e-13	9.75584e-12
ENSCAFG00000001091	TGFBI	transforming growth factor beta induced [Source:HGNC Symbol;Acc:HGNC:11771]	1.72934	0	0
ENSCAFG00000014245	PDE1A	phosphodiesterase 1A [Source:HGNC Symbol;Acc:HGNC:8774]	1.72127	1.19697e-24	3.46768e-23
ENSCAFG00000032412	FLI1	Fli-1 proto-oncogene, ETS transcription factor [Source:HGNC Symbol;Acc:HGNC:3749]	1.71219	0.000236002	0.0010744
ENSCAFG00000000217	SGK1	serum/glucocorticoid regulated kinase 1 [Source:HGNC Symbol;Acc:HGNC:10810]	1.70992	5.25337e-33	2.02923e-31
ENSCAFG00000019798	CSF1	colony stimulating factor 1 [Source:HGNC Symbol;Acc:HGNC:2432]	1.70122	1.50008e-63	1.23365e-61
ENSCAFG00000011476	PITPNC1	phosphatidylinositol transfer protein, cytoplasmic 1 [Source:HGNC Symbol;Acc:HGNC:21045]	1.69544	3.42999e-07	2.61027e-06
ENSCAFG00000002046	GNG11	G protein subunit gamma 11 [Source:HGNC Symbol;Acc:HGNC:4403]	1.68605	4.91773e-60	3.89356e-58
ENSCAFG00000016192	SDK1	sidekick cell adhesion molecule 1 [Source:HGNC Symbol;Acc:HGNC:19307]	1.67623	2.68524e-08	2.3606e-07
ENSCAFG00000010936	NPNT	nephronectin [Source:HGNC Symbol;Acc:HGNC:27405]	1.67435	3.30004e-05	0.000183117
ENSCAFG00000032583	METTL7A	methyltransferase like 7A [Source:HGNC Symbol;Acc:HGNC:24550]	1.67184	1.95155e-121	4.28904e-119
ENSCAFG00000029396	BASP1	brain abundant membrane attached signal protein 1 [Source:HGNC Symbol;Acc:HGNC:957]	1.6668	6.16814e-52	4.25002e-50
ENSCAFG00000023269	GAS1	growth arrest specific 1 [Source:HGNC Symbol;Acc:HGNC:4165]	1.66528	0.00144804	0.00540818
ENSCAFG00000019022	ACOT11	acyl-CoA thioesterase 11 [Source:HGNC Symbol;Acc:HGNC:18156]	1.66465	1.46827e-06	1.01497e-05
ENSCAFG00000005365	DGAT2	diacylglycerol O-acyltransferase 2 [Source:HGNC Symbol;Acc:HGNC:16940]	1.66329	3.92202e-19	8.45922e-18
ENSCAFG00000017835	HHIPL1	HHIP like 1 [Source:HGNC Symbol;Acc:HGNC:19710]	1.6602	4.93746e-36	2.11201e-34
ENSCAFG00000011438	SCN9A	sodium voltage-gated channel alpha subunit 9 [Source:HGNC Symbol;Acc:HGNC:10597]	1.64267	6.25056e-26	1.91529e-24
ENSCAFG00000018607	DNAJC6	DnaJ heat shock protein family (Hsp40) member C6 [Source:HGNC Symbol;Acc:HGNC:15469]	1.63632	1.35135e-14	2.13188e-13
ENSCAFG00000014965	GCH1	GTP cyclohydrolase 1 [Source:HGNC Symbol;Acc:HGNC:4193]	1.63045	2.68896e-08	2.36224e-07
ENSCAFG00000019355	PLEKHN1	pleckstrin homology domain containing N1 [Source:HGNC Symbol;Acc:HGNC:25284]	1.62389	3.0168e-08	2.63934e-07
ENSCAFG00000007758	GALNT6	polypeptide N-acetylgalactosaminyltransferase 6 [Source:HGNC Symbol;Acc:HGNC:4128]	1.62371	8.92002e-20	1.98782e-18
ENSCAFG00000016111	FOXK1	forkhead box K1 [Source:HGNC Symbol;Acc:HGNC:23480]	1.62274	9.87255e-66	8.67899e-64
ENSCAFG00000006421	GAS6	growth arrest specific 6 [Source:HGNC Symbol;Acc:HGNC:4168]	1.6223	7.33489e-21	1.74436e-19
ENSCAFG00000008270	SORBS1	sorbin and SH3 domain containing 1 [Source:HGNC Symbol;Acc:HGNC:14565]	1.61818	3.35539e-36	1.44011e-34
ENSCAFG00000004316	GSAP	gamma-secretase activating protein [Source:HGNC Symbol;Acc:HGNC:28042]	1.60347	1.51108e-20	3.54728e-19
ENSCAFG00000008031	RDH10	retinol dehydrogenase 10 [Source:HGNC Symbol;Acc:HGNC:19975]	1.59947	4.81632e-45	2.71653e-43
ENSCAFG00000004366	MAGI2	membrane associated guanylate kinase, WW and PDZ domain containing 2 [Source:HGNC Symbol;Acc:HGNC:18957]	1.59385	8.88841e-08	7.32863e-07
ENSCAFG00000009418	TP53INP1	tumor protein p53 inducible nuclear protein 1 [Source:HGNC Symbol;Acc:HGNC:18022]	1.58785	2.22508e-17	4.29745e-16
ENSCAFG00000014346	C1S	complement C1s [Source:HGNC Symbol;Acc:HGNC:1247]	1.58271	1.56534e-93	2.24195e-91
ENSCAFG00000030111	NCALD	neurocalcin delta [Source:HGNC Symbol;Acc:HGNC:7655]	1.58115	4.73822e-52	3.28251e-50
ENSCAFG00000011081	ZMAT3	zinc finger matrin-type 3 [Source:HGNC Symbol;Acc:HGNC:29983]	1.57801	2.43731e-38	1.12567e-36
ENSCAFG00000011405	TXNIP	thioredoxin interacting protein [Source:HGNC Symbol;Acc:HGNC:16952]	1.573	1.257e-50	8.47775e-49
ENSCAFG00000008467	EDIL3	EGF like repeats and discoidin domains 3 [Source:HGNC Symbol;Acc:HGNC:3173]	1.57248	1.19743e-34	4.89218e-33
ENSCAFG00000012903	RUNX3	runt related transcription factor 3 [Source:HGNC Symbol;Acc:HGNC:10473]	1.56774	2.65066e-06	1.769e-05
ENSCAFG00000010619	BICD1	BICD cargo adaptor 1 [Source:HGNC Symbol;Acc:HGNC:1049]	1.56767	8.74298e-15	1.40538e-13
ENSCAFG00000007905	GLRX	glutaredoxin [Source:HGNC Symbol;Acc:HGNC:4330]	1.56453	1.64401e-26	5.13632e-25
ENSCAFG00000010673	HECW2	HECT, C2 and WW domain containing E3 ubiquitin protein ligase 2 [Source:HGNC Symbol;Acc:HGNC:29853]	1.56201	2.83747e-48	1.76435e-46
ENSCAFG00000009231	GPD2	glycerol-3-phosphate dehydrogenase 2 [Source:HGNC Symbol;Acc:HGNC:4456]	1.5604	2.82718e-78	3.02841e-76
ENSCAFG00000024916	ABCA8	ATP binding cassette subfamily A member 8 [Source:HGNC Symbol;Acc:HGNC:38]	1.55525	1.05615e-47	6.47245e-46
ENSCAFG00000000419	AKAP12	A-kinase anchoring protein 12 [Source:HGNC Symbol;Acc:HGNC:370]	1.55032	7.25086e-142	2.10061e-139
ENSCAFG00000009001	DOCK5	dedicator of cytokinesis 5 [Source:HGNC Symbol;Acc:HGNC:23476]	1.54883	2.15736e-68	2.00729e-66
ENSCAFG00000010394	PHLDB2	pleckstrin homology like domain family B member 2 [Source:HGNC Symbol;Acc:HGNC:29573]	1.54377	1.07126e-157	3.50137e-155
ENSCAFG00000014067	PALD1	phosphatase domain containing, paladin 1 [Source:HGNC Symbol;Acc:HGNC:23530]	1.54092	9.1562e-45	5.09669e-43
ENSCAFG00000012445	PROX1	prospero homeobox 1 [Source:HGNC Symbol;Acc:HGNC:9459]	1.53912	5.18991e-14	7.81061e-13
ENSCAFG00000010896	ARRDC4	arrestin domain containing 4 [Source:HGNC Symbol;Acc:HGNC:28087]	1.53744	2.26656e-09	2.29118e-08
ENSCAFG00000008487	PDE3B	phosphodiesterase 3B [Source:HGNC Symbol;Acc:HGNC:8779]	1.52952	1.52776e-09	1.58586e-08
ENSCAFG00000017907	GM2A	GM2 ganglioside activator [Source:HGNC Symbol;Acc:HGNC:4367]	1.52888	7.94167e-72	7.84748e-70
ENSCAFG00000011901	ASB9	ankyrin repeat and SOCS box containing 9 [Source:HGNC Symbol;Acc:HGNC:17184]	1.52688	4.62532e-05	0.000248877
ENSCAFG00000000563	SNX31	sorting nexin 31 [Source:HGNC Symbol;Acc:HGNC:28605]	1.51863	2.86015e-23	7.75709e-22
ENSCAFG00000019652	ARID3A	AT-rich interaction domain 3A [Source:HGNC Symbol;Acc:HGNC:3031]	1.50601	1.92382e-07	1.51845e-06
ENSCAFG00000010823	ZBTB20	zinc finger and BTB domain containing 20 [Source:HGNC Symbol;Acc:HGNC:13503]	1.50412	5.02798e-12	6.5333e-11
ENSCAFG00000006089	SMOX	spermine oxidase [Source:HGNC Symbol;Acc:HGNC:15862]	1.49861	8.06712e-22	2.03224e-20
ENSCAFG00000005121	SFMBT2	Scm-like with four mbt domains 2 [Source:HGNC Symbol;Acc:HGNC:20256]	1.49759	2.55776e-05	0.000144841
ENSCAFG00000003587	TRAF1	TNF receptor associated factor 1 [Source:HGNC Symbol;Acc:HGNC:12031]	1.49163	3.97453e-06	2.59702e-05
ENSCAFG00000017669	BTK	Bruton tyrosine kinase [Source:HGNC Symbol;Acc:HGNC:1133]	1.48964	6.85263e-12	8.8322e-11
ENSCAFG00000015312	BST1	bone marrow stromal cell antigen 1 [Source:HGNC Symbol;Acc:HGNC:1118]	1.4887	1.0896e-11	1.37789e-10
ENSCAFG00000019780	SLC2A6	solute carrier family 2 member 6 [Source:HGNC Symbol;Acc:HGNC:11011]	1.48572	2.45051e-08	2.1647e-07
ENSCAFG00000013420	ETV5	ETS variant 5 [Source:HGNC Symbol;Acc:HGNC:3494]	1.48156	7.10698e-57	5.36051e-55
ENSCAFG00000000828	RPS6KA2	ribosomal protein S6 kinase A2 [Source:HGNC Symbol;Acc:HGNC:10431]	1.48128	1.04107e-110	1.8958e-108
ENSCAFG00000002500	SLC2A1	solute carrier family 2 member 1 [Source:HGNC Symbol;Acc:HGNC:11005]	1.47893	4.65927e-113	8.86443e-111
ENSCAFG00000011571	SOX5	SRY-box 5 [Source:HGNC Symbol;Acc:HGNC:11201]	1.47834	0.000168371	0.000792258
ENSCAFG00000010207	BDNF	brain derived neurotrophic factor [Source:HGNC Symbol;Acc:HGNC:1033]	1.47666	6.67457e-22	1.69147e-20
ENSCAFG00000000848	DLA-DMA	major histocompatibility complex, class II, DM alpha [Source:HGNC Symbol;Acc:HGNC:4934]	1.47087	5.05197e-07	3.75495e-06
ENSCAFG00000000934	COL14A1	collagen type XIV alpha 1 chain [Source:HGNC Symbol;Acc:HGNC:2191]	1.46841	5.26184e-125	1.24209e-122
ENSCAFG00000006250	SPRY4	sprouty RTK signaling antagonist 4 [Source:HGNC Symbol;Acc:HGNC:15533]	1.46841	1.06323e-05	6.47228e-05
ENSCAFG00000008626	P2RY1	purinergic receptor P2Y1 [Source:HGNC Symbol;Acc:HGNC:8539]	1.46829	4.44247e-11	5.33724e-10
ENSCAFG00000000184	MOXD1	monooxygenase DBH like 1 [Source:HGNC Symbol;Acc:HGNC:21063]	1.46822	3.96418e-16	7.02801e-15
ENSCAFG00000006798	RASL11A	RAS like family 11 member A [Source:HGNC Symbol;Acc:HGNC:23802]	1.46557	4.43054e-82	5.08794e-80
ENSCAFG00000023427	KCNE4	potassium voltage-gated channel subfamily E regulatory subunit 4 [Source:HGNC Symbol;Acc:HGNC:6244]	1.46448	1.36168e-48	8.81083e-47
ENSCAFG00000013464	HOXD3	homeobox D3 [Source:HGNC Symbol;Acc:HGNC:5137]	1.45342	5.67785e-05	0.000299568
ENSCAFG00000014076	CTSH	cathepsin H [Source:HGNC Symbol;Acc:HGNC:2535]	1.45319	1.77535e-88	2.2859e-86
ENSCAFG00000008995	USH1C	USH1 protein network component harmonin [Source:HGNC Symbol;Acc:HGNC:12597]	1.45186	4.35548e-09	4.24135e-08
ENSCAFG00000002427	TMOD1	tropomodulin 1 [Source:HGNC Symbol;Acc:HGNC:11871]	1.45023	0.00101972	0.00397746
ENSCAFG00000005535	SRGAP3	SLIT-ROBO Rho GTPase activating protein 3 [Source:HGNC Symbol;Acc:HGNC:19744]	1.44849	7.12441e-07	5.1835e-06
ENSCAFG00000031894	FAM46A	family with sequence similarity 46 member A [Source:HGNC Symbol;Acc:HGNC:18345]	1.44612	3.16797e-31	1.1604e-29
ENSCAFG00000006072	RAB20	RAB20, member RAS oncogene family [Source:HGNC Symbol;Acc:HGNC:18260]	1.44381	0.00190011	0.00686063
ENSCAFG00000016491	MAFK	MAF bZIP transcription factor K [Source:HGNC Symbol;Acc:HGNC:6782]	1.44372	4.77255e-08	4.06142e-07
ENSCAFG00000013662	CDC42EP2	CDC42 effector protein 2 [Source:HGNC Symbol;Acc:HGNC:16263]	1.44179	8.06544e-10	8.65405e-09
ENSCAFG00000016952	C16orf54	chromosome 16 open reading frame 54 [Source:HGNC Symbol;Acc:HGNC:26649]	1.43708	2.02213e-05	0.000117057
ENSCAFG00000015705	MSX1	msh homeobox 1 [Source:HGNC Symbol;Acc:HGNC:7391]	1.43282	4.46682e-09	4.34314e-08
ENSCAFG00000010321	PPFIA4	PTPRF interacting protein alpha 4 [Source:HGNC Symbol;Acc:HGNC:9248]	1.43075	3.01617e-38	1.37803e-36
ENSCAFG00000006091	KITLG	Kit ligand Soluble KIT ligand Processed kit ligand [Source:UniProtKB/Swiss-Prot;Acc:Q06220]	1.42654	8.35138e-14	1.23785e-12
ENSCAFG00000011809	CRYBA4	crystallin beta A4 [Source:HGNC Symbol;Acc:HGNC:2396]	1.42213	8.51627e-05	0.000429758
ENSCAFG00000017040	FOS	Fos proto-oncogene, AP-1 transcription factor subunit [Source:HGNC Symbol;Acc:HGNC:3796]	1.42209	1.05413e-28	3.52675e-27
ENSCAFG00000004277	PTGIR	prostaglandin I2 (prostacyclin) receptor (IP) [Source:HGNC Symbol;Acc:HGNC:9602]	1.42169	4.94858e-27	1.57306e-25
ENSCAFG00000006073	POSTN	periostin [Source:HGNC Symbol;Acc:HGNC:16953]	1.42127	7.87651e-06	4.88812e-05
ENSCAFG00000000899	SULT4A1	sulfotransferase family 4A member 1 [Source:HGNC Symbol;Acc:HGNC:14903]	1.42047	1.33572e-07	1.0749e-06
ENSCAFG00000013325	PHEX	phosphate regulating endopeptidase homolog, X-linked [Source:HGNC Symbol;Acc:HGNC:8918]	1.40906	2.42565e-05	0.000137911
ENSCAFG00000010982	FAM20A	FAM20A, golgi associated secretory pathway pseudokinase [Source:HGNC Symbol;Acc:HGNC:23015]	1.40618	1.74811e-64	1.466e-62
ENSCAFG00000006979	MTUS1	microtubule associated tumor suppressor 1 [Source:HGNC Symbol;Acc:HGNC:29789]	1.40399	3.07737e-39	1.49153e-37
ENSCAFG00000031504	UBAP1L	ubiquitin associated protein 1 like [Source:HGNC Symbol;Acc:HGNC:40028]	1.39603	0.000407081	0.00175781
ENSCAFG00000010371	PLCXD2	phosphatidylinositol specific phospholipase C X domain containing 2 [Source:HGNC Symbol;Acc:HGNC:26462]	1.39078	2.66377e-07	2.05663e-06
ENSCAFG00000029826	DUSP1	dual specificity phosphatase 1 [Source:HGNC Symbol;Acc:HGNC:3064]	1.39037	1.61517e-42	8.57859e-41
ENSCAFG00000001316	DAPK1	death associated protein kinase 1 [Source:HGNC Symbol;Acc:HGNC:2674]	1.38937	1.98144e-95	2.87016e-93
ENSCAFG00000029321	WNT5A	Wnt family member 5A [Source:HGNC Symbol;Acc:HGNC:12784]	1.38857	1.92421e-40	9.65665e-39
ENSCAFG00000029842	MAFF	MAF bZIP transcription factor F [Source:HGNC Symbol;Acc:HGNC:6780]	1.38648	3.24291e-29	1.11421e-27
ENSCAFG00000015427	ZNF503	zinc finger protein 503 [Source:HGNC Symbol;Acc:HGNC:23589]	1.38038	5.41354e-11	6.44919e-10
ENSCAFG00000019791	SLC6A17	solute carrier family 6 member 17 [Source:HGNC Symbol;Acc:HGNC:31399]	1.37947	2.52804e-27	8.11712e-26
ENSCAFG00000002386	FRMPD1	FERM and PDZ domain containing 1 [Source:HGNC Symbol;Acc:HGNC:29159]	1.37314	0.000475737	0.00202208
ENSCAFG00000016608	SLIT2	slit guidance ligand 2 [Source:HGNC Symbol;Acc:HGNC:11086]	1.37236	0.000228905	0.00104545
ENSCAFG00000014098	C1RL	complement C1r subcomponent like [Source:HGNC Symbol;Acc:HGNC:21265]	1.36853	3.14521e-15	5.26141e-14
ENSCAFG00000017556	TEX14	testis expressed 14, intercellular bridge forming factor [Source:HGNC Symbol;Acc:HGNC:11737]	1.36608	2.46964e-08	2.18009e-07
ENSCAFG00000003979	SPRY1	sprouty RTK signaling antagonist 1 [Source:HGNC Symbol;Acc:HGNC:11269]	1.36453	8.73985e-09	8.24015e-08
ENSCAFG00000010563	GRB14	growth factor receptor bound protein 14 [Source:HGNC Symbol;Acc:HGNC:4565]	1.35795	4.54025e-07	3.40038e-06
ENSCAFG00000009131	PDP1	pyruvate dehyrogenase phosphatase catalytic subunit 1 [Source:HGNC Symbol;Acc:HGNC:9279]	1.35643	2.69514e-71	2.62251e-69
ENSCAFG00000016720	STARD8	StAR related lipid transfer domain containing 8 [Source:HGNC Symbol;Acc:HGNC:19161]	1.35544	9.54878e-05	0.000477514
ENSCAFG00000015694	CALR3	calreticulin 3 [Source:HGNC Symbol;Acc:HGNC:20407]	1.35494	0.000967321	0.00380417
ENSCAFG00000005150	GCKR	glucokinase regulatory protein [Source:RefSeq peptide;Acc:NP_001273995]	1.35448	0.000752417	0.00303611
ENSCAFG00000008582	VCAN	versican [Source:HGNC Symbol;Acc:HGNC:2464]	1.3516	2.27734e-214	1.31951e-211
ENSCAFG00000005294	TK1	thymidine kinase 1 [Source:HGNC Symbol;Acc:HGNC:11830]	1.35134	1.85203e-179	7.61542e-177
ENSCAFG00000019943	CRISPLD2	cysteine rich secretory protein LCCL domain containing 2 [Source:HGNC Symbol;Acc:HGNC:25248]	1.34891	1.22191e-05	7.36436e-05
ENSCAFG00000012130	CFLAR	CASP8 and FADD like apoptosis regulator [Source:HGNC Symbol;Acc:HGNC:1876]	1.34881	6.65555e-19	1.40694e-17
ENSCAFG00000015333	NPTX2	neuronal pentraxin 2 [Source:HGNC Symbol;Acc:HGNC:7953]	1.34736	1.86918e-07	1.4799e-06
ENSCAFG00000015258	ATP1B1	sodium/potassium-transporting ATPase subunit beta-1 [Source:RefSeq peptide;Acc:NP_001003283]	1.34374	7.7417e-21	1.83768e-19
ENSCAFG00000024620	TMEM253	transmembrane protein 253 [Source:HGNC Symbol;Acc:HGNC:32545]	1.34102	0.000187107	0.000872368
ENSCAFG00000012469	TWIST2	twist family bHLH transcription factor 2 [Source:HGNC Symbol;Acc:HGNC:20670]	1.33908	6.30407e-08	5.28323e-07
ENSCAFG00000013778	PLA2G4A	phospholipase A2 group IVA [Source:HGNC Symbol;Acc:HGNC:9035]	1.33777	1.70931e-09	1.75149e-08
ENSCAFG00000012168	CASP10	caspase 10 [Source:HGNC Symbol;Acc:HGNC:1500]	1.3317	1.46283e-08	1.33381e-07
ENSCAFG00000003790	RAB3B	RAB3B, member RAS oncogene family [Source:HGNC Symbol;Acc:HGNC:9778]	1.33074	0.000661914	0.00270864
ENSCAFG00000013807	TMEM47	Transmembrane protein 47 [Source:UniProtKB/Swiss-Prot;Acc:Q9XSV3]	1.32576	6.53651e-07	4.79131e-06
ENSCAFG00000004784	CAMK1D	calcium/calmodulin dependent protein kinase ID [Source:HGNC Symbol;Acc:HGNC:19341]	1.32177	4.7901e-17	9.01911e-16
ENSCAFG00000007593	PAM	peptidylglycine alpha-amidating monooxygenase [Source:HGNC Symbol;Acc:HGNC:8596]	1.32163	5.42065e-118	1.09678e-115
ENSCAFG00000013920	ABL2	ABL proto-oncogene 2, non-receptor tyrosine kinase [Source:HGNC Symbol;Acc:HGNC:77]	1.31344	2.02453e-33	7.86787e-32
ENSCAFG00000005689	NPTX1	neuronal pentraxin 1 [Source:HGNC Symbol;Acc:HGNC:7952]	1.31311	6.94858e-05	0.000358452
ENSCAFG00000010484	PKP2	plakophilin 2 [Source:HGNC Symbol;Acc:HGNC:9024]	1.31168	1.23034e-90	1.68636e-88
ENSCAFG00000025374	EXO5	exonuclease 5 [Source:HGNC Symbol;Acc:HGNC:26115]	1.3116	1.71793e-79	1.87166e-77
ENSCAFG00000009232	AMIGO2	adhesion molecule with Ig like domain 2 [Source:HGNC Symbol;Acc:HGNC:24073]	1.31124	0.00102927	0.00400615
ENSCAFG00000002709	FILIP1	filamin A interacting protein 1 [Source:HGNC Symbol;Acc:HGNC:21015]	1.30833	0.000103842	0.000513452
ENSCAFG00000008791	NPY1R	Neuropeptide Y receptor type 1 [Source:UniProtKB/Swiss-Prot;Acc:O02813]	1.30535	6.76188e-10	7.32939e-09
ENSCAFG00000010928	ACSL5	acyl-CoA synthetase long-chain family member 5 [Source:HGNC Symbol;Acc:HGNC:16526]	1.30498	1.89953e-11	2.35538e-10
ENSCAFG00000010675	ETFBKMT	electron transfer flavoprotein beta subunit lysine methyltransferase [Source:HGNC Symbol;Acc:HGNC:28739]	1.30294	0.000457107	0.00195331
ENSCAFG00000003227	EEPD1	endonuclease/exonuclease/phosphatase family domain containing 1 [Source:HGNC Symbol;Acc:HGNC:22223]	1.29379	4.1326e-14	6.28618e-13
ENSCAFG00000013289	PBX1	PBX homeobox 1 [Source:HGNC Symbol;Acc:HGNC:8632]	1.29357	2.9636e-65	2.5525e-63
ENSCAFG00000012619	MGST1	microsomal glutathione S-transferase 1 [Source:HGNC Symbol;Acc:HGNC:7061]	1.29238	1.36817e-09	1.42952e-08
ENSCAFG00000009634	NFKBIZ	NFKB inhibitor zeta [Source:HGNC Symbol;Acc:HGNC:29805]	1.29093	1.06091e-19	2.35191e-18
ENSCAFG00000014435	MAOA	Amine oxidase [flavin-containing] A [Source:UniProtKB/Swiss-Prot;Acc:P58027]	1.28927	1.50453e-52	1.05375e-50
ENSCAFG00000008719	RAPGEF2	Rap guanine nucleotide exchange factor 2 [Source:UniProtKB/Swiss-Prot;Acc:F1PBJ0]	1.28641	4.77121e-63	3.84928e-61
ENSCAFG00000018826	STK26	serine/threonine kinase 26 [Source:HGNC Symbol;Acc:HGNC:18174]	1.2796	2.32523e-13	3.34912e-12
ENSCAFG00000031497	BMP2	bone morphogenetic protein 2 [Source:HGNC Symbol;Acc:HGNC:1069]	1.27751	1.68695e-08	1.51756e-07
ENSCAFG00000001565	DAAM2	dishevelled associated activator of morphogenesis 2 [Source:HGNC Symbol;Acc:HGNC:18143]	1.27637	2.12246e-36	9.26542e-35
ENSCAFG00000019927	LAMC3	laminin subunit gamma 3 [Source:HGNC Symbol;Acc:HGNC:6494]	1.27269	0.000194562	0.00090316
ENSCAFG00000014692	PTGDR	prostaglandin D2 receptor [Source:HGNC Symbol;Acc:HGNC:9591]	1.27099	9.29185e-05	0.000466496
ENSCAFG00000032483	LY96	lymphocyte antigen 96 [Source:HGNC Symbol;Acc:HGNC:17156]	1.2708	2.80906e-05	0.000157671
ENSCAFG00000015155	TIMP1	TIMP metallopeptidase inhibitor 1 [Source:HGNC Symbol;Acc:HGNC:11820]	1.26985	1.18593e-86	1.43971e-84
ENSCAFG00000000205	TCF21	transcription factor 21 [Source:HGNC Symbol;Acc:HGNC:11632]	1.2625	5.20271e-05	0.000277021
ENSCAFG00000013248	CREBL2	cAMP responsive element binding protein like 2 [Source:HGNC Symbol;Acc:HGNC:2350]	1.26046	7.7043e-07	5.55782e-06
ENSCAFG00000003276	ANTXR1	anthrax toxin receptor 1 [Source:HGNC Symbol;Acc:HGNC:21014]	1.25991	7.48501e-121	1.61714e-118
ENSCAFG00000000165	TNFAIP8	TNF alpha induced protein 8 [Source:HGNC Symbol;Acc:HGNC:17260]	1.258	1.4228e-20	3.3524e-19
ENSCAFG00000003662	TBC1D9	TBC1 domain family member 9 [Source:HGNC Symbol;Acc:HGNC:21710]	1.25774	1.38329e-34	5.59773e-33
ENSCAFG00000007673	sulf1	sulfatase 1 [Source:HGNC Symbol;Acc:HGNC:20391]	1.25723	3.72955e-102	6.01779e-100
ENSCAFG00000007338	NR4A1	nuclear receptor subfamily 4 group A member 1 [Source:HGNC Symbol;Acc:HGNC:7980]	1.25528	2.24031e-10	2.5452e-09
ENSCAFG00000011393	CLDN34	claudin 34 [Source:HGNC Symbol;Acc:HGNC:51259]	1.25365	0.000151645	0.000721274
ENSCAFG00000008391	HEY1	hes related family bHLH transcription factor with YRPW motif 1 [Source:HGNC Symbol;Acc:HGNC:4880]	1.2532	7.00985e-06	4.39089e-05
ENSCAFG00000007308	DEPDC7	DEP domain containing 7 [Source:HGNC Symbol;Acc:HGNC:29899]	1.24871	1.90855e-08	1.70725e-07
ENSCAFG00000006804	PRICKLE2	prickle planar cell polarity protein 2 [Source:HGNC Symbol;Acc:HGNC:20340]	1.24747	9.81081e-47	5.87129e-45
ENSCAFG00000004117	PLXDC2	plexin domain containing 2 [Source:HGNC Symbol;Acc:HGNC:21013]	1.24472	1.84568e-24	5.28695e-23
ENSCAFG00000010169	FIBIN	fin bud initiation factor homolog (zebrafish) [Source:HGNC Symbol;Acc:HGNC:33747]	1.24269	3.34302e-06	2.20453e-05
ENSCAFG00000011975	PIR	pirin [Source:HGNC Symbol;Acc:HGNC:30048]	1.24125	4.27751e-100	6.64944e-98
ENSCAFG00000002330	IGFBP7	insulin like growth factor binding protein 7 [Source:HGNC Symbol;Acc:HGNC:5476]	1.24006	1.29541e-111	2.39312e-109
ENSCAFG00000012533	ECE2	endothelin converting enzyme 2 [Source:HGNC Symbol;Acc:HGNC:13275]	1.23198	3.92073e-13	5.5469e-12
ENSCAFG00000007845	DKK3	dickkopf WNT signaling pathway inhibitor 3 [Source:HGNC Symbol;Acc:HGNC:2893]	1.23102	1.84924e-122	4.20934e-120
ENSCAFG00000025493	C17orf58	chromosome 17 open reading frame 58 [Source:HGNC Symbol;Acc:HGNC:27568]	1.22751	8.78773e-06	5.41146e-05
ENSCAFG00000009831	PRMT3	protein arginine methyltransferase 3 [Source:HGNC Symbol;Acc:HGNC:30163]	1.2198	2.82577e-15	4.74574e-14
ENSCAFG00000009461	PHYHIP	phytanoyl-CoA 2-hydroxylase interacting protein [Source:HGNC Symbol;Acc:HGNC:16865]	1.21619	0.00218083	0.00773056
ENSCAFG00000023249	CILP2	cartilage intermediate layer protein 2 [Source:HGNC Symbol;Acc:HGNC:24213]	1.21433	2.15124e-18	4.36654e-17
ENSCAFG00000017195	SLC16A2	solute carrier family 16 member 2 [Source:HGNC Symbol;Acc:HGNC:10923]	1.2107	0.00220705	0.00780829
ENSCAFG00000029387	TIGAR	TP53 induced glycolysis regulatory phosphatase [Source:HGNC Symbol;Acc:HGNC:1185]	1.20678	1.60458e-52	1.11768e-50
ENSCAFG00000023919	SLC8A3	solute carrier family 8 member A3 [Source:HGNC Symbol;Acc:HGNC:11070]	1.2035	0.000202529	0.000935378
ENSCAFG00000011521	AEN	apoptosis enhancing nuclease [Source:HGNC Symbol;Acc:HGNC:25722]	1.20349	1.59785e-79	1.75584e-77
ENSCAFG00000016806	MEF2D	myocyte enhancer factor 2D [Source:HGNC Symbol;Acc:HGNC:6997]	1.20036	3.15068e-23	8.52689e-22
ENSCAFG00000014701	PTGER2	prostaglandin E2 receptor EP2 subtype [Source:RefSeq peptide;Acc:NP_001003170]	1.19741	0.00147742	0.0055053
ENSCAFG00000032204	PRSS53	protease, serine 53 [Source:HGNC Symbol;Acc:HGNC:34407]	1.19306	1.20387e-06	8.42706e-06
ENSCAFG00000016928	ALOX15B	arachidonate 15-lipoxygenase, type B [Source:HGNC Symbol;Acc:HGNC:434]	1.19299	1.06685e-10	1.23966e-09
ENSCAFG00000004331	PIK3R3	phosphoinositide-3-kinase regulatory subunit 3 [Source:HGNC Symbol;Acc:HGNC:8981]	1.19164	1.47445e-21	3.67087e-20
ENSCAFG00000004723	KCNN4	potassium calcium-activated channel subfamily N member 4 [Source:HGNC Symbol;Acc:HGNC:6293]	1.18859	1.84334e-10	2.11494e-09
ENSCAFG00000018363	LONRF3	LON peptidase N-terminal domain and ring finger 3 [Source:HGNC Symbol;Acc:HGNC:21152]	1.18744	0.000124132	0.000603245
ENSCAFG00000009512	PIDD1	p53-induced death domain protein 1 [Source:HGNC Symbol;Acc:HGNC:16491]	1.17675	3.82509e-40	1.90462e-38
ENSCAFG00000031331	OCIAD2	OCIA domain containing 2 [Source:HGNC Symbol;Acc:HGNC:28685]	1.17584	3.88063e-22	9.93301e-21
ENSCAFG00000000107	ALPK2	alpha kinase 2 [Source:HGNC Symbol;Acc:HGNC:20565]	1.17443	4.60492e-24	1.28726e-22
ENSCAFG00000010949	SLC37A2	solute carrier family 37 member 2 [Source:HGNC Symbol;Acc:HGNC:20644]	1.16436	5.90915e-10	6.43794e-09
ENSCAFG00000011089	ARNTL2	aryl hydrocarbon receptor nuclear translocator like 2 [Source:HGNC Symbol;Acc:HGNC:18984]	1.16429	3.52842e-20	8.07483e-19
ENSCAFG00000006100	DUSP6	dual specificity phosphatase 6 [Source:HGNC Symbol;Acc:HGNC:3072]	1.15999	5.64063e-23	1.50736e-21
ENSCAFG00000017369	PCTP	phosphatidylcholine transfer protein [Source:HGNC Symbol;Acc:HGNC:8752]	1.15995	2.04468e-11	2.52553e-10
ENSCAFG00000007956	ROBO2	roundabout guidance receptor 2 [Source:HGNC Symbol;Acc:HGNC:10250]	1.15954	1.31173e-29	4.60624e-28
ENSCAFG00000005768	FOLR2	folate receptor beta [Source:HGNC Symbol;Acc:HGNC:3793]	1.15565	1.29749e-34	5.26725e-33
ENSCAFG00000001211	HMGA1	high mobility group protein HMG-I/HMG-Y [Source:RefSeq peptide;Acc:NP_001003387]	1.1546	1.02404e-71	1.00411e-69
ENSCAFG00000010874	sulf2	sulfatase 2 [Source:HGNC Symbol;Acc:HGNC:20392]	1.15332	1.91592e-48	1.22725e-46
ENSCAFG00000006975	PLK2	polo like kinase 2 [Source:HGNC Symbol;Acc:HGNC:19699]	1.15084	1.25118e-34	5.09545e-33
ENSCAFG00000005966	TEX30	testis expressed 30 [Source:HGNC Symbol;Acc:HGNC:25188]	1.14776	1.93984e-29	6.73763e-28
ENSCAFG00000000671	SOD2	superoxide dismutase 2 [Source:HGNC Symbol;Acc:HGNC:11180]	1.14729	1.42239e-37	6.40677e-36
ENSCAFG00000008199	FMN1	formin 1 [Source:HGNC Symbol;Acc:HGNC:3768]	1.14623	2.75978e-06	1.83702e-05
ENSCAFG00000006058	IRS2	insulin receptor substrate 2 [Source:HGNC Symbol;Acc:HGNC:6126]	1.14513	5.20152e-29	1.75872e-27
ENSCAFG00000001394	ETV7	ETS variant 7 [Source:HGNC Symbol;Acc:HGNC:18160]	1.14371	1.48881e-05	8.83102e-05
ENSCAFG00000005306	SOCS3	suppressor of cytokine signaling 3 [Source:HGNC Symbol;Acc:HGNC:19391]	1.14136	2.00753e-07	1.58061e-06
ENSCAFG00000013160	NPL	N-acetylneuraminate pyruvate lyase [Source:HGNC Symbol;Acc:HGNC:16781]	1.14113	0.00127858	0.00484055
ENSCAFG00000011735	TRNAU1AP	tRNA selenocysteine 1 associated protein 1 [Source:HGNC Symbol;Acc:HGNC:30813]	1.13849	1.85417e-33	7.22785e-32
ENSCAFG00000024864	CHGA	chromogranin A [Source:HGNC Symbol;Acc:HGNC:1929]	1.13519	5.20796e-14	7.82632e-13
ENSCAFG00000013217	GPRC5A	G protein-coupled receptor class C group 5 member A [Source:HGNC Symbol;Acc:HGNC:9836]	1.13315	1.14407e-36	5.01149e-35
ENSCAFG00000009680	GCNT2	glucosaminyl (N-acetyl) transferase 2, I-branching enzyme (I blood group) [Source:HGNC Symbol;Acc:HGNC:4204]	1.13098	1.53592e-09	1.59258e-08
ENSCAFG00000011180	MXRA5	matrix remodeling associated 5 [Source:HGNC Symbol;Acc:HGNC:7539]	1.12459	7.70043e-115	1.51011e-112
ENSCAFG00000016731	MSX2	Homeobox protein MSX-2 [Source:UniProtKB/Swiss-Prot;Acc:Q9GK08]	1.12329	3.45517e-09	3.42481e-08
ENSCAFG00000012013	ANPEP	alanyl aminopeptidase, membrane [Source:HGNC Symbol;Acc:HGNC:500]	1.12184	6.88918e-07	5.0267e-06
ENSCAFG00000018931	CIITA	class II major histocompatibility complex transactivator [Source:HGNC Symbol;Acc:HGNC:7067]	1.11681	2.03789e-06	1.38323e-05
ENSCAFG00000000433	GFPT2	glutamine-fructose-6-phosphate transaminase 2 [Source:HGNC Symbol;Acc:HGNC:4242]	1.11542	1.65175e-67	1.50392e-65
ENSCAFG00000031346	RHOU	ras homolog family member U [Source:HGNC Symbol;Acc:HGNC:17794]	1.11404	3.12372e-16	5.56896e-15
ENSCAFG00000015381	CCND2	cyclin D2 [Source:HGNC Symbol;Acc:HGNC:1583]	1.11137	3.19755e-32	1.22033e-30
ENSCAFG00000017921	C19orf66	chromosome 19 open reading frame 66 [Source:HGNC Symbol;Acc:HGNC:25649]	1.10719	9.6015e-15	1.54144e-13
ENSCAFG00000011340	HLX	H2.0 like homeobox [Source:HGNC Symbol;Acc:HGNC:4978]	1.1071	7.9499e-05	0.000403734
ENSCAFG00000004944	PCDH9	protocadherin 9 [Source:HGNC Symbol;Acc:HGNC:8661]	1.10519	0.000560713	0.00234572
ENSCAFG00000001382	MAPK13	mitogen-activated protein kinase 13 [Source:HGNC Symbol;Acc:HGNC:6875]	1.10195	6.1428e-11	7.27716e-10
ENSCAFG00000011587	NGEF	neuronal guanine nucleotide exchange factor [Source:HGNC Symbol;Acc:HGNC:7807]	1.10052	9.43629e-16	1.6343e-14
ENSCAFG00000011716	UBASH3B	ubiquitin associated and SH3 domain containing B [Source:HGNC Symbol;Acc:HGNC:29884]	1.10042	8.31541e-07	5.95821e-06
ENSCAFG00000017140	TOB1	transducer of ERBB2, 1 [Source:HGNC Symbol;Acc:HGNC:11979]	1.09994	1.39729e-50	9.37433e-49
ENSCAFG00000032326	S100A2	S100 calcium binding protein A2 [Source:HGNC Symbol;Acc:HGNC:10492]	1.09968	0.00177819	0.00646876
ENSCAFG00000015691	C19orf44	chromosome 19 open reading frame 44 [Source:HGNC Symbol;Acc:HGNC:26141]	1.09808	3.88665e-25	1.14418e-23
ENSCAFG00000030690	ZBED2	zinc finger BED-type containing 2 [Source:HGNC Symbol;Acc:HGNC:20710]	1.09623	4.39689e-08	3.75651e-07
ENSCAFG00000006757	PPFIBP2	PPFIA binding protein 2 [Source:HGNC Symbol;Acc:HGNC:9250]	1.09334	1.39199e-06	9.68017e-06
ENSCAFG00000002067	SLC1A1	solute carrier family 1 member 1 [Source:HGNC Symbol;Acc:HGNC:10939]	1.08659	1.84804e-05	0.000107615
ENSCAFG00000000874	THBS2	thrombospondin 2 [Source:HGNC Symbol;Acc:HGNC:11786]	1.08349	4.4674e-165	1.62703e-162
ENSCAFG00000008752	FRAS1	Fraser extracellular matrix complex subunit 1 [Source:HGNC Symbol;Acc:HGNC:19185]	1.0793	2.83135e-08	2.47879e-07
ENSCAFG00000029135	GDNF	glial cell derived neurotrophic factor [Source:HGNC Symbol;Acc:HGNC:4232]	1.07545	4.81002e-26	1.48458e-24
ENSCAFG00000019293	TLE2	transducin like enhancer of split 2 [Source:HGNC Symbol;Acc:HGNC:11838]	1.072	1.7883e-09	1.82656e-08
ENSCAFG00000014220	C1R	complement C1r [Source:HGNC Symbol;Acc:HGNC:1246]	1.07031	1.87301e-37	8.40677e-36
ENSCAFG00000010198	RAB7B	RAB7B, member RAS oncogene family [Source:HGNC Symbol;Acc:HGNC:30513]	1.07008	2.16222e-14	3.37354e-13
ENSCAFG00000017434	TMEM205	transmembrane protein 205 [Source:HGNC Symbol;Acc:HGNC:29631]	1.0667	1.6306e-16	2.96085e-15
ENSCAFG00000030640	PID1	phosphotyrosine interaction domain containing 1 [Source:HGNC Symbol;Acc:HGNC:26084]	1.06653	2.57656e-19	5.62387e-18
ENSCAFG00000014100	SGPL1	sphingosine-1-phosphate lyase 1 [Source:HGNC Symbol;Acc:HGNC:10817]	1.06621	6.77675e-80	7.57747e-78
ENSCAFG00000007768	EDNRA	endothelin receptor type A [Source:HGNC Symbol;Acc:HGNC:3179]	1.06192	8.48054e-07	6.05959e-06
ENSCAFG00000007264	CSTF3	cleavage stimulation factor subunit 3 [Source:HGNC Symbol;Acc:HGNC:2485]	1.06073	6.4223e-30	2.28037e-28
ENSCAFG00000008321	SEMA4F	ssemaphorin 4F [Source:HGNC Symbol;Acc:HGNC:10734]	1.05893	2.658e-29	9.18198e-28
ENSCAFG00000011038	WIPI1	WD repeat domain, phosphoinositide interacting 1 [Source:HGNC Symbol;Acc:HGNC:25471]	1.05624	2.37404e-34	9.48648e-33
ENSCAFG00000001254	EGR1	early growth response 1 [Source:HGNC Symbol;Acc:HGNC:3238]	1.0561	1.41009e-50	9.41068e-49
ENSCAFG00000015616	SIN3B	SIN3 transcription regulator family member B [Source:HGNC Symbol;Acc:HGNC:19354]	1.05595	9.80216e-92	1.38831e-89
ENSCAFG00000032746	MXD1	MAX dimerization protein 1 [Source:HGNC Symbol;Acc:HGNC:6761]	1.05389	4.07834e-05	0.000222355
ENSCAFG00000000318	PLAGL1	PLAG1 like zinc finger 1 [Source:HGNC Symbol;Acc:HGNC:9046]	1.05128	4.28638e-15	7.11439e-14
ENSCAFG00000008638	ARHGEF26	Rho guanine nucleotide exchange factor 26 [Source:HGNC Symbol;Acc:HGNC:24490]	1.04976	8.7144e-17	1.62401e-15
ENSCAFG00000001450	MEST	mesoderm specific transcript [Source:HGNC Symbol;Acc:HGNC:7028]	1.04656	3.85158e-28	1.26211e-26
ENSCAFG00000016956	KCNMB1	potassium calcium-activated channel subfamily M regulatory beta subunit 1 [Source:HGNC Symbol;Acc:HGNC:6285]	1.04536	2.48461e-11	3.04825e-10
ENSCAFG00000006915	MTMR7	myotubularin related protein 7 [Source:HGNC Symbol;Acc:HGNC:7454]	1.04099	0.0018428	0.00667949
ENSCAFG00000008670	PTK2B	protein tyrosine kinase 2 beta [Source:HGNC Symbol;Acc:HGNC:9612]	1.03994	7.08465e-10	7.65971e-09
ENSCAFG00000013969	SYTL5	synaptotagmin like 5 [Source:HGNC Symbol;Acc:HGNC:15589]	1.03779	0.000219836	0.00100837
ENSCAFG00000017207	CCNG1	cyclin G1 [Source:HGNC Symbol;Acc:HGNC:1592]	1.03744	6.88469e-66	6.09439e-64
ENSCAFG00000018530	MAP2K3	mitogen-activated protein kinase kinase 3 [Source:HGNC Symbol;Acc:HGNC:6843]	1.03549	2.46946e-66	2.20128e-64
ENSCAFG00000003501	FAM3C	family with sequence similarity 3 member C [Source:HGNC Symbol;Acc:HGNC:18664]	1.03546	1.57998e-38	7.35035e-37
ENSCAFG00000002203	CREB3	cAMP responsive element binding protein 3 [Source:HGNC Symbol;Acc:HGNC:2347]	1.03505	8.46098e-64	7.00339e-62
ENSCAFG00000008612	PDGFC	platelet derived growth factor C [Source:HGNC Symbol;Acc:HGNC:8801]	1.03384	4.20681e-46	2.47116e-44
ENSCAFG00000010913	C11orf24	chromosome 11 open reading frame 24 [Source:HGNC Symbol;Acc:HGNC:1174]	1.03057	3.81059e-41	1.97454e-39
ENSCAFG00000023734	CCDC136	coiled-coil domain containing 136 [Source:HGNC Symbol;Acc:HGNC:22225]	1.0204	5.64739e-15	9.30068e-14
ENSCAFG00000032529	COTL1	coactosin like F-actin binding protein 1 [Source:HGNC Symbol;Acc:HGNC:18304]	1.01921	3.93046e-48	2.43212e-46
ENSCAFG00000019036	LIPG	lipase G, endothelial type [Source:HGNC Symbol;Acc:HGNC:6623]	1.01888	3.78406e-99	5.74231e-97
ENSCAFG00000003189	RHBDL2	rhomboid like 2 [Source:HGNC Symbol;Acc:HGNC:16083]	1.0175	4.68499e-06	3.02991e-05
ENSCAFG00000000868	SMOC2	SPARC related modular calcium binding 2 [Source:HGNC Symbol;Acc:HGNC:20323]	1.01705	1.21643e-29	4.28339e-28
ENSCAFG00000014671	KLHL26	kelch like family member 26 [Source:HGNC Symbol;Acc:HGNC:25623]	1.01694	2.02701e-13	2.93284e-12
ENSCAFG00000006237	ACPP	acid phosphatase, prostate [Source:HGNC Symbol;Acc:HGNC:125]	1.01523	6.56238e-12	8.46666e-11
ENSCAFG00000007235	HIPK3	homeodomain interacting protein kinase 3 [Source:HGNC Symbol;Acc:HGNC:4915]	1.01374	8.28707e-10	8.88439e-09
ENSCAFG00000019956	WFDC1	WAP four-disulfide core domain 1 [Source:HGNC Symbol;Acc:HGNC:15466]	1.01346	0.00013069	0.000630546
ENSCAFG00000013191	NRP2	neuropilin 2 [Source:HGNC Symbol;Acc:HGNC:8005]	1.01262	3.45367e-77	3.57918e-75
ENSCAFG00000008392	NEIL3	nei like DNA glycosylase 3 [Source:HGNC Symbol;Acc:HGNC:24573]	1.01103	2.56679e-13	3.68871e-12
ENSCAFG00000012718	CPXM2	carboxypeptidase X, M14 family member 2 [Source:HGNC Symbol;Acc:HGNC:26977]	1.00976	5.36003e-42	2.8117e-40
ENSCAFG00000019918	FOXF1	forkhead box F1 [Source:HGNC Symbol;Acc:HGNC:3809]	1.00496	1.17379e-47	7.159e-46
ENSCAFG00000009782	PRICKLE1	prickle planar cell polarity protein 1 [Source:HGNC Symbol;Acc:HGNC:17019]	1.00394	9.45728e-26	2.88402e-24
ENSCAFG00000018648	OSMR	oncostatin M receptor [Source:HGNC Symbol;Acc:HGNC:8507]	1.00369	8.34039e-57	6.25382e-55
ENSCAFG00000019555	DNASE1L1	deoxyribonuclease 1 like 1 [Source:HGNC Symbol;Acc:HGNC:2957]	0.993064	1.87759e-21	4.65634e-20
ENSCAFG00000009609	TMEM117	transmembrane protein 117 [Source:HGNC Symbol;Acc:HGNC:25308]	0.992541	0.000275628	0.00123552
ENSCAFG00000007932	EDEM2	ER degradation enhancing alpha-mannosidase like protein 2 [Source:HGNC Symbol;Acc:HGNC:15877]	0.985695	4.2618e-23	1.1461e-21
ENSCAFG00000032560	EMD	emerin [Source:HGNC Symbol;Acc:HGNC:3331]	0.985428	9.65787e-39	4.55959e-37
ENSCAFG00000016463	MAD1L1	MAD1 mitotic arrest deficient like 1 [Source:HGNC Symbol;Acc:HGNC:6762]	0.982218	7.73537e-26	2.36457e-24
ENSCAFG00000025580	FRY	FRY microtubule binding protein [Source:HGNC Symbol;Acc:HGNC:20367]	0.979406	5.28228e-15	8.74457e-14
ENSCAFG00000029284	SAT1	spermidine/spermine N1-acetyltransferase 1 [Source:HGNC Symbol;Acc:HGNC:10540]	0.979267	1.97351e-11	2.44237e-10
ENSCAFG00000010599	HYAL1	hyaluronoglucosaminidase 1 [Source:HGNC Symbol;Acc:HGNC:5320]	0.979101	7.93238e-08	6.58294e-07
ENSCAFG00000006044	TRPC4	transient receptor potential cation channel subfamily C member 4 [Source:HGNC Symbol;Acc:HGNC:12336]	0.972598	8.64261e-11	1.01257e-09
ENSCAFG00000032545	PROKR2	prokineticin receptor 2 [Source:HGNC Symbol;Acc:HGNC:15836]	0.969766	6.57102e-05	0.000340491
ENSCAFG00000018063	ACSL4	acyl-CoA synthetase long-chain family member 4 [Source:HGNC Symbol;Acc:HGNC:3571]	0.96868	3.04972e-60	2.42967e-58
ENSCAFG00000020198	LRRC8C	leucine rich repeat containing 8 family member C [Source:HGNC Symbol;Acc:HGNC:25075]	0.968222	3.88647e-29	1.32462e-27
ENSCAFG00000001100	EFR3A	EFR3 homolog A [Source:HGNC Symbol;Acc:HGNC:28970]	0.968048	1.55445e-44	8.61505e-43
ENSCAFG00000009482	CPQ	carboxypeptidase Q [Source:HGNC Symbol;Acc:HGNC:16910]	0.96607	2.14057e-13	3.09363e-12
ENSCAFG00000024888	FOLH1	folate hydrolase 1 [Source:HGNC Symbol;Acc:HGNC:3788]	0.96593	0.000978785	0.00384131
ENSCAFG00000005433	ABCC4	ATP binding cassette subfamily C member 4 [Source:HGNC Symbol;Acc:HGNC:55]	0.96577	5.37213e-54	3.84711e-52
ENSCAFG00000002528	TGFBR1	transforming growth factor beta receptor 1 [Source:HGNC Symbol;Acc:HGNC:11772]	0.964735	8.05821e-06	4.99116e-05
ENSCAFG00000010038	NUAK2	NUAK family kinase 2 [Source:HGNC Symbol;Acc:HGNC:29558]	0.96442	8.7552e-08	7.22814e-07
ENSCAFG00000011583	ABHD2	abhydrolase domain containing 2 [Source:HGNC Symbol;Acc:HGNC:18717]	0.964338	1.3385e-38	6.27275e-37
ENSCAFG00000010281	MAPKAPK3	mitogen-activated protein kinase-activated protein kinase 3 [Source:HGNC Symbol;Acc:HGNC:6888]	0.957763	1.29295e-10	1.49286e-09
ENSCAFG00000008170	JPH1	junctophilin 1 [Source:HGNC Symbol;Acc:HGNC:14201]	0.957349	1.01393e-05	6.20479e-05
ENSCAFG00000000300	HIVEP2	human immunodeficiency virus type I enhancer binding protein 2 [Source:HGNC Symbol;Acc:HGNC:4921]	0.956981	7.20201e-30	2.55011e-28
ENSCAFG00000016080	TSPYL2	TSPY like 2 [Source:HGNC Symbol;Acc:HGNC:24358]	0.953484	1.3212e-28	4.40872e-27
ENSCAFG00000030892	PERP	PERP, TP53 apoptosis effector [Source:HGNC Symbol;Acc:HGNC:17637]	0.953387	8.80512e-17	1.63852e-15
ENSCAFG00000007417	MAN2A1	mannosidase alpha class 2A member 1 [Source:HGNC Symbol;Acc:HGNC:6824]	0.95326	3.92881e-26	1.21555e-24
ENSCAFG00000006062	COL4A1	collagen type IV alpha 1 chain [Source:HGNC Symbol;Acc:HGNC:2202]	0.948446	2.11885e-90	2.87329e-88
ENSCAFG00000029799	RASSF5	Ras association domain family member 5 [Source:HGNC Symbol;Acc:HGNC:17609]	0.948286	7.07494e-23	1.87493e-21
ENSCAFG00000013269	ID3	DNA-binding protein inhibitor ID-3 [Source:RefSeq peptide;Acc:NP_001003025]	0.945901	8.34907e-10	8.94332e-09
ENSCAFG00000009441	CD82	CD82 molecule [Source:HGNC Symbol;Acc:HGNC:6210]	0.943051	6.55974e-32	2.46658e-30
ENSCAFG00000016995	PGF	placental growth factor [Source:HGNC Symbol;Acc:HGNC:8893]	0.942247	8.60176e-05	0.000433557
ENSCAFG00000012156	arsj	arylsulfatase family member J [Source:HGNC Symbol;Acc:HGNC:26286]	0.942072	5.63926e-44	3.11185e-42
ENSCAFG00000017447	IL4R	interleukin 4 receptor [Source:HGNC Symbol;Acc:HGNC:6015]	0.939474	3.96729e-41	2.04741e-39
ENSCAFG00000028636	IGFBP6	insulin like growth factor binding protein 6 [Source:HGNC Symbol;Acc:HGNC:5475]	0.938223	1.13745e-15	1.94358e-14
ENSCAFG00000009020	ARL13B	ADP ribosylation factor like GTPase 13B [Source:HGNC Symbol;Acc:HGNC:25419]	0.93811	1.06686e-25	3.22258e-24
ENSCAFG00000017462	NSMCE1	NSE1 homolog, SMC5-SMC6 complex component [Source:HGNC Symbol;Acc:HGNC:29897]	0.938023	1.67569e-24	4.81081e-23
ENSCAFG00000002641	TTC7A	tetratricopeptide repeat domain 7A [Source:HGNC Symbol;Acc:HGNC:19750]	0.936979	7.78449e-30	2.74872e-28
ENSCAFG00000016751	ORAI3	ORAI calcium release-activated calcium modulator 3 [Source:HGNC Symbol;Acc:HGNC:28185]	0.931959	1.23605e-31	4.55375e-30
ENSCAFG00000014000	SAC3D1	SAC3 domain containing 1 [Source:HGNC Symbol;Acc:HGNC:30179]	0.929788	1.5323e-13	2.24767e-12
ENSCAFG00000013460	C1orf21	chromosome 1 open reading frame 21 [Source:HGNC Symbol;Acc:HGNC:15494]	0.929482	6.96278e-14	1.03685e-12
ENSCAFG00000012011	BMP7	bone morphogenetic protein 7 [Source:HGNC Symbol;Acc:HGNC:1074]	0.928846	3.31982e-10	3.71208e-09
ENSCAFG00000017484	CYFIP2	cytoplasmic FMR1 interacting protein 2 [Source:HGNC Symbol;Acc:HGNC:13760]	0.928039	5.25879e-36	2.24193e-34
ENSCAFG00000008891	SERINC5	serine incorporator 5 [Source:HGNC Symbol;Acc:HGNC:18825]	0.923554	1.25244e-26	3.92257e-25
ENSCAFG00000031667	ADH4	alcohol dehydrogenase 4 (class II), pi polypeptide [Source:HGNC Symbol;Acc:HGNC:252]	0.922943	0.00287489	0.00986174
ENSCAFG00000009114	SLC25A37	solute carrier family 25 member 37 [Source:HGNC Symbol;Acc:HGNC:29786]	0.92219	1.36998e-18	2.82118e-17
ENSCAFG00000012051	PDIA5	protein disulfide isomerase family A member 5 [Source:HGNC Symbol;Acc:HGNC:24811]	0.920478	5.20208e-37	2.31049e-35
ENSCAFG00000003233	MEIS1	Meis homeobox 1 [Source:HGNC Symbol;Acc:HGNC:7000]	0.919688	1.23658e-12	1.68947e-11
ENSCAFG00000023155	IER2	immediate early response 2 [Source:HGNC Symbol;Acc:HGNC:28871]	0.917122	8.90184e-10	9.5035e-09
ENSCAFG00000007582	SNX25	sorting nexin 25 [Source:HGNC Symbol;Acc:HGNC:21883]	0.916929	6.68473e-09	6.37324e-08
ENSCAFG00000014351	AGFG2	ArfGAP with FG repeats 2 [Source:HGNC Symbol;Acc:HGNC:5177]	0.916851	1.12581e-43	6.13279e-42
ENSCAFG00000000285	CITED2	Cbp/p300 interacting transactivator with Glu/Asp rich carboxy-terminal domain 2 [Source:HGNC Symbol;Acc:HGNC:1987]	0.916194	2.44334e-22	6.31749e-21
ENSCAFG00000019257	HIC1	HIC ZBTB transcriptional repressor 1 [Source:HGNC Symbol;Acc:HGNC:4909]	0.912158	9.65408e-05	0.000482023
ENSCAFG00000010171	PHKG1	phosphorylase kinase catalytic subunit gamma 1 [Source:HGNC Symbol;Acc:HGNC:8930]	0.911256	4.8781e-06	3.13729e-05
ENSCAFG00000009407	LPCAT2	lysophosphatidylcholine acyltransferase 2 [Source:HGNC Symbol;Acc:HGNC:26032]	0.910748	1.31541e-19	2.91104e-18
ENSCAFG00000023063	APOL5	apolipoprotein L5 [Source:HGNC Symbol;Acc:HGNC:14869]	0.910415	0.00253265	0.00880623
ENSCAFG00000006974	C20orf96	chromosome 20 open reading frame 96 [Source:HGNC Symbol;Acc:HGNC:16227]	0.909062	7.73323e-05	0.000393672
ENSCAFG00000009450	BTG2	BTG anti-proliferation factor 2 [Source:HGNC Symbol;Acc:HGNC:1131]	0.909023	7.54366e-07	5.45428e-06
ENSCAFG00000009700	IRAK4	interleukin 1 receptor associated kinase 4 [Source:HGNC Symbol;Acc:HGNC:17967]	0.908611	6.02415e-18	1.19797e-16
ENSCAFG00000025567	A2M	alpha-2-macroglobulin [Source:HGNC Symbol;Acc:HGNC:7]	0.908584	1.03992e-19	2.30938e-18
ENSCAFG00000030839	PNRC1	proline rich nuclear receptor coactivator 1 [Source:HGNC Symbol;Acc:HGNC:17278]	0.906808	2.85234e-10	3.21474e-09
ENSCAFG00000009887	CD47	CD47 molecule [Source:HGNC Symbol;Acc:HGNC:1682]	0.906762	8.15279e-19	1.70646e-17
ENSCAFG00000018376	CEP170B	centrosomal protein 170B [Source:HGNC Symbol;Acc:HGNC:20362]	0.902569	1.89076e-25	5.61807e-24
ENSCAFG00000018142	DUSP14	dual specificity phosphatase 14 [Source:HGNC Symbol;Acc:HGNC:17007]	0.902047	8.66208e-08	7.16519e-07
ENSCAFG00000008713	NUCB2	nucleobindin 2 [Source:HGNC Symbol;Acc:HGNC:8044]	0.900582	1.27803e-46	7.61267e-45
ENSCAFG00000025192	CASP8	caspase 8 [Source:HGNC Symbol;Acc:HGNC:1509]	0.900238	5.47741e-05	0.000290073
ENSCAFG00000010380	PCGF6	polycomb group ring finger 6 [Source:HGNC Symbol;Acc:HGNC:21156]	0.898479	1.08609e-15	1.8633e-14
ENSCAFG00000002490	PTP4A1	protein tyrosine phosphatase type IVA, member 1 [Source:HGNC Symbol;Acc:HGNC:9634]	0.897418	7.87056e-22	1.98665e-20
ENSCAFG00000016428	ARG2	arginase 2 [Source:HGNC Symbol;Acc:HGNC:664]	0.896966	0.00163919	0.00602327
ENSCAFG00000000296	ADGRG6	adhesion G protein-coupled receptor G6 [Source:HGNC Symbol;Acc:HGNC:13841]	0.895923	6.87462e-15	1.11632e-13
ENSCAFG00000016948	LTBP2	latent transforming growth factor beta binding protein 2 [Source:HGNC Symbol;Acc:HGNC:6715]	0.895128	3.25131e-07	2.48468e-06
ENSCAFG00000008875	TIPARP	TCDD inducible poly(ADP-ribose) polymerase [Source:HGNC Symbol;Acc:HGNC:23696]	0.893917	3.45625e-17	6.59532e-16
ENSCAFG00000019348	ISG15	ISG15 ubiquitin-like modifier [Source:HGNC Symbol;Acc:HGNC:4053]	0.892767	0.000433172	0.00186039
ENSCAFG00000007152	PTPRG	protein tyrosine phosphatase, receptor type G [Source:HGNC Symbol;Acc:HGNC:9671]	0.891304	1.91431e-26	5.95164e-25
ENSCAFG00000001287	TCP11	t-complex 11 [Source:HGNC Symbol;Acc:HGNC:11658]	0.887157	1.56057e-06	1.07702e-05
ENSCAFG00000018401	JAG2	jagged 2 [Source:HGNC Symbol;Acc:HGNC:6189]	0.885124	3.09172e-08	2.70104e-07
ENSCAFG00000028848	JUNB	JunB proto-oncogene, AP-1 transcription factor subunit [Source:HGNC Symbol;Acc:HGNC:6205]	0.884343	4.40514e-10	4.88706e-09
ENSCAFG00000006022	EFNB2	ephrin B2 [Source:HGNC Symbol;Acc:HGNC:3227]	0.882989	3.84894e-08	3.32401e-07
ENSCAFG00000011099	AMZ2	archaelysin family metallopeptidase 2 [Source:HGNC Symbol;Acc:HGNC:28041]	0.881238	2.25003e-55	1.62961e-53
ENSCAFG00000016413	GNAI1	G protein subunit alpha i1 [Source:HGNC Symbol;Acc:HGNC:4384]	0.879517	3.87093e-10	4.30565e-09
ENSCAFG00000029534	BLOC1S2	biogenesis of lysosomal organelles complex 1 subunit 2 [Source:HGNC Symbol;Acc:HGNC:20984]	0.87726	7.19768e-20	1.61246e-18
ENSCAFG00000014873	MXD4	MAX dimerization protein 4 [Source:HGNC Symbol;Acc:HGNC:13906]	0.875517	1.66601e-09	1.71125e-08
ENSCAFG00000007168	ZSWIM6	zinc finger SWIM-type containing 6 [Source:HGNC Symbol;Acc:HGNC:29316]	0.872312	2.96015e-11	3.60049e-10
ENSCAFG00000001618	CCND3	cyclin D3 [Source:HGNC Symbol;Acc:HGNC:1585]	0.872087	5.23028e-21	1.2532e-19
ENSCAFG00000009103	VDR	vitamin D (1,25- dihydroxyvitamin D3) receptor [Source:HGNC Symbol;Acc:HGNC:12679]	0.870281	9.97956e-14	1.47404e-12
ENSCAFG00000016700	RORA	RAR related orphan receptor A [Source:HGNC Symbol;Acc:HGNC:10258]	0.868561	7.76646e-05	0.000394891
ENSCAFG00000009669	MDM4	MDM4, p53 regulator [Source:HGNC Symbol;Acc:HGNC:6974]	0.865768	3.23517e-20	7.41704e-19
ENSCAFG00000017877	STRA6	stimulated by retinoic acid 6 [Source:HGNC Symbol;Acc:HGNC:30650]	0.863721	6.93907e-13	9.60395e-12
ENSCAFG00000017728	CDR2	cerebellar degeneration related protein 2 [Source:HGNC Symbol;Acc:HGNC:1799]	0.859333	1.23299e-23	3.40193e-22
ENSCAFG00000006229	PCDH1	protocadherin 1 [Source:HGNC Symbol;Acc:HGNC:8655]	0.858642	0.000255045	0.00115286
ENSCAFG00000032377	EVA1A	eva-1 homolog A, regulator of programmed cell death [Source:HGNC Symbol;Acc:HGNC:25816]	0.858442	7.30242e-05	0.000373831
ENSCAFG00000007971	KATNBL1	katanin regulatory subunit B1 like 1 [Source:HGNC Symbol;Acc:HGNC:26199]	0.858365	2.28481e-11	2.81668e-10
ENSCAFG00000005530	ZFP36	ZFP36 ring finger protein [Source:HGNC Symbol;Acc:HGNC:12862]	0.856095	2.5909e-12	3.45824e-11
ENSCAFG00000030838	PTGES	Prostaglandin E synthase [Source:UniProtKB/Swiss-Prot;Acc:A0SYQ0]	0.855016	5.80488e-08	4.88415e-07
ENSCAFG00000005843	LTBP1	latent transforming growth factor beta binding protein 1 [Source:HGNC Symbol;Acc:HGNC:6714]	0.85436	2.11214e-72	2.11996e-70
ENSCAFG00000006496	MITF	melanogenesis associated transcription factor [Source:HGNC Symbol;Acc:HGNC:7105]	0.854172	7.04924e-12	9.06727e-11
ENSCAFG00000017555	GPR68	G protein-coupled receptor 68 [Source:HGNC Symbol;Acc:HGNC:4519]	0.852589	0.000704697	0.00286349
ENSCAFG00000009978	ETS2	ETS proto-oncogene 2, transcription factor [Source:HGNC Symbol;Acc:HGNC:3489]	0.851574	9.15882e-27	2.88265e-25
ENSCAFG00000016295	GIPC1	GIPC PDZ domain containing family member 1 [Source:HGNC Symbol;Acc:HGNC:1226]	0.850982	6.53222e-41	3.33065e-39
ENSCAFG00000019489	TP73	tumor protein p73 [Source:HGNC Symbol;Acc:HGNC:12003]	0.849754	2.46769e-21	6.00298e-20
ENSCAFG00000012803	RIN1	Ras and Rab interactor 1 [Source:HGNC Symbol;Acc:HGNC:18749]	0.848272	9.11569e-10	9.70741e-09
ENSCAFG00000000716	TMEM74	transmembrane protein 74 [Source:HGNC Symbol;Acc:HGNC:26409]	0.845453	0.00056199	0.00235029
ENSCAFG00000014345	FN1	fibronectin 1 [Source:HGNC Symbol;Acc:HGNC:3778]	0.845367	5.53246e-78	5.82828e-76
ENSCAFG00000004041	C19orf68	chromosome 19 open reading frame 68 [Source:HGNC Symbol;Acc:HGNC:34495]	0.845222	0.000465954	0.0019858
ENSCAFG00000019726	GPR157	G protein-coupled receptor 157 [Source:HGNC Symbol;Acc:HGNC:23687]	0.842928	2.21742e-06	1.49711e-05
ENSCAFG00000004254	FAAH	fatty acid amide hydrolase [Source:HGNC Symbol;Acc:HGNC:3553]	0.839951	3.22667e-17	6.16647e-16
ENSCAFG00000014770	ELL	elongation factor for RNA polymerase II [Source:HGNC Symbol;Acc:HGNC:23114]	0.839261	1.041e-16	1.92873e-15
ENSCAFG00000010999	PRKAR1A	protein kinase cAMP-dependent type I regulatory subunit alpha [Source:HGNC Symbol;Acc:HGNC:9388]	0.838498	6.19974e-76	6.37323e-74
ENSCAFG00000010030	TMCC2	transmembrane and coiled-coil domain family 2 [Source:HGNC Symbol;Acc:HGNC:24239]	0.836744	1.73601e-15	2.93487e-14
ENSCAFG00000011629	CLCF1	cardiotrophin-like cytokine factor 1 [Source:HGNC Symbol;Acc:HGNC:17412]	0.835562	7.28322e-07	5.28096e-06
ENSCAFG00000005527	P4HA3	prolyl 4-hydroxylase subunit alpha 3 [Source:HGNC Symbol;Acc:HGNC:30135]	0.833781	1.69313e-15	2.86998e-14
ENSCAFG00000023538	SRRT	serrate, RNA effector molecule [Source:HGNC Symbol;Acc:HGNC:24101]	0.831618	3.90835e-32	1.47833e-30
ENSCAFG00000023655	SULT1C4	sulfotransferase family 1C member 4 [Source:HGNC Symbol;Acc:HGNC:11457]	0.830695	1.86948e-11	2.32038e-10
ENSCAFG00000004478	LRCH1	leucine rich repeats and calponin homology domain containing 1 [Source:HGNC Symbol;Acc:HGNC:20309]	0.828251	5.13526e-11	6.1464e-10
ENSCAFG00000011526	YOD1	YOD1 deubiquitinase [Source:HGNC Symbol;Acc:HGNC:25035]	0.827279	0.000360871	0.00157535
ENSCAFG00000012556	HTRA1	HtrA serine peptidase 1 [Source:HGNC Symbol;Acc:HGNC:9476]	0.82726	6.65942e-79	7.19386e-77
ENSCAFG00000000078	DGKA	diacylglycerol kinase alpha [Source:HGNC Symbol;Acc:HGNC:2849]	0.822063	6.52382e-38	2.9594e-36
ENSCAFG00000003916	KLHL29	kelch like family member 29 [Source:HGNC Symbol;Acc:HGNC:29404]	0.821539	3.81433e-06	2.49724e-05
ENSCAFG00000005449	TGFBR2	transforming growth factor beta receptor 2 [Source:HGNC Symbol;Acc:HGNC:11773]	0.82056	5.26786e-39	2.52442e-37
ENSCAFG00000005941	KCNK6	potassium two pore domain channel subfamily K member 6 [Source:HGNC Symbol;Acc:HGNC:6281]	0.819968	1.74575e-15	2.94742e-14
ENSCAFG00000015431	DACT1	dishevelled binding antagonist of beta catenin 1 [Source:HGNC Symbol;Acc:HGNC:17748]	0.819041	2.3492e-14	3.63413e-13
ENSCAFG00000015675	LYAR	Ly1 antibody reactive [Source:HGNC Symbol;Acc:HGNC:26021]	0.818991	5.01955e-15	8.32044e-14
ENSCAFG00000018438	CRIP2	cysteine rich protein 2 [Source:HGNC Symbol;Acc:HGNC:2361]	0.817431	9.75118e-35	3.99673e-33
ENSCAFG00000008999	PROS1	protein S (alpha) [Source:HGNC Symbol;Acc:HGNC:9456]	0.817176	1.73268e-20	4.02303e-19
ENSCAFG00000005330	SH2D4A	SH2 domain containing 4A [Source:HGNC Symbol;Acc:HGNC:26102]	0.81681	5.9617e-09	5.71382e-08
ENSCAFG00000001047	NCOA7	nuclear receptor coactivator 7 [Source:HGNC Symbol;Acc:HGNC:21081]	0.816059	1.23881e-14	1.96162e-13
ENSCAFG00000001442	MICALL1	MICAL like 1 [Source:HGNC Symbol;Acc:HGNC:29804]	0.81414	8.03561e-32	2.99503e-30
ENSCAFG00000003096	PM20D2	peptidase M20 domain containing 2 [Source:HGNC Symbol;Acc:HGNC:21408]	0.812945	9.96051e-09	9.32892e-08
ENSCAFG00000024052	GGN	gametogenetin [Source:HGNC Symbol;Acc:HGNC:18869]	0.806192	0.00133274	0.00501283
ENSCAFG00000006977	ABTB2	ankyrin repeat and BTB domain containing 2 [Source:HGNC Symbol;Acc:HGNC:23842]	0.805971	6.08286e-05	0.000317829
ENSCAFG00000023322	RASSF9	Ras association domain family member 9 [Source:HGNC Symbol;Acc:HGNC:15739]	0.804774	0.000111276	0.000545551
ENSCAFG00000014956	IFI30	IFI30, lysosomal thiol reductase [Source:HGNC Symbol;Acc:HGNC:5398]	0.803639	7.84358e-21	1.8584e-19
ENSCAFG00000014621	MECOM	MDS1 and EVI1 complex locus [Source:HGNC Symbol;Acc:HGNC:3498]	0.802911	0.00271614	0.00936505
ENSCAFG00000023556	OAS1	2'-5'-oligoadenylate synthetase 1 [Source:HGNC Symbol;Acc:HGNC:8086]	0.802675	1.52049e-12	2.06188e-11
ENSCAFG00000007807	STOX2	storkhead box 2 [Source:HGNC Symbol;Acc:HGNC:25450]	0.802581	0.000370534	0.00161366
ENSCAFG00000011101	GPR137B	G protein-coupled receptor 137B [Source:HGNC Symbol;Acc:HGNC:11862]	0.802423	0.000619833	0.00255945
ENSCAFG00000017336	SBK1	SH3 domain binding kinase 1 [Source:HGNC Symbol;Acc:HGNC:17699]	0.80053	2.23616e-05	0.000128225
ENSCAFG00000011196	NID1	nidogen 1 [Source:HGNC Symbol;Acc:HGNC:7821]	0.799233	8.34897e-56	6.08139e-54
ENSCAFG00000016761	CPEB4	cytoplasmic polyadenylation element binding protein 4 [Source:HGNC Symbol;Acc:HGNC:21747]	0.799017	4.71422e-06	3.04264e-05
ENSCAFG00000006069	COL4A2	collagen type IV alpha 2 chain [Source:HGNC Symbol;Acc:HGNC:2203]	0.798766	4.02264e-65	3.44138e-63
ENSCAFG00000015113	QDPR	quinoid dihydropteridine reductase [Source:HGNC Symbol;Acc:HGNC:9752]	0.793371	2.41435e-28	8.01452e-27
ENSCAFG00000018612	CARD6	caspase recruitment domain family member 6 [Source:HGNC Symbol;Acc:HGNC:16394]	0.792508	1.6848e-09	1.72916e-08
ENSCAFG00000018073	PSTPIP1	proline-serine-threonine phosphatase interacting protein 1 [Source:HGNC Symbol;Acc:HGNC:9580]	0.788545	1.24853e-06	8.7158e-06
ENSCAFG00000015978	UGDH	UDP-glucose 6-dehydrogenase [Source:HGNC Symbol;Acc:HGNC:12525]	0.787074	3.80524e-37	1.70194e-35
ENSCAFG00000019851	KIAA1324	KIAA1324 [Source:HGNC Symbol;Acc:HGNC:29618]	0.785484	0.00122595	0.00466376
ENSCAFG00000032414	PLEKHA2	pleckstrin homology domain containing A2 [Source:HGNC Symbol;Acc:HGNC:14336]	0.784986	1.4616e-14	2.30297e-13
ENSCAFG00000020007	CDC14A	cell division cycle 14A [Source:HGNC Symbol;Acc:HGNC:1718]	0.781288	1.78004e-05	0.000104131
ENSCAFG00000008289	ENC1	ectodermal-neural cortex 1 [Source:HGNC Symbol;Acc:HGNC:3345]	0.780514	0.00195981	0.00705497
ENSCAFG00000008164	TMEM154	transmembrane protein 154 [Source:HGNC Symbol;Acc:HGNC:26489]	0.780444	0.00010481	0.000517431
ENSCAFG00000004929	TMEM40	transmembrane protein 40 [Source:HGNC Symbol;Acc:HGNC:25620]	0.777884	0.00112671	0.00433902
ENSCAFG00000011115	ROBO3	roundabout guidance receptor 3 [Source:HGNC Symbol;Acc:HGNC:13433]	0.777532	1.88474e-06	1.28475e-05
ENSCAFG00000010134	NDN	necdin, MAGE family member [Source:HGNC Symbol;Acc:HGNC:7675]	0.777205	3.52093e-07	2.67469e-06
ENSCAFG00000011216	HADH	hydroxyacyl-CoA dehydrogenase [Source:HGNC Symbol;Acc:HGNC:4799]	0.77458	4.11231e-39	1.98559e-37
ENSCAFG00000014752	TFPI	tissue factor pathway inhibitor [Source:HGNC Symbol;Acc:HGNC:11760]	0.774368	1.18347e-05	7.14624e-05
ENSCAFG00000014955	RPL22L1	ribosomal protein L22 like 1 [Source:HGNC Symbol;Acc:HGNC:27610]	0.771342	9.39889e-10	9.9923e-09
ENSCAFG00000003065	SLC35A1	solute carrier family 35 member A1 [Source:HGNC Symbol;Acc:HGNC:11021]	0.770856	7.54954e-07	5.45544e-06
ENSCAFG00000002966	HOXA11	homeobox A11 [Source:HGNC Symbol;Acc:HGNC:5101]	0.770016	1.67283e-20	3.89414e-19
ENSCAFG00000004467	XPC	XPC complex subunit, DNA damage recognition and repair factor [Source:HGNC Symbol;Acc:HGNC:12816]	0.766777	1.62814e-24	4.68486e-23
ENSCAFG00000017543	RPS6KA5	ribosomal protein S6 kinase A5 [Source:HGNC Symbol;Acc:HGNC:10434]	0.765454	0.000209183	0.000963663
ENSCAFG00000020058	SNX7	sorting nexin 7 [Source:HGNC Symbol;Acc:HGNC:14971]	0.763607	5.27279e-16	9.28346e-15
ENSCAFG00000018051	DSG2	desmoglein 2 [Source:HGNC Symbol;Acc:HGNC:3049]	0.763276	6.34141e-24	1.76493e-22
ENSCAFG00000029972	TRIM62	tripartite motif containing 62 [Source:HGNC Symbol;Acc:HGNC:25574]	0.759584	2.05455e-05	0.000118827
ENSCAFG00000012408	RPS6KA1	ribosomal protein S6 kinase A1 [Source:HGNC Symbol;Acc:HGNC:10430]	0.759147	7.28312e-19	1.53451e-17
ENSCAFG00000019288	SSR4	signal sequence receptor subunit 4 [Source:HGNC Symbol;Acc:HGNC:11326]	0.758381	8.38733e-32	3.117e-30
ENSCAFG00000009245	RHOBTB2	Rho related BTB domain containing 2 [Source:HGNC Symbol;Acc:HGNC:18756]	0.754993	5.51532e-08	4.6528e-07
ENSCAFG00000030932	TMEM218	transmembrane protein 218 [Source:HGNC Symbol;Acc:HGNC:27344]	0.754482	2.29175e-09	2.31298e-08
ENSCAFG00000003348	MBOAT2	membrane bound O-acyltransferase domain containing 2 [Source:HGNC Symbol;Acc:HGNC:25193]	0.754343	8.43226e-05	0.000426194
ENSCAFG00000015213	STAT3	signal transducer and activator of transcription 3 [Source:HGNC Symbol;Acc:HGNC:11364]	0.754091	5.99835e-37	2.6549e-35
ENSCAFG00000018316	EVI5L	ecotropic viral integration site 5 like [Source:HGNC Symbol;Acc:HGNC:30464]	0.753822	4.21256e-13	5.94656e-12
ENSCAFG00000012891	PARD3B	par-3 family cell polarity regulator beta [Source:HGNC Symbol;Acc:HGNC:14446]	0.751263	4.32365e-31	1.57467e-29
ENSCAFG00000014297	ZC3H12C	zinc finger CCCH-type containing 12C [Source:HGNC Symbol;Acc:HGNC:29362]	0.751034	1.31522e-07	1.06042e-06
ENSCAFG00000001502	CARD10	caspase recruitment domain family member 10 [Source:HGNC Symbol;Acc:HGNC:16422]	0.750294	5.05489e-08	4.28707e-07
ENSCAFG00000008509	CCDC113	coiled-coil domain containing 113 [Source:HGNC Symbol;Acc:HGNC:25002]	0.749615	3.60554e-07	2.73408e-06
ENSCAFG00000006554	IKBIP	IKBKB interacting protein [Source:HGNC Symbol;Acc:HGNC:26430]	0.749053	3.3136e-13	4.71938e-12
ENSCAFG00000011706	MNDA	myeloid cell nuclear differentiation antigen [Source:HGNC Symbol;Acc:HGNC:7183]	0.745327	1.40541e-06	9.76816e-06
ENSCAFG00000032267	WNT2	Wnt family member 2 [Source:HGNC Symbol;Acc:HGNC:12780]	0.7451	0.00166185	0.0060995
ENSCAFG00000024978	LRRN4	leucine rich repeat neuronal 4 [Source:HGNC Symbol;Acc:HGNC:16208]	0.741549	1.24391e-05	7.47224e-05
ENSCAFG00000018824	DHRS13	dehydrogenase/reductase 13 [Source:HGNC Symbol;Acc:HGNC:28326]	0.740781	8.24614e-24	2.28508e-22
ENSCAFG00000011987	EMX2	empty spiracles homeobox 2 [Source:HGNC Symbol;Acc:HGNC:3341]	0.735781	1.11777e-15	1.91508e-14
ENSCAFG00000020081	BCAR1	BCAR1, Cas family scaffolding protein [Source:HGNC Symbol;Acc:HGNC:971]	0.735691	8.90587e-37	3.91459e-35
ENSCAFG00000013143	PCSK7	proprotein convertase subtilisin/kexin type 7 [Source:HGNC Symbol;Acc:HGNC:8748]	0.73409	2.85047e-30	1.02065e-28
ENSCAFG00000000681	FBN2	fibrillin 2 [Source:HGNC Symbol;Acc:HGNC:3604]	0.733316	6.85033e-21	1.63217e-19
ENSCAFG00000010804	SEMA3F	semaphorin 3F [Source:HGNC Symbol;Acc:HGNC:10728]	0.732538	1.6234e-09	1.67423e-08
ENSCAFG00000013892	MFAP5	microfibrillar associated protein 5 [Source:HGNC Symbol;Acc:HGNC:29673]	0.730947	2.08438e-18	4.25794e-17
ENSCAFG00000004813	LIPE	lipase E, hormone sensitive type [Source:HGNC Symbol;Acc:HGNC:6621]	0.729744	0.000406897	0.00175761
ENSCAFG00000030623	LAYN	layilin [Source:HGNC Symbol;Acc:HGNC:29471]	0.729451	1.58065e-06	1.0897e-05
ENSCAFG00000030504	ZNF133	zinc finger protein 133 [Source:HGNC Symbol;Acc:HGNC:12917]	0.728197	1.91572e-10	2.19208e-09
ENSCAFG00000009350	PYROXD2	pyridine nucleotide-disulphide oxidoreductase domain 2 [Source:HGNC Symbol;Acc:HGNC:23517]	0.725763	3.97488e-06	2.59702e-05
ENSCAFG00000001998	CDK6	cyclin dependent kinase 6 [Source:HGNC Symbol;Acc:HGNC:1777]	0.72499	0.000118938	0.000579995
ENSCAFG00000023604	ITPRIPL2	inositol 1,4,5-trisphosphate receptor interacting protein like 2 [Source:HGNC Symbol;Acc:HGNC:27257]	0.724413	0.000761556	0.0030691
ENSCAFG00000015088	ARRDC2	arrestin domain containing 2 [Source:HGNC Symbol;Acc:HGNC:25225]	0.723819	0.0017192	0.0062774
ENSCAFG00000001148	ST3GAL1	ST3 beta-galactoside alpha-2,3-sialyltransferase 1 [Source:HGNC Symbol;Acc:HGNC:10862]	0.723719	8.59259e-18	1.69551e-16
ENSCAFG00000004599	SLC9A3R1	SLC9A3 regulator 1 [Source:HGNC Symbol;Acc:HGNC:11075]	0.722202	6.84553e-18	1.35497e-16
ENSCAFG00000013218	EHHADH	enoyl-CoA hydratase and 3-hydroxyacyl CoA dehydrogenase [Source:HGNC Symbol;Acc:HGNC:3247]	0.721956	9.38401e-19	1.95774e-17
ENSCAFG00000018841	MBNL3	muscleblind like splicing regulator 3 [Source:HGNC Symbol;Acc:HGNC:20564]	0.721628	2.6412e-06	1.76454e-05
ENSCAFG00000019871	CLCC1	chloride channel CLIC like 1 [Source:HGNC Symbol;Acc:HGNC:29675]	0.721001	7.62285e-19	1.60344e-17
ENSCAFG00000004137	AMOTL1	angiomotin like 1 [Source:HGNC Symbol;Acc:HGNC:17811]	0.71913	7.58891e-13	1.04579e-11
ENSCAFG00000000065	GDF11	growth differentiation factor 11 [Source:HGNC Symbol;Acc:HGNC:4216]	0.718544	1.81261e-11	2.25418e-10
ENSCAFG00000018516	MRPS30	mitochondrial ribosomal protein S30 [Source:HGNC Symbol;Acc:HGNC:8769]	0.716696	2.18625e-10	2.48822e-09
ENSCAFG00000001635	MLLT3	MLLT3, super elongation complex subunit [Source:HGNC Symbol;Acc:HGNC:7136]	0.715003	0.000144041	0.00068845
ENSCAFG00000014645	SLC11A1	natural resistance-associated macrophage protein 1 [Source:RefSeq peptide;Acc:NP_001013873]	0.714312	0.000105165	0.000518557
ENSCAFG00000009133	GPAT3	glycerol-3-phosphate acyltransferase 3 [Source:HGNC Symbol;Acc:HGNC:28157]	0.711257	6.13243e-06	3.87364e-05
ENSCAFG00000007608	SH3RF1	SH3 domain containing ring finger 1 [Source:HGNC Symbol;Acc:HGNC:17650]	0.710572	6.1676e-12	7.97347e-11
ENSCAFG00000006199	ATP11A	ATPase phospholipid transporting 11A [Source:HGNC Symbol;Acc:HGNC:13552]	0.710254	7.39758e-39	3.51854e-37
ENSCAFG00000014717	PIANP	PILR alpha associated neural protein [Source:HGNC Symbol;Acc:HGNC:25338]	0.709093	0.000157356	0.000747046
ENSCAFG00000029848	TGIF2-C20orf24	TGIF2-C20orf24 readthrough [Source:HGNC Symbol;Acc:HGNC:44664]	0.709092	2.95512e-19	6.41719e-18
ENSCAFG00000003684	UCP1	uncoupling protein 1 [Source:HGNC Symbol;Acc:HGNC:12517]	0.705199	0.00243411	0.00851473
ENSCAFG00000011394	KLHL25	kelch like family member 25 [Source:HGNC Symbol;Acc:HGNC:25732]	0.704856	7.15187e-06	4.47765e-05
ENSCAFG00000016055	ITPKB	inositol-trisphosphate 3-kinase B [Source:HGNC Symbol;Acc:HGNC:6179]	0.702359	6.25135e-10	6.78756e-09
ENSCAFG00000011398	CDH24	cadherin 24 [Source:HGNC Symbol;Acc:HGNC:14265]	0.699792	1.8777e-10	2.1505e-09
ENSCAFG00000012364	FLVCR1	feline leukemia virus subgroup C cellular receptor 1 [Source:HGNC Symbol;Acc:HGNC:24682]	0.699261	3.27006e-07	2.49601e-06
ENSCAFG00000005212	FOSL2	FOS like 2, AP-1 transcription factor subunit [Source:HGNC Symbol;Acc:HGNC:3798]	0.699123	6.95894e-18	1.37528e-16
ENSCAFG00000001595	ADCK5	aarF domain containing kinase 5 [Source:HGNC Symbol;Acc:HGNC:21738]	0.697159	1.13791e-17	2.23496e-16
ENSCAFG00000029792	EMC7	ER membrane protein complex subunit 7 [Source:HGNC Symbol;Acc:HGNC:24301]	0.694547	1.64788e-18	3.38798e-17
ENSCAFG00000011091	XG	Xg blood group [Source:HGNC Symbol;Acc:HGNC:12806]	0.694102	6.60418e-07	4.83535e-06
ENSCAFG00000017527	SRPX2	sushi repeat containing protein, X-linked 2 [Source:HGNC Symbol;Acc:HGNC:30668]	0.692952	3.95975e-20	8.98129e-19
ENSCAFG00000000586	CPT1B	carnitine palmitoyltransferase 1B [Source:HGNC Symbol;Acc:HGNC:2329]	0.692562	0.000170347	0.000800669
ENSCAFG00000004730	PLAUR	plasminogen activator, urokinase receptor [Source:HGNC Symbol;Acc:HGNC:9053]	0.689336	8.93685e-06	5.49529e-05
ENSCAFG00000007900	ELL2	elongation factor for RNA polymerase II 2 [Source:HGNC Symbol;Acc:HGNC:17064]	0.688255	1.27168e-07	1.02856e-06
ENSCAFG00000014221	ARHGAP20	Rho GTPase activating protein 20 [Source:HGNC Symbol;Acc:HGNC:18357]	0.68703	6.43223e-06	4.05698e-05
ENSCAFG00000024991	GRID2	glutamate ionotropic receptor delta type subunit 2 [Source:HGNC Symbol;Acc:HGNC:4576]	0.686079	0.0011885	0.00454267
ENSCAFG00000015654	PAPSS2	3'-phosphoadenosine 5'-phosphosulfate synthase 2 [Source:HGNC Symbol;Acc:HGNC:8604]	0.685864	1.91969e-23	5.25114e-22
ENSCAFG00000001307	DEF6	DEF6, guanine nucleotide exchange factor [Source:HGNC Symbol;Acc:HGNC:2760]	0.683605	6.71314e-07	4.90386e-06
ENSCAFG00000015383	TNFSF10	tumor necrosis factor superfamily member 10 [Source:HGNC Symbol;Acc:HGNC:11925]	0.683004	5.14047e-13	7.21647e-12
ENSCAFG00000018816	RAI14	retinoic acid induced 14 [Source:HGNC Symbol;Acc:HGNC:14873]	0.682386	4.94812e-28	1.61727e-26
ENSCAFG00000004408	CAB39L	calcium binding protein 39 like [Source:HGNC Symbol;Acc:HGNC:20290]	0.682107	1.28371e-06	8.95643e-06
ENSCAFG00000016150	NR1D1	nuclear receptor subfamily 1 group D member 1 [Source:HGNC Symbol;Acc:HGNC:7962]	0.681852	0.000490215	0.00207738
ENSCAFG00000004636	BCAM	basal cell adhesion molecule (Lutheran blood group) [Source:HGNC Symbol;Acc:HGNC:6722]	0.681521	7.37552e-15	1.19158e-13
ENSCAFG00000002658	SLC17A5	solute carrier family 17 member 5 [Source:HGNC Symbol;Acc:HGNC:10933]	0.681052	7.27909e-12	9.34407e-11
ENSCAFG00000002342	ETV1	ETS variant 1 [Source:HGNC Symbol;Acc:HGNC:3490]	0.680438	0.000265032	0.00119208
ENSCAFG00000005608	EDEM1	ER degradation enhancing alpha-mannosidase like protein 1 [Source:HGNC Symbol;Acc:HGNC:18967]	0.67979	4.60174e-43	2.47504e-41
ENSCAFG00000004630	FBXL2	F-box and leucine rich repeat protein 2 [Source:HGNC Symbol;Acc:HGNC:13598]	0.679693	0.000631161	0.00260201
ENSCAFG00000012424	SYNPO2	synaptopodin 2 [Source:HGNC Symbol;Acc:HGNC:17732]	0.679227	0.000869224	0.00345602
ENSCAFG00000010972	TCIRG1	T-cell immune regulator 1, ATPase H+ transporting V0 subunit a3 [Source:HGNC Symbol;Acc:HGNC:11647]	0.677209	3.15731e-17	6.05206e-16
ENSCAFG00000016052	SLC29A4	solute carrier family 29 member 4 [Source:HGNC Symbol;Acc:HGNC:23097]	0.675455	2.27518e-08	2.01401e-07
ENSCAFG00000009314	NQO2	N-ribosyldihydronicotinamide:quinone reductase 2 [Source:HGNC Symbol;Acc:HGNC:7856]	0.67519	9.85292e-05	0.000490753
ENSCAFG00000015233	PROM1	prominin 1 [Source:HGNC Symbol;Acc:HGNC:9454]	0.674507	0.00031755	0.0014016
ENSCAFG00000014412	LPCAT3	lysophosphatidylcholine acyltransferase 3 [Source:HGNC Symbol;Acc:HGNC:30244]	0.673768	5.66216e-31	2.05628e-29
ENSCAFG00000001910	POLH	DNA polymerase eta [Source:HGNC Symbol;Acc:HGNC:9181]	0.673555	9.93555e-19	2.06942e-17
ENSCAFG00000005392	PITRM1	pitrilysin metallopeptidase 1 [Source:HGNC Symbol;Acc:HGNC:17663]	0.672646	4.0176e-17	7.64363e-16
ENSCAFG00000020329	SLC12A4	solute carrier family 12 member 4 [Source:HGNC Symbol;Acc:HGNC:10913]	0.672625	2.39803e-41	1.24766e-39
ENSCAFG00000003074	NOD1	nucleotide binding oligomerization domain containing 1 [Source:HGNC Symbol;Acc:HGNC:16390]	0.670793	1.25526e-14	1.98475e-13
ENSCAFG00000012916	S100A11	S100 calcium binding protein A11 [Source:HGNC Symbol;Acc:HGNC:10488]	0.668609	4.90882e-26	1.51142e-24
ENSCAFG00000015862	FAM214A	family with sequence similarity 214 member A [Source:HGNC Symbol;Acc:HGNC:25609]	0.668516	2.67646e-05	0.000151093
ENSCAFG00000006054	SLC16A3	solute carrier family 16 member 3 [Source:HGNC Symbol;Acc:HGNC:10924]	0.668019	4.83139e-06	3.11196e-05
ENSCAFG00000017008	AURKB	aurora kinase B [Source:HGNC Symbol;Acc:HGNC:11390]	0.666444	6.28694e-22	1.59959e-20
ENSCAFG00000001337	SYNGR1	synaptogyrin 1 [Source:HGNC Symbol;Acc:HGNC:11498]	0.665023	1.5579e-07	1.24116e-06
ENSCAFG00000019543	SBNO2	strawberry notch homolog 2 [Source:HGNC Symbol;Acc:HGNC:29158]	0.664901	3.3394e-14	5.09788e-13
ENSCAFG00000004956	PAK1	p21 (RAC1) activated kinase 1 [Source:HGNC Symbol;Acc:HGNC:8590]	0.663677	1.67267e-15	2.83909e-14
ENSCAFG00000029722	TLCD1	TLC domain containing 1 [Source:HGNC Symbol;Acc:HGNC:25177]	0.657779	0.000446181	0.00190983
ENSCAFG00000000384	GRIP1	glutamate receptor interacting protein 1 [Source:HGNC Symbol;Acc:HGNC:18708]	0.653783	0.000130049	0.000627929
ENSCAFG00000007885	SLC12A6	solute carrier family 12 member 6 [Source:HGNC Symbol;Acc:HGNC:10914]	0.652926	1.33477e-17	2.60157e-16
ENSCAFG00000018846	SPIRE1	spire type actin nucleation factor 1 [Source:HGNC Symbol;Acc:HGNC:30622]	0.651406	0.0006928	0.00282415
ENSCAFG00000005419	PNP	purine nucleoside phosphorylase [Source:HGNC Symbol;Acc:HGNC:7892]	0.65086	1.71079e-29	5.97464e-28
ENSCAFG00000014104	PCBD1	pterin-4 alpha-carbinolamine dehydratase 1 [Source:HGNC Symbol;Acc:HGNC:8646]	0.650063	0.000161559	0.000763872
ENSCAFG00000017053	PPIB	peptidylprolyl isomerase B [Source:HGNC Symbol;Acc:HGNC:9255]	0.649788	3.207e-40	1.60312e-38
ENSCAFG00000007563	ANKRD37	ankyrin repeat domain 37 [Source:HGNC Symbol;Acc:HGNC:29593]	0.647898	0.00149056	0.00554586
ENSCAFG00000004818	SLC5A6	solute carrier family 5 member 6 [Source:HGNC Symbol;Acc:HGNC:11041]	0.647702	2.1973e-22	5.70447e-21
ENSCAFG00000003966	ANKRD50	ankyrin repeat domain 50 [Source:HGNC Symbol;Acc:HGNC:29223]	0.64726	1.27853e-12	1.74304e-11
ENSCAFG00000008295	BTG3	BTG anti-proliferation factor 3 [Source:HGNC Symbol;Acc:HGNC:1132]	0.646367	2.62729e-11	3.20479e-10
ENSCAFG00000030542	FEN1	flap structure-specific endonuclease 1 [Source:HGNC Symbol;Acc:HGNC:3650]	0.645517	4.08624e-20	9.25174e-19
ENSCAFG00000019619	KLHL21	kelch like family member 21 [Source:HGNC Symbol;Acc:HGNC:29041]	0.64536	2.71981e-08	2.38606e-07
ENSCAFG00000012269	C2CD2L	C2CD2 like [Source:HGNC Symbol;Acc:HGNC:29000]	0.643034	4.95616e-10	5.4698e-09
ENSCAFG00000011814	RHOD	ras homolog family member D [Source:HGNC Symbol;Acc:HGNC:670]	0.641732	3.90925e-05	0.00021396
ENSCAFG00000007292	PSD4	pleckstrin and Sec7 domain containing 4 [Source:HGNC Symbol;Acc:HGNC:19096]	0.641439	7.96153e-16	1.38642e-14
ENSCAFG00000019534	MIDN	midnolin [Source:HGNC Symbol;Acc:HGNC:16298]	0.641404	2.65883e-07	2.05407e-06
ENSCAFG00000011531	PTPN1	protein tyrosine phosphatase, non-receptor type 1 [Source:HGNC Symbol;Acc:HGNC:9642]	0.639965	1.96124e-08	1.75193e-07
ENSCAFG00000030360	ZNF852	zinc finger protein 852 [Source:HGNC Symbol;Acc:HGNC:27713]	0.638854	1.61142e-08	1.45576e-07
ENSCAFG00000014944	UBA1	ubiquitin like modifier activating enzyme 1 [Source:HGNC Symbol;Acc:HGNC:12469]	0.638756	6.30835e-44	3.46606e-42
ENSCAFG00000000160	NAB2	NGFI-A binding protein 2 [Source:HGNC Symbol;Acc:HGNC:7627]	0.638643	7.27753e-12	9.34407e-11
ENSCAFG00000013926	FBXO33	F-box protein 33 [Source:HGNC Symbol;Acc:HGNC:19833]	0.637213	0.000819047	0.00327799
ENSCAFG00000005829	IL18BP	interleukin 18 binding protein [Source:HGNC Symbol;Acc:HGNC:5987]	0.636927	0.00136723	0.00513042
ENSCAFG00000020332	LCAT	lecithin-cholesterol acyltransferase [Source:HGNC Symbol;Acc:HGNC:6522]	0.635777	8.49072e-11	9.95687e-10
ENSCAFG00000015095	LAP3	leucine aminopeptidase 3 [Source:HGNC Symbol;Acc:HGNC:18449]	0.635765	5.27342e-25	1.53822e-23
ENSCAFG00000014571	CDC45	cell division cycle 45 [Source:HGNC Symbol;Acc:HGNC:1739]	0.635247	7.92454e-15	1.27543e-13
ENSCAFG00000019975	USP20	ubiquitin specific peptidase 20 [Source:HGNC Symbol;Acc:HGNC:12619]	0.635176	3.09369e-08	2.70104e-07
ENSCAFG00000017793	USP32	ubiquitin specific peptidase 32 [Source:HGNC Symbol;Acc:HGNC:19143]	0.633887	1.80386e-12	2.42551e-11
ENSCAFG00000000275	NHSL1	NHS like 1 [Source:HGNC Symbol;Acc:HGNC:21021]	0.633592	3.17379e-14	4.85087e-13
ENSCAFG00000019010	PMM2	phosphomannomutase 2 [Source:HGNC Symbol;Acc:HGNC:9115]	0.632183	1.98391e-09	2.0215e-08
ENSCAFG00000031572	FAM212A	family with sequence similarity 212 member A [Source:HGNC Symbol;Acc:HGNC:32480]	0.631587	0.00223493	0.00789598
ENSCAFG00000012986	ADAM12	ADAM metallopeptidase domain 12 [Source:HGNC Symbol;Acc:HGNC:190]	0.631472	1.2173e-33	4.80399e-32
ENSCAFG00000015087	RARRES3	retinoic acid receptor responder 3 [Source:HGNC Symbol;Acc:HGNC:9869]	0.631417	0.000367898	0.00160328
ENSCAFG00000007935	TRPC1	transient receptor potential cation channel subfamily C member 1 [Source:HGNC Symbol;Acc:HGNC:12333]	0.631257	0.00251496	0.00875427
ENSCAFG00000006631	EBF4	early B-cell factor 4 [Source:HGNC Symbol;Acc:HGNC:29278]	0.631204	5.97643e-07	4.40101e-06
ENSCAFG00000006017	EAF1	ELL associated factor 1 [Source:HGNC Symbol;Acc:HGNC:20907]	0.630101	4.82975e-07	3.60239e-06
ENSCAFG00000001022	BAK1	BCL2 antagonist/killer 1 [Source:HGNC Symbol;Acc:HGNC:949]	0.630067	2.04354e-12	2.742e-11
ENSCAFG00000017479	DIAPH2	diaphanous related formin 2 [Source:HGNC Symbol;Acc:HGNC:2877]	0.630014	1.2343e-05	7.42155e-05
ENSCAFG00000019937	KIAA0513	KIAA0513 [Source:HGNC Symbol;Acc:HGNC:29058]	0.629369	5.26448e-09	5.08381e-08
ENSCAFG00000010898	EI24	EI24, autophagy associated transmembrane protein [Source:HGNC Symbol;Acc:HGNC:13276]	0.628298	1.40157e-27	4.54602e-26
ENSCAFG00000003272	ELMO1	engulfment and cell motility 1 [Source:HGNC Symbol;Acc:HGNC:16286]	0.6281	2.39923e-07	1.8633e-06
ENSCAFG00000006622	HOXC6	homeobox C6 [Source:HGNC Symbol;Acc:HGNC:5128]	0.627548	0.000537187	0.00225842
ENSCAFG00000014233	SSFA2	sperm specific antigen 2 [Source:HGNC Symbol;Acc:HGNC:11319]	0.626862	2.00146e-17	3.87729e-16
ENSCAFG00000006302	TTI2	TELO2 interacting protein 2 [Source:HGNC Symbol;Acc:HGNC:26262]	0.626079	5.21867e-07	3.86758e-06
ENSCAFG00000013744	C1orf27	chromosome 1 open reading frame 27 [Source:HGNC Symbol;Acc:HGNC:24299]	0.625808	2.21696e-09	2.2446e-08
ENSCAFG00000007878	SLC43A3	solute carrier family 43 member 3 [Source:HGNC Symbol;Acc:HGNC:17466]	0.624518	1.10699e-13	1.63319e-12
ENSCAFG00000011236	AXIN2	axin 2 [Source:HGNC Symbol;Acc:HGNC:904]	0.623483	0.00186664	0.00675391
ENSCAFG00000028508	CD59	CD59 molecule [Source:HGNC Symbol;Acc:HGNC:1689]	0.623146	1.47463e-08	1.34361e-07
ENSCAFG00000003426	TNC	tenascin C [Source:HGNC Symbol;Acc:HGNC:5318]	0.622775	6.75442e-46	3.93144e-44
ENSCAFG00000001807	DDX58	DExD/H-box helicase 58 [Source:HGNC Symbol;Acc:HGNC:19102]	0.622472	8.61585e-08	7.13157e-07
ENSCAFG00000012472	PDE5A	cGMP-specific 3',5'-cyclic phosphodiesterase [Source:UniProtKB/Swiss-Prot;Acc:O77746]	0.621674	0.00106325	0.00412704
ENSCAFG00000005204	CTNNB1	Catenin beta-1 [Source:UniProtKB/Swiss-Prot;Acc:B6V8E6]	0.620948	9.04059e-44	4.94594e-42
ENSCAFG00000007038	HM13	histocompatibility minor 13 [Source:HGNC Symbol;Acc:HGNC:16435]	0.619618	5.47683e-18	1.09254e-16
ENSCAFG00000013011	PDE8A	phosphodiesterase 8A [Source:HGNC Symbol;Acc:HGNC:8793]	0.618767	1.67077e-20	3.89414e-19
ENSCAFG00000003568	CPT1C	carnitine palmitoyltransferase 1C [Source:HGNC Symbol;Acc:HGNC:18540]	0.618677	0.000147597	0.00070386
ENSCAFG00000015105	BIRC3	Baculoviral IAP repeat-containing protein 3 [Source:UniProtKB/Swiss-Prot;Acc:A1E2V0]	0.618562	0.000824216	0.00329764
ENSCAFG00000010211	MBOAT1	membrane bound O-acyltransferase domain containing 1 [Source:HGNC Symbol;Acc:HGNC:21579]	0.617851	0.00196251	0.0070627
ENSCAFG00000013667	ARHGEF10	Rho guanine nucleotide exchange factor 10 [Source:HGNC Symbol;Acc:HGNC:14103]	0.617784	1.55279e-19	3.42446e-18
ENSCAFG00000010796	TRPV4	transient receptor potential cation channel subfamily V member 4 [Source:HGNC Symbol;Acc:HGNC:18083]	0.616688	2.61252e-13	3.75021e-12
ENSCAFG00000001487	LGALS1		0.616382	4.80683e-29	1.62959e-27
ENSCAFG00000008095	ARNTL	aryl hydrocarbon receptor nuclear translocator like [Source:HGNC Symbol;Acc:HGNC:701]	0.616357	0.000203321	0.000938355
ENSCAFG00000016970	MVP	major vault protein [Source:HGNC Symbol;Acc:HGNC:7531]	0.616357	1.43113e-16	2.61356e-15
ENSCAFG00000017079	CSNK1G1	casein kinase 1 gamma 1 [Source:HGNC Symbol;Acc:HGNC:2454]	0.615654	7.41944e-06	4.62935e-05
ENSCAFG00000029265	THY1	thy-1 membrane glycoprotein precursor [Source:RefSeq peptide;Acc:NP_001274058]	0.615377	4.23627e-31	1.54727e-29
ENSCAFG00000018683	MTCL1	microtubule crosslinking factor 1 [Source:HGNC Symbol;Acc:HGNC:29121]	0.615228	3.16707e-24	8.95135e-23
ENSCAFG00000013207	C3orf70	chromosome 3 open reading frame 70 [Source:HGNC Symbol;Acc:HGNC:33731]	0.61458	0.000384081	0.00166697
ENSCAFG00000011148	RGS9	regulator of G-protein signaling 9 [Source:HGNC Symbol;Acc:HGNC:10004]	0.613969	4.20318e-06	2.73244e-05
ENSCAFG00000004666	PVR	poliovirus receptor [Source:HGNC Symbol;Acc:HGNC:9705]	0.613485	2.6666e-10	3.00807e-09
ENSCAFG00000012805	SLC25A12	solute carrier family 25 member 12 [Source:HGNC Symbol;Acc:HGNC:10982]	0.612226	7.43568e-11	8.76804e-10
ENSCAFG00000003703	SETD7	SET domain containing lysine methyltransferase 7 [Source:HGNC Symbol;Acc:HGNC:30412]	0.611642	9.15649e-13	1.25774e-11
ENSCAFG00000004329	APBB1IP	amyloid beta precursor protein binding family B member 1 interacting protein [Source:HGNC Symbol;Acc:HGNC:17379]	0.611391	0.000231764	0.00105654
ENSCAFG00000010340	PHC2	polyhomeotic homolog 2 [Source:HGNC Symbol;Acc:HGNC:3183]	0.611189	1.46376e-27	4.73566e-26
ENSCAFG00000014455	ESRRA	estrogen related receptor alpha [Source:HGNC Symbol;Acc:HGNC:3471]	0.61023	2.88198e-05	0.000161409
ENSCAFG00000013761	CCAR1	cell division cycle and apoptosis regulator 1 [Source:HGNC Symbol;Acc:HGNC:24236]	0.610002	6.60242e-20	1.48432e-18
ENSCAFG00000001569	RECQL4	RecQ like helicase 4 [Source:HGNC Symbol;Acc:HGNC:9949]	0.609302	9.43862e-09	8.86619e-08
ENSCAFG00000005814	RAB5A	Ras-related protein Rab-5A [Source:UniProtKB/Swiss-Prot;Acc:P18066]	0.606947	8.08778e-08	6.70754e-07
ENSCAFG00000004621	DDIAS	DNA damage induced apoptosis suppressor [Source:HGNC Symbol;Acc:HGNC:26351]	0.605752	2.16425e-05	0.000124437
ENSCAFG00000002246	GLCCI1	glucocorticoid induced 1 [Source:HGNC Symbol;Acc:HGNC:18713]	0.605135	3.86504e-07	2.91524e-06
ENSCAFG00000001814	PTK7	protein tyrosine kinase 7 (inactive) [Source:HGNC Symbol;Acc:HGNC:9618]	0.604289	3.26708e-35	1.35653e-33
ENSCAFG00000002105	FHL2	four and a half LIM domains 2 [Source:HGNC Symbol;Acc:HGNC:3703]	0.602916	2.05748e-23	5.61599e-22
ENSCAFG00000017694	USP31	ubiquitin specific peptidase 31 [Source:HGNC Symbol;Acc:HGNC:20060]	0.600092	1.29442e-09	1.35468e-08
ENSCAFG00000028759	BAG2	BCL2 associated athanogene 2 [Source:HGNC Symbol;Acc:HGNC:938]	0.599956	3.45191e-07	2.62538e-06
ENSCAFG00000003472	TSPAN12	tetraspanin 12 [Source:HGNC Symbol;Acc:HGNC:21641]	0.599849	0.0001336	0.000642886
ENSCAFG00000004782	GAB2	GRB2 associated binding protein 2 [Source:HGNC Symbol;Acc:HGNC:14458]	0.597944	2.56171e-11	3.13379e-10
ENSCAFG00000012783	NHS	NHS actin remodeling regulator [Source:HGNC Symbol;Acc:HGNC:7820]	0.596277	1.07332e-07	8.74787e-07
ENSCAFG00000014115	CCDC43	coiled-coil domain containing 43 [Source:HGNC Symbol;Acc:HGNC:26472]	0.596272	1.74337e-08	1.56608e-07
ENSCAFG00000001886	HSPA8	heat shock protein family A (Hsp70) member 8 [Source:HGNC Symbol;Acc:HGNC:5241]	0.596078	0.000163371	0.000771294
ENSCAFG00000009578	ZBED6	zinc finger BED-type containing 6 [Source:HGNC Symbol;Acc:HGNC:33273]	0.59589	5.72002e-10	6.24791e-09
ENSCAFG00000016904	KIAA0907	KIAA0907 [Source:HGNC Symbol;Acc:HGNC:29145]	0.595876	3.61703e-05	0.000199681
ENSCAFG00000004776	TRANK1	tetratricopeptide repeat and ankyrin repeat containing 1 [Source:HGNC Symbol;Acc:HGNC:29011]	0.595865	1.5769e-05	9.3059e-05
ENSCAFG00000003528	TCAF1	TRPM8 channel associated factor 1 [Source:HGNC Symbol;Acc:HGNC:22201]	0.59504	0.000221972	0.0010178
ENSCAFG00000016497	ZFP36L1	ZFP36 ring finger protein like 1 [Source:HGNC Symbol;Acc:HGNC:1107]	0.594786	4.84465e-10	5.35136e-09
ENSCAFG00000003094	B3GNT2	UDP-GlcNAc:betaGal beta-1,3-N-acetylglucosaminyltransferase 2 [Source:HGNC Symbol;Acc:HGNC:15629]	0.594022	2.03248e-07	1.59827e-06
ENSCAFG00000014579	PRDX6	peroxiredoxin 6 [Source:HGNC Symbol;Acc:HGNC:16753]	0.593965	4.42073e-24	1.23848e-22
ENSCAFG00000002632	PIGF	phosphatidylinositol glycan anchor biosynthesis class F [Source:HGNC Symbol;Acc:HGNC:8962]	0.593874	0.000499172	0.00211043
ENSCAFG00000005561	IPO5	importin 5 [Source:HGNC Symbol;Acc:HGNC:6402]	0.592146	3.97991e-37	1.77384e-35
ENSCAFG00000017880	DCUN1D3	defective in cullin neddylation 1 domain containing 3 [Source:HGNC Symbol;Acc:HGNC:28734]	0.591916	0.0012877	0.00487071
ENSCAFG00000032391	FAM83H	family with sequence similarity 83 member H [Source:HGNC Symbol;Acc:HGNC:24797]	0.591839	3.30202e-13	4.71343e-12
ENSCAFG00000003867	BAX	BCL2 associated X, apoptosis regulator [Source:HGNC Symbol;Acc:HGNC:959]	0.591379	2.99134e-10	3.36249e-09
ENSCAFG00000028536	TBX20	T-box 20 [Source:HGNC Symbol;Acc:HGNC:11598]	0.591312	0.00122604	0.00466376
ENSCAFG00000008929	OAS3	2'-5'-oligoadenylate synthase 3 [Source:RefSeq peptide;Acc:NP_001041556]	0.589762	8.79594e-06	5.4139e-05
ENSCAFG00000018780	RAB34	RAB34, member RAS oncogene family [Source:HGNC Symbol;Acc:HGNC:16519]	0.589073	5.46636e-13	7.6487e-12
ENSCAFG00000006153	BTG1	BTG anti-proliferation factor 1 [Source:HGNC Symbol;Acc:HGNC:1130]	0.588274	1.56377e-05	9.2327e-05
ENSCAFG00000009838	SIRT5	NAD-dependent protein deacylase sirtuin-5, mitochondrial [Source:UniProtKB/Swiss-Prot;Acc:E2RDZ6]	0.585379	1.74893e-12	2.35662e-11
ENSCAFG00000024835	RAB43	RAB43, member RAS oncogene family [Source:HGNC Symbol;Acc:HGNC:19983]	0.585216	0.0023438	0.00823723
ENSCAFG00000015779	PRAF2	PRA1 domain family member 2 [Source:HGNC Symbol;Acc:HGNC:28911]	0.584903	8.87144e-16	1.54276e-14
ENSCAFG00000023549	C9orf3	chromosome 9 open reading frame 3 [Source:HGNC Symbol;Acc:HGNC:1361]	0.584597	5.07491e-08	4.30119e-07
ENSCAFG00000009184	NT5DC2	5'-nucleotidase domain containing 2 [Source:HGNC Symbol;Acc:HGNC:25717]	0.584483	7.10049e-29	2.38184e-27
ENSCAFG00000007586	MAST4	microtubule associated serine/threonine kinase family member 4 [Source:HGNC Symbol;Acc:HGNC:19037]	0.583723	7.22779e-06	4.52074e-05
ENSCAFG00000006458	RASA3	RAS p21 protein activator 3 [Source:HGNC Symbol;Acc:HGNC:20331]	0.581297	6.03004e-11	7.15023e-10
ENSCAFG00000000594	MARCH3	membrane associated ring-CH-type finger 3 [Source:HGNC Symbol;Acc:HGNC:28728]	0.580815	1.32151e-10	1.52446e-09
ENSCAFG00000014487	ZNF445	zinc finger protein 445 [Source:HGNC Symbol;Acc:HGNC:21018]	0.580077	1.4771e-09	1.53703e-08
ENSCAFG00000006563	EOGT	EGF domain specific O-linked N-acetylglucosamine transferase [Source:HGNC Symbol;Acc:HGNC:28526]	0.579765	4.94339e-09	4.78825e-08
ENSCAFG00000004524	TTYH2	tweety family member 2 [Source:HGNC Symbol;Acc:HGNC:13877]	0.579686	2.99897e-14	4.5947e-13
ENSCAFG00000008577	MCPH1	microcephalin 1 [Source:HGNC Symbol;Acc:HGNC:6954]	0.579606	2.54058e-08	2.23498e-07
ENSCAFG00000000958	GJA1	gap junction protein alpha 1 [Source:HGNC Symbol;Acc:HGNC:4274]	0.579037	6.00954e-13	8.37198e-12
ENSCAFG00000019362	L1CAM	L1 cell adhesion molecule [Source:HGNC Symbol;Acc:HGNC:6470]	0.578992	1.0723e-14	1.70644e-13
ENSCAFG00000014358	CASK	calcium/calmodulin dependent serine protein kinase [Source:HGNC Symbol;Acc:HGNC:1497]	0.578552	1.95598e-10	2.23614e-09
ENSCAFG00000018638	KSR1	kinase suppressor of ras 1 [Source:HGNC Symbol;Acc:HGNC:6465]	0.57723	3.7039e-06	2.42993e-05
ENSCAFG00000011542	HAPLN3	hyaluronan and proteoglycan link protein 3 [Source:HGNC Symbol;Acc:HGNC:21446]	0.576898	8.38571e-07	6.00184e-06
ENSCAFG00000017191	TMED8	transmembrane p24 trafficking protein family member 8 [Source:HGNC Symbol;Acc:HGNC:18633]	0.5762	0.000178201	0.000834199
ENSCAFG00000023759	MT2A	Metallothionein-2 [Source:UniProtKB/Swiss-Prot;Acc:Q9XST5]	0.575918	0.000794708	0.00318959
ENSCAFG00000007207	LATS2	large tumor suppressor kinase 2 [Source:HGNC Symbol;Acc:HGNC:6515]	0.575505	4.41235e-21	1.06121e-19
ENSCAFG00000003833	SDC1	syndecan 1 [Source:HGNC Symbol;Acc:HGNC:10658]	0.574679	4.97105e-19	1.06857e-17
ENSCAFG00000032027	DUSP7	dual specificity phosphatase 7 [Source:HGNC Symbol;Acc:HGNC:3073]	0.574345	4.29599e-11	5.16613e-10
ENSCAFG00000020316	SLC7A6	solute carrier family 7 member 6 [Source:HGNC Symbol;Acc:HGNC:11064]	0.57317	7.75437e-11	9.1354e-10
ENSCAFG00000017107	PLEKHO2	pleckstrin homology domain containing O2 [Source:HGNC Symbol;Acc:HGNC:30026]	0.572094	1.29052e-13	1.90177e-12
ENSCAFG00000010575	VIMP	selenoprotein S [Source:RefSeq peptide;Acc:NP_001108229]	0.568576	1.96339e-08	1.75261e-07
ENSCAFG00000017438	RAB3D	RAB3D, member RAS oncogene family [Source:HGNC Symbol;Acc:HGNC:9779]	0.568267	0.00236528	0.00830128
ENSCAFG00000017142	PARP16	poly(ADP-ribose) polymerase family member 16 [Source:HGNC Symbol;Acc:HGNC:26040]	0.567766	0.00250878	0.00873755
ENSCAFG00000010594	LRRK1	leucine rich repeat kinase 1 [Source:HGNC Symbol;Acc:HGNC:18608]	0.567754	1.15489e-07	9.38265e-07
ENSCAFG00000010627	RASSF1	Ras association domain family member 1 [Source:HGNC Symbol;Acc:HGNC:9882]	0.567492	2.52518e-07	1.95556e-06
ENSCAFG00000012093	CTSK	cathepsin K [Source:HGNC Symbol;Acc:HGNC:2536]	0.567244	3.61047e-19	7.80044e-18
ENSCAFG00000011493	TCTA	T-cell leukemia translocation altered [Source:HGNC Symbol;Acc:HGNC:11692]	0.565761	0.00236038	0.00828636
ENSCAFG00000007598	GGT7	gamma-glutamyltransferase 7 [Source:HGNC Symbol;Acc:HGNC:4259]	0.56521	3.11175e-07	2.38374e-06
ENSCAFG00000005104	ITPKC	inositol-trisphosphate 3-kinase C [Source:HGNC Symbol;Acc:HGNC:14897]	0.564771	0.000172398	0.000808816
ENSCAFG00000001213	ZNF367	zinc finger protein 367 [Source:HGNC Symbol;Acc:HGNC:18320]	0.564482	1.14741e-06	8.05839e-06
ENSCAFG00000019286	IDH3G	isocitrate dehydrogenase 3 (NAD(+)) gamma [Source:HGNC Symbol;Acc:HGNC:5386]	0.563497	6.1376e-14	9.17187e-13
ENSCAFG00000030372	TSPAN4	tetraspanin 4 [Source:HGNC Symbol;Acc:HGNC:11859]	0.562613	2.14815e-05	0.000123623
ENSCAFG00000002635	RDH13	retinol dehydrogenase 13 [Source:HGNC Symbol;Acc:HGNC:19978]	0.561945	0.00129206	0.00488574
ENSCAFG00000015081	ARPC1B	actin related protein 2/3 complex subunit 1B [Source:HGNC Symbol;Acc:HGNC:704]	0.561403	1.83587e-21	4.56177e-20
ENSCAFG00000012339	ATF3	activating transcription factor 3 [Source:HGNC Symbol;Acc:HGNC:785]	0.561127	7.91159e-10	8.49613e-09
ENSCAFG00000019226	PAM16	presequence translocase-associated motor 16 homolog (S. cerevisiae) [Source:HGNC Symbol;Acc:HGNC:29679]	0.560918	1.36333e-07	1.09436e-06
ENSCAFG00000003620	RCN3	reticulocalbin 3 [Source:HGNC Symbol;Acc:HGNC:21145]	0.560368	1.45647e-15	2.47873e-14
ENSCAFG00000014932	MED15	mediator complex subunit 15 [Source:HGNC Symbol;Acc:HGNC:14248]	0.560272	3.64208e-13	5.16989e-12
ENSCAFG00000014683	CFAP70	cilia and flagella associated protein 70 [Source:HGNC Symbol;Acc:HGNC:30726]	0.559426	0.000307622	0.0013606
ENSCAFG00000001336	ISCA1	iron-sulfur cluster assembly 1 [Source:HGNC Symbol;Acc:HGNC:28660]	0.559335	1.2958e-05	7.75837e-05
ENSCAFG00000018663	TNFAIP1	TNF alpha induced protein 1 [Source:HGNC Symbol;Acc:HGNC:11894]	0.55911	2.79393e-11	3.40155e-10
ENSCAFG00000008061	ARHGEF3	Rho guanine nucleotide exchange factor 3 [Source:HGNC Symbol;Acc:HGNC:683]	0.558944	8.46325e-07	6.05393e-06
ENSCAFG00000031195	TMEM189	transmembrane protein 189 [Source:HGNC Symbol;Acc:HGNC:16735]	0.558754	2.59423e-17	4.98022e-16
ENSCAFG00000001001	ZHX1	zinc fingers and homeoboxes 1 [Source:HGNC Symbol;Acc:HGNC:12871]	0.55861	1.04635e-05	6.38785e-05
ENSCAFG00000020091	SLC25A25	solute carrier family 25 member 25 [Source:HGNC Symbol;Acc:HGNC:20663]	0.55821	4.16727e-11	5.02556e-10
ENSCAFG00000016028	SHROOM4	shroom family member 4 [Source:HGNC Symbol;Acc:HGNC:29215]	0.55804	0.000189712	0.000883222
ENSCAFG00000002206	TBC1D8	TBC1 domain family member 8 [Source:HGNC Symbol;Acc:HGNC:17791]	0.557625	1.53673e-09	1.59258e-08
ENSCAFG00000002917	AEBP1	AE binding protein 1 [Source:HGNC Symbol;Acc:HGNC:303]	0.555705	5.37662e-06	3.43882e-05
ENSCAFG00000013594	ZNF280B	zinc finger protein 280B [Source:HGNC Symbol;Acc:HGNC:23022]	0.555496	0.00143314	0.00535884
ENSCAFG00000023287	SMIM14	small integral membrane protein 14 [Source:HGNC Symbol;Acc:HGNC:27321]	0.555489	0.000130745	0.000630575
ENSCAFG00000006702	HSD17B12	hydroxysteroid 17-beta dehydrogenase 12 [Source:HGNC Symbol;Acc:HGNC:18646]	0.554551	3.98775e-16	7.05999e-15
ENSCAFG00000014573	P4HA1	prolyl 4-hydroxylase subunit alpha 1 [Source:HGNC Symbol;Acc:HGNC:8546]	0.554429	1.93183e-13	2.80149e-12
ENSCAFG00000011752	ATG16L1	autophagy related 16 like 1 [Source:HGNC Symbol;Acc:HGNC:21498]	0.554398	5.78955e-10	6.31304e-09
ENSCAFG00000001545	TTC39B	tetratricopeptide repeat domain 39B [Source:HGNC Symbol;Acc:HGNC:23704]	0.554083	0.000680219	0.00277731
ENSCAFG00000009699	CHD9	chromodomain helicase DNA binding protein 9 [Source:HGNC Symbol;Acc:HGNC:25701]	0.553429	3.74112e-13	5.29867e-12
ENSCAFG00000008630	KIFC3	kinesin family member C3 [Source:HGNC Symbol;Acc:HGNC:6326]	0.553016	1.64904e-09	1.69792e-08
ENSCAFG00000020432	WLS	wntless Wnt ligand secretion mediator [Source:HGNC Symbol;Acc:HGNC:30238]	0.552834	2.33308e-34	9.35211e-33
ENSCAFG00000000398	LRP11	LDL receptor related protein 11 [Source:HGNC Symbol;Acc:HGNC:16936]	0.551837	1.09513e-08	1.01599e-07
ENSCAFG00000010100	TEX264	testis expressed 264 [Source:HGNC Symbol;Acc:HGNC:30247]	0.551743	2.05444e-11	2.53513e-10
ENSCAFG00000012938	MGAT1	mannosyl (alpha-1,3-)-glycoprotein beta-1,2-N-acetylglucosaminyltransferase [Source:HGNC Symbol;Acc:HGNC:7044]	0.551328	3.46354e-09	3.43044e-08
ENSCAFG00000029901	C1QTNF2	C1q and tumor necrosis factor related protein 2 [Source:HGNC Symbol;Acc:HGNC:14325]	0.550866	0.000558564	0.00233781
ENSCAFG00000008265	HK2	hexokinase 2 [Source:HGNC Symbol;Acc:HGNC:4923]	0.550389	2.34182e-10	2.65816e-09
ENSCAFG00000009649	PLEKHA6	pleckstrin homology domain containing A6 [Source:HGNC Symbol;Acc:HGNC:17053]	0.549762	3.40384e-09	3.38446e-08
ENSCAFG00000032626	SRM	spermidine synthase [Source:HGNC Symbol;Acc:HGNC:11296]	0.545815	5.25987e-19	1.12496e-17
ENSCAFG00000014837	COL5A2	collagen type V alpha 2 chain [Source:HGNC Symbol;Acc:HGNC:2210]	0.545654	7.91485e-41	4.01954e-39
ENSCAFG00000009212	GMDS	GDP-mannose 4,6-dehydratase [Source:HGNC Symbol;Acc:HGNC:4369]	0.545358	0.000583921	0.00243243
ENSCAFG00000001350	GOLM1	golgi membrane protein 1 [Source:HGNC Symbol;Acc:HGNC:15451]	0.545226	2.61977e-18	5.28389e-17
ENSCAFG00000031918	TMEM26	transmembrane protein 26 [Source:HGNC Symbol;Acc:HGNC:28550]	0.544477	0.000109667	0.000538284
ENSCAFG00000032750	NABP1	nucleic acid binding protein 1 [Source:HGNC Symbol;Acc:HGNC:26232]	0.544251	4.19664e-05	0.000228025
ENSCAFG00000008852	DDB2	damage specific DNA binding protein 2 [Source:HGNC Symbol;Acc:HGNC:2718]	0.543727	6.68314e-07	4.88755e-06
ENSCAFG00000000094	LMAN1	lectin, mannose binding 1 [Source:HGNC Symbol;Acc:HGNC:6631]	0.542789	1.54613e-20	3.6229e-19
ENSCAFG00000009408	CCNE2	cyclin E2 [Source:HGNC Symbol;Acc:HGNC:1590]	0.542463	6.1341e-08	5.15094e-07
ENSCAFG00000014214	DNAJA4	DnaJ heat shock protein family (Hsp40) member A4 [Source:HGNC Symbol;Acc:HGNC:14885]	0.540156	2.09384e-07	1.64349e-06
ENSCAFG00000010639	KIAA1551	KIAA1551 [Source:HGNC Symbol;Acc:HGNC:25559]	0.539986	6.98011e-07	5.08722e-06
ENSCAFG00000029355	TOR1AIP2	torsin 1A interacting protein 2 [Source:HGNC Symbol;Acc:HGNC:24055]	0.539162	1.05038e-08	9.77311e-08
ENSCAFG00000006528	RASSF7	Ras association domain family member 7 [Source:HGNC Symbol;Acc:HGNC:1166]	0.538842	2.06986e-05	0.000119549
ENSCAFG00000030058	ECI1	enoyl-CoA delta isomerase 1 [Source:HGNC Symbol;Acc:HGNC:2703]	0.538027	4.57371e-07	3.42143e-06
ENSCAFG00000005224	TNRC6C	trinucleotide repeat containing 6C [Source:HGNC Symbol;Acc:HGNC:29318]	0.536477	9.07158e-10	9.66851e-09
ENSCAFG00000010042	PARP3	poly(ADP-ribose) polymerase family member 3 [Source:HGNC Symbol;Acc:HGNC:273]	0.535898	5.30009e-15	8.76268e-14
ENSCAFG00000012934	MAP3K3	mitogen-activated protein kinase kinase kinase 3 [Source:HGNC Symbol;Acc:HGNC:6855]	0.535866	2.43821e-06	1.63578e-05
ENSCAFG00000019881	cyba	cytochrome b-245 alpha chain [Source:HGNC Symbol;Acc:HGNC:2577]	0.535686	4.23841e-10	4.70619e-09
ENSCAFG00000004459	PPP1R13L	protein phosphatase 1 regulatory subunit 13 like [Source:HGNC Symbol;Acc:HGNC:18838]	0.535534	1.04853e-05	6.39809e-05
ENSCAFG00000008556	USB1	U6 snRNA biogenesis phosphodiesterase 1 [Source:HGNC Symbol;Acc:HGNC:25792]	0.535501	1.32188e-06	9.20766e-06
ENSCAFG00000010890	COQ10B	coenzyme Q10B [Source:HGNC Symbol;Acc:HGNC:25819]	0.534251	2.14905e-10	2.45027e-09
ENSCAFG00000016607	MSN	moesin [Source:HGNC Symbol;Acc:HGNC:7373]	0.534091	1.39243e-30	4.99979e-29
ENSCAFG00000029158	ZNF385A	zinc finger protein 385A [Source:HGNC Symbol;Acc:HGNC:17521]	0.533215	3.59124e-06	2.36332e-05
ENSCAFG00000025377	AHRR	aryl-hydrocarbon receptor repressor [Source:HGNC Symbol;Acc:HGNC:346]	0.532728	0.00013563	0.000651737
ENSCAFG00000016160	EPHX1	epoxide hydrolase 1 [Source:HGNC Symbol;Acc:HGNC:3401]	0.531901	5.47016e-11	6.50449e-10
ENSCAFG00000016431	NUDT1	nudix hydrolase 1 [Source:HGNC Symbol;Acc:HGNC:8048]	0.531556	3.68774e-09	3.62433e-08
ENSCAFG00000002856	CYCS	Cytochrome c [Source:UniProtKB/Swiss-Prot;Acc:P00011]	0.531534	2.00184e-11	2.47501e-10
ENSCAFG00000009930	MGEA5	meningioma expressed antigen 5 (hyaluronidase) [Source:HGNC Symbol;Acc:HGNC:7056]	0.53116	5.84529e-11	6.93761e-10
ENSCAFG00000006162	SMAD9	SMAD family member 9 [Source:HGNC Symbol;Acc:HGNC:6774]	0.529633	9.42631e-09	8.86115e-08
ENSCAFG00000007248	GNPTAB	N-acetylglucosamine-1-phosphate transferase alpha and beta subunits [Source:HGNC Symbol;Acc:HGNC:29670]	0.529598	9.77511e-14	1.44551e-12
ENSCAFG00000014357	TADA2B	transcriptional adaptor 2B [Source:HGNC Symbol;Acc:HGNC:30781]	0.529207	9.56857e-05	0.000478316
ENSCAFG00000029009	CYSTM1	cysteine rich transmembrane module containing 1 [Source:HGNC Symbol;Acc:HGNC:30239]	0.527178	3.78599e-07	2.85901e-06
ENSCAFG00000018803	SAFB	scaffold attachment factor B [Source:HGNC Symbol;Acc:HGNC:10520]	0.527099	3.50801e-12	4.62426e-11
ENSCAFG00000017886	ELAC2	elaC ribonuclease Z 2 [Source:HGNC Symbol;Acc:HGNC:14198]	0.526928	6.89648e-09	6.5604e-08
ENSCAFG00000011992	WDR6	WD repeat domain 6 [Source:HGNC Symbol;Acc:HGNC:12758]	0.526923	1.05948e-18	2.20312e-17
ENSCAFG00000029379	UBE2S	ubiquitin-conjugating enzyme E2 S [Source:RefSeq peptide;Acc:NP_001273893]	0.525692	1.7094e-15	2.89373e-14
ENSCAFG00000019167	DAPK3	death associated protein kinase 3 [Source:HGNC Symbol;Acc:HGNC:2676]	0.525387	2.51848e-16	4.5152e-15
ENSCAFG00000012675	SELENBP1	selenium binding protein 1 [Source:HGNC Symbol;Acc:HGNC:10719]	0.523985	2.01249e-05	0.000116606
ENSCAFG00000031460	ICAM1	intercellular adhesion molecule 1 [Source:HGNC Symbol;Acc:HGNC:5344]	0.522736	5.31223e-26	1.63169e-24
ENSCAFG00000023107	OAS2	2'-5'-oligoadenylate synthetase 2 [Source:HGNC Symbol;Acc:HGNC:8087]	0.521384	2.41247e-07	1.87055e-06
ENSCAFG00000010148	SLC45A3	solute carrier family 45 member 3 [Source:HGNC Symbol;Acc:HGNC:8642]	0.520517	0.000275659	0.00123552
ENSCAFG00000008230	LIMA1	LIM domain and actin binding 1 [Source:HGNC Symbol;Acc:HGNC:24636]	0.520106	6.71023e-18	1.33025e-16
ENSCAFG00000010416	UNC119B	unc-119 lipid binding chaperone B [Source:HGNC Symbol;Acc:HGNC:16488]	0.519948	1.57103e-06	1.08365e-05
ENSCAFG00000018218	AMOT	angiomotin [Source:HGNC Symbol;Acc:HGNC:17810]	0.518673	1.48797e-07	1.18842e-06
ENSCAFG00000019762	SURF4	surfeit 4 [Source:HGNC Symbol;Acc:HGNC:11476]	0.517897	1.01453e-15	1.74997e-14
ENSCAFG00000009795	ATP1A1	sodium/potassium-transporting ATPase subunit alpha-1 precursor [Source:RefSeq peptide;Acc:NP_001003306]	0.517854	2.8799e-32	1.10573e-30
ENSCAFG00000031424	RAP2A	RAP2A, member of RAS oncogene family [Source:HGNC Symbol;Acc:HGNC:9861]	0.517514	0.00102699	0.00399971
ENSCAFG00000009139	ENTPD4	ectonucleoside triphosphate diphosphohydrolase 4 [Source:HGNC Symbol;Acc:HGNC:14573]	0.516272	2.15586e-07	1.68801e-06
ENSCAFG00000019864	GBGT1	globoside alpha-1,3-N-acetylgalactosaminyltransferase 1 [Source:HGNC Symbol;Acc:HGNC:20460]	0.516166	4.16339e-08	3.57379e-07
ENSCAFG00000012221	RECQL	RecQ like helicase [Source:HGNC Symbol;Acc:HGNC:9948]	0.515856	1.60008e-08	1.44654e-07
ENSCAFG00000018991	DPP9	dipeptidyl peptidase 9 [Source:HGNC Symbol;Acc:HGNC:18648]	0.515735	8.46547e-10	9.0528e-09
ENSCAFG00000005621	BHLHE40	basic helix-loop-helix family member e40 [Source:HGNC Symbol;Acc:HGNC:1046]	0.515499	2.19963e-18	4.45767e-17
ENSCAFG00000017050	ACSF2	acyl-CoA synthetase family member 2 [Source:HGNC Symbol;Acc:HGNC:26101]	0.515334	2.84393e-13	4.06863e-12
ENSCAFG00000012328	PRSS12	protease, serine 12 [Source:HGNC Symbol;Acc:HGNC:9477]	0.51408	0.000288176	0.00128665
ENSCAFG00000012554	PIP5K1A	phosphatidylinositol-4-phosphate 5-kinase type 1 alpha [Source:HGNC Symbol;Acc:HGNC:8994]	0.513736	1.37889e-16	2.53266e-15
ENSCAFG00000012183	CTSZ	cathepsin Z [Source:HGNC Symbol;Acc:HGNC:2547]	0.513689	4.75295e-14	7.17842e-13
ENSCAFG00000004074	SEPW1	selenoprotein W [Source:RefSeq peptide;Acc:NP_001108484]	0.51353	2.21179e-18	4.47519e-17
ENSCAFG00000011507	RBM34	RNA binding motif protein 34 [Source:HGNC Symbol;Acc:HGNC:28965]	0.513408	1.92264e-06	1.30848e-05
ENSCAFG00000030541	PDZRN3	PDZ domain containing ring finger 3 [Source:HGNC Symbol;Acc:HGNC:17704]	0.511673	5.7357e-10	6.25967e-09
ENSCAFG00000019997	CMIP	c-Maf inducing protein [Source:HGNC Symbol;Acc:HGNC:24319]	0.511669	1.35655e-07	1.09028e-06
ENSCAFG00000011784	ERN1	endoplasmic reticulum to nucleus signaling 1 [Source:HGNC Symbol;Acc:HGNC:3449]	0.511498	1.83804e-06	1.25493e-05
ENSCAFG00000023594	CSRP2	cysteine and glycine rich protein 2 [Source:HGNC Symbol;Acc:HGNC:2470]	0.510052	7.13487e-08	5.94432e-07
ENSCAFG00000025273	TMEM65	transmembrane protein 65 [Source:HGNC Symbol;Acc:HGNC:25203]	0.510015	6.75296e-05	0.000349209
ENSCAFG00000002483	TBC1D2	TBC1 domain family member 2 [Source:HGNC Symbol;Acc:HGNC:18026]	0.509817	6.50136e-05	0.000337293
ENSCAFG00000007637	ACSS2	acyl-CoA synthetase short-chain family member 2 [Source:HGNC Symbol;Acc:HGNC:15814]	0.508834	6.11685e-14	9.15158e-13
ENSCAFG00000009725	SLF2	SMC5-SMC6 complex localization factor 2 [Source:HGNC Symbol;Acc:HGNC:17814]	0.508334	5.52764e-07	4.08423e-06
ENSCAFG00000013894	SOAT1	sterol O-acyltransferase 1 [Source:HGNC Symbol;Acc:HGNC:11177]	0.506613	3.64496e-08	3.15855e-07
ENSCAFG00000028570	DUSP3	dual specificity phosphatase 3 [Source:HGNC Symbol;Acc:HGNC:3069]	0.506543	8.47873e-11	9.95197e-10
ENSCAFG00000017566	RBBP6	RB binding protein 6, ubiquitin ligase [Source:HGNC Symbol;Acc:HGNC:9889]	0.504719	1.0371e-12	1.42149e-11
ENSCAFG00000014687	TMEM59L	transmembrane protein 59 like [Source:HGNC Symbol;Acc:HGNC:13237]	0.504515	1.39863e-05	8.33099e-05
ENSCAFG00000012081	PC	pyruvate carboxylase [Source:HGNC Symbol;Acc:HGNC:8636]	0.504377	3.58253e-09	3.53456e-08
ENSCAFG00000012968	HELZ2	helicase with zinc finger 2 [Source:HGNC Symbol;Acc:HGNC:30021]	0.503879	7.39566e-05	0.000378301
ENSCAFG00000000064	CD63	CD63 molecule [Source:HGNC Symbol;Acc:HGNC:1692]	0.503721	8.95921e-20	1.99307e-18
ENSCAFG00000009111	ARL6	ADP ribosylation factor like GTPase 6 [Source:HGNC Symbol;Acc:HGNC:13210]	0.502891	6.73121e-06	4.23091e-05
ENSCAFG00000005465	DZIP1	DAZ interacting zinc finger protein 1 [Source:HGNC Symbol;Acc:HGNC:20908]	0.502852	3.42415e-16	6.08753e-15
ENSCAFG00000002492	ANKS6	ankyrin repeat and sterile alpha motif domain containing 6 [Source:HGNC Symbol;Acc:HGNC:26724]	0.502266	6.60087e-06	4.15513e-05
ENSCAFG00000011006	ADPRH	ADP-ribosylarginine hydrolase [Source:HGNC Symbol;Acc:HGNC:269]	0.50202	0.000165135	0.000778179
ENSCAFG00000001367	NPTXR	neuronal pentraxin receptor [Source:HGNC Symbol;Acc:HGNC:7954]	0.501392	2.1238e-08	1.88919e-07
ENSCAFG00000011555	MFGE8	milk fat globule-EGF factor 8 protein [Source:HGNC Symbol;Acc:HGNC:7036]	0.499498	2.49397e-16	4.47755e-15
ENSCAFG00000005194	PFKFB3	6-phosphofructo-2-kinase/fructose-2,6-biphosphatase 3 [Source:HGNC Symbol;Acc:HGNC:8874]	0.499286	1.00984e-07	8.26211e-07
ENSCAFG00000013801	OSBPL6	oxysterol binding protein like 6 [Source:HGNC Symbol;Acc:HGNC:16388]	0.49877	9.71796e-09	9.10844e-08
ENSCAFG00000015668	TMEM128	transmembrane protein 128 [Source:HGNC Symbol;Acc:HGNC:28201]	0.498486	1.55461e-05	9.19139e-05
ENSCAFG00000012769	MAN1C1	mannosidase alpha class 1C member 1 [Source:HGNC Symbol;Acc:HGNC:19080]	0.497631	0.000807961	0.00323769
ENSCAFG00000008445	TLX2	T-cell leukemia homeobox 2 [Source:HGNC Symbol;Acc:HGNC:5057]	0.497627	0.000263449	0.00118622
ENSCAFG00000018547	C1GALT1C1	C1GALT1 specific chaperone 1 [Source:HGNC Symbol;Acc:HGNC:24338]	0.496928	8.49948e-05	0.000429251
ENSCAFG00000019869	RALGDS	ral guanine nucleotide dissociation stimulator [Source:HGNC Symbol;Acc:HGNC:9842]	0.495606	6.11032e-06	3.86159e-05
ENSCAFG00000019524	KCNAB2	potassium voltage-gated channel subfamily A regulatory beta subunit 2 [Source:HGNC Symbol;Acc:HGNC:6229]	0.495581	5.04047e-05	0.000269057
ENSCAFG00000017356	XPO6	exportin 6 [Source:HGNC Symbol;Acc:HGNC:19733]	0.494631	1.7668e-12	2.37818e-11
ENSCAFG00000028737	GEMIN8	gem nuclear organelle associated protein 8 [Source:HGNC Symbol;Acc:HGNC:26044]	0.494551	4.8487e-06	3.11996e-05
ENSCAFG00000000917	SLC39A7	solute carrier family 39 member 7 [Source:HGNC Symbol;Acc:HGNC:4927]	0.493522	5.17819e-16	9.12951e-15
ENSCAFG00000002266	WNK2	WNK lysine deficient protein kinase 2 [Source:HGNC Symbol;Acc:HGNC:14542]	0.493011	1.05344e-05	6.4188e-05
ENSCAFG00000019809	GSTM3	glutathione S-transferase mu 3 [Source:HGNC Symbol;Acc:HGNC:4635]	0.49246	0.000680003	0.00277731
ENSCAFG00000006351	PDS5B	PDS5 cohesin associated factor B [Source:HGNC Symbol;Acc:HGNC:20418]	0.491502	1.1895e-09	1.2531e-08
ENSCAFG00000013917	HK1	hexokinase 1 [Source:HGNC Symbol;Acc:HGNC:4922]	0.491456	4.52432e-19	9.74181e-18
ENSCAFG00000020104	CNN3	calponin 3 [Source:HGNC Symbol;Acc:HGNC:2157]	0.491421	6.58415e-19	1.39416e-17
ENSCAFG00000011261	SSH1	slingshot protein phosphatase 1 [Source:HGNC Symbol;Acc:HGNC:30579]	0.491418	2.13011e-05	0.000122751
ENSCAFG00000010831	SHOC2	SHOC2, leucine rich repeat scaffold protein [Source:HGNC Symbol;Acc:HGNC:15454]	0.490545	1.19948e-06	8.40094e-06
ENSCAFG00000000447	IER3	immediate early response 3 [Source:HGNC Symbol;Acc:HGNC:5392]	0.489019	0.00204193	0.00731138
ENSCAFG00000003409	RRM2	ribonucleotide reductase regulatory subunit M2 [Source:HGNC Symbol;Acc:HGNC:10452]	0.488279	1.57183e-20	3.67635e-19
ENSCAFG00000012666	F11R	F11 receptor [Source:HGNC Symbol;Acc:HGNC:14685]	0.488186	0.000132885	0.000639684
ENSCAFG00000017666	DCTN5	dynactin subunit 5 [Source:HGNC Symbol;Acc:HGNC:24594]	0.48732	0.000114195	0.000559001
ENSCAFG00000015535	DHX33	DEAH-box helicase 33 [Source:HGNC Symbol;Acc:HGNC:16718]	0.487271	4.44693e-14	6.74821e-13
ENSCAFG00000009587	BMP1	bone morphogenetic protein 1 [Source:HGNC Symbol;Acc:HGNC:1067]	0.487163	7.18942e-16	1.25884e-14
ENSCAFG00000005570	LMCD1	LIM and cysteine rich domains 1 [Source:HGNC Symbol;Acc:HGNC:6633]	0.486576	1.12854e-08	1.04546e-07
ENSCAFG00000013149	WHAMM	WAS protein homolog associated with actin, golgi membranes and microtubules [Source:HGNC Symbol;Acc:HGNC:30493]	0.485933	0.001487	0.00553586
ENSCAFG00000008358	LOXL3	lysyl oxidase like 3 [Source:HGNC Symbol;Acc:HGNC:13869]	0.485759	1.19094e-08	1.09768e-07
ENSCAFG00000031547	TMED3	transmembrane p24 trafficking protein 3 [Source:HGNC Symbol;Acc:HGNC:28889]	0.485671	6.06786e-15	9.95457e-14
ENSCAFG00000005139	JMJD6	arginine demethylase and lysine hydroxylase [Source:HGNC Symbol;Acc:HGNC:19355]	0.485656	1.40086e-05	8.34036e-05
ENSCAFG00000005468	PFKP	phosphofructokinase, platelet [Source:HGNC Symbol;Acc:HGNC:8878]	0.485606	3.20467e-17	6.13362e-16
ENSCAFG00000001046	DESI1	desumoylating isopeptidase 1 [Source:HGNC Symbol;Acc:HGNC:24577]	0.485231	0.000694017	0.00282821
ENSCAFG00000007671	GSS	glutathione synthetase [Source:HGNC Symbol;Acc:HGNC:4624]	0.485108	8.10244e-06	5.01368e-05
ENSCAFG00000016632	EIF4A1	eukaryotic initiation factor 4A-I [Source:RefSeq peptide;Acc:NP_001238871]	0.484351	6.01005e-27	1.89629e-25
ENSCAFG00000001092	TOB2	transducer of ERBB2, 2 [Source:HGNC Symbol;Acc:HGNC:11980]	0.483765	2.94628e-05	0.000164793
ENSCAFG00000015651	SLC35E1	solute carrier family 35 member E1 [Source:HGNC Symbol;Acc:HGNC:20803]	0.483678	3.16863e-08	2.76458e-07
ENSCAFG00000015762	AP1M1	adaptor related protein complex 1 mu 1 subunit [Source:HGNC Symbol;Acc:HGNC:13667]	0.483169	2.7741e-12	3.69118e-11
ENSCAFG00000004102	ZC3HAV1	zinc finger CCCH-type containing, antiviral 1 [Source:HGNC Symbol;Acc:HGNC:23721]	0.483037	4.03569e-05	0.000220218
ENSCAFG00000016051	CACNA1C	calcium voltage-gated channel subunit alpha1 C [Source:HGNC Symbol;Acc:HGNC:1390]	0.48273	1.57812e-08	1.42973e-07
ENSCAFG00000010672	HYAL3	hyaluronoglucosaminidase 3 [Source:HGNC Symbol;Acc:HGNC:5322]	0.481075	0.0020638	0.00737723
ENSCAFG00000005537	LGALS3BP	galectin 3 binding protein [Source:HGNC Symbol;Acc:HGNC:6564]	0.479582	2.26162e-14	3.51572e-13
ENSCAFG00000000886	DSE	dermatan sulfate epimerase [Source:HGNC Symbol;Acc:HGNC:21144]	0.479072	4.05412e-11	4.89374e-10
ENSCAFG00000017097	OAZ2	ornithine decarboxylase antizyme 2 [Source:RefSeq peptide;Acc:NP_001276843]	0.478708	5.09209e-05	0.000271585
ENSCAFG00000007592	TSHZ3	teashirt zinc finger homeobox 3 [Source:HGNC Symbol;Acc:HGNC:30700]	0.478127	0.000991023	0.00387621
ENSCAFG00000002017	FAM214B	family with sequence similarity 214 member B [Source:HGNC Symbol;Acc:HGNC:25666]	0.477099	6.59583e-06	4.15401e-05
ENSCAFG00000015801	PRICKLE3	prickle planar cell polarity protein 3 [Source:HGNC Symbol;Acc:HGNC:6645]	0.476318	3.87072e-05	0.000212124
ENSCAFG00000012085	ABCC5	ATP binding cassette subfamily C member 5 [Source:HGNC Symbol;Acc:HGNC:56]	0.476194	2.13523e-05	0.000122991
ENSCAFG00000018292	ZFYVE21	zinc finger FYVE-type containing 21 [Source:HGNC Symbol;Acc:HGNC:20760]	0.476164	0.000355061	0.00155424
ENSCAFG00000012143	NPEPL1	aminopeptidase-like 1 [Source:HGNC Symbol;Acc:HGNC:16244]	0.475827	2.31517e-07	1.80168e-06
ENSCAFG00000018659	IFT20	intraflagellar transport 20 [Source:HGNC Symbol;Acc:HGNC:30989]	0.475559	0.000660492	0.0027063
ENSCAFG00000002489	PLEKHH2	pleckstrin homology, MyTH4 and FERM domain containing H2 [Source:HGNC Symbol;Acc:HGNC:30506]	0.475135	2.8433e-05	0.000159312
ENSCAFG00000029982	RASSF3	Ras association domain family member 3 [Source:HGNC Symbol;Acc:HGNC:14271]	0.474761	2.48725e-10	2.81322e-09
ENSCAFG00000012846	PASK	PAS domain containing serine/threonine kinase [Source:HGNC Symbol;Acc:HGNC:17270]	0.474437	4.16729e-05	0.00022672
ENSCAFG00000003465	EGFR	epidermal growth factor receptor [Source:HGNC Symbol;Acc:HGNC:3236]	0.474293	3.83107e-07	2.89133e-06
ENSCAFG00000012152	GABBR1	gamma-aminobutyric acid type B receptor subunit 1 [Source:HGNC Symbol;Acc:HGNC:4070]	0.472859	0.00279349	0.00960838
ENSCAFG00000007196	KIAA1549L	KIAA1549 like [Source:HGNC Symbol;Acc:HGNC:24836]	0.472208	1.97934e-07	1.55937e-06
ENSCAFG00000011933	IMPDH2	inosine monophosphate dehydrogenase 2 [Source:HGNC Symbol;Acc:HGNC:6053]	0.47096	1.61028e-16	2.92815e-15
ENSCAFG00000009802	CYLD	CYLD lysine 63 deubiquitinase [Source:HGNC Symbol;Acc:HGNC:2584]	0.470872	8.54532e-08	7.07779e-07
ENSCAFG00000006783	TMEM127	transmembrane protein 127 [Source:HGNC Symbol;Acc:HGNC:26038]	0.470673	0.000143696	0.000687058
ENSCAFG00000024320	FXYD5	FXYD domain containing ion transport regulator 5 [Source:HGNC Symbol;Acc:HGNC:4029]	0.469914	9.19955e-08	7.57536e-07
ENSCAFG00000006559	ITPRIPL1	inositol 1,4,5-trisphosphate receptor interacting protein-like 1 [Source:HGNC Symbol;Acc:HGNC:29371]	0.469372	0.000756295	0.00304983
ENSCAFG00000003219	SPRED2	sprouty related EVH1 domain containing 2 [Source:HGNC Symbol;Acc:HGNC:17722]	0.469081	1.97934e-05	0.000114946
ENSCAFG00000017124	ZBTB7B	zinc finger and BTB domain containing 7B [Source:HGNC Symbol;Acc:HGNC:18668]	0.468498	1.86656e-05	0.000108644
ENSCAFG00000007492	PALLD	palladin, cytoskeletal associated protein [Source:HGNC Symbol;Acc:HGNC:17068]	0.467884	2.85893e-16	5.11119e-15
ENSCAFG00000016634	FBRS	fibrosin [Source:HGNC Symbol;Acc:HGNC:20442]	0.467404	3.04634e-07	2.33926e-06
ENSCAFG00000005847	ADAM9	ADAM metallopeptidase domain 9 [Source:HGNC Symbol;Acc:HGNC:216]	0.467338	1.85025e-13	2.68623e-12
ENSCAFG00000019342	AGRN	agrin [Source:HGNC Symbol;Acc:HGNC:329]	0.467227	2.70536e-12	3.60724e-11
ENSCAFG00000030508	TMSB4X	thymosin beta 4, X-linked [Source:HGNC Symbol;Acc:HGNC:11881]	0.465951	1.3636e-22	3.57651e-21
ENSCAFG00000002797	KLF4	Kruppel like factor 4 [Source:HGNC Symbol;Acc:HGNC:6348]	0.46595	8.38979e-05	0.000424728
ENSCAFG00000015916	RAB27A	Ras-related protein Rab-27A [Source:UniProtKB/Swiss-Prot;Acc:Q1HE58]	0.465687	0.000109391	0.000537138
ENSCAFG00000020031	WWOX	WW domain containing oxidoreductase [Source:HGNC Symbol;Acc:HGNC:12799]	0.465622	0.00124262	0.00471841
ENSCAFG00000004409	EML2	echinoderm microtubule associated protein like 2 [Source:HGNC Symbol;Acc:HGNC:18035]	0.462909	6.067e-07	4.46513e-06
ENSCAFG00000016050	AKAP8L	A-kinase anchoring protein 8 like [Source:HGNC Symbol;Acc:HGNC:29857]	0.462269	4.87019e-05	0.000260841
ENSCAFG00000006503	RBPMS	RNA binding protein with multiple splicing [Source:HGNC Symbol;Acc:HGNC:19097]	0.461953	1.98576e-08	1.7701e-07
ENSCAFG00000025135	AP5B1	adaptor related protein complex 5 beta 1 subunit [Source:HGNC Symbol;Acc:HGNC:25104]	0.461582	0.000192066	0.000892877
ENSCAFG00000024796	RNH1	ribonuclease/angiogenin inhibitor 1 [Source:HGNC Symbol;Acc:HGNC:10074]	0.460364	3.16039e-10	3.54314e-09
ENSCAFG00000006947	ATP6V1H	ATPase H+ transporting V1 subunit H [Source:HGNC Symbol;Acc:HGNC:18303]	0.46024	8.92796e-09	8.41129e-08
ENSCAFG00000014372	G6PC3	glucose-6-phosphatase catalytic subunit 3 [Source:HGNC Symbol;Acc:HGNC:24861]	0.459222	1.59332e-06	1.09784e-05
ENSCAFG00000018384	SLC25A5	solute carrier family 25 member 5 [Source:HGNC Symbol;Acc:HGNC:10991]	0.459104	1.01628e-15	1.75062e-14
ENSCAFG00000029313	CLDN1	claudin 1 [Source:HGNC Symbol;Acc:HGNC:2032]	0.459097	1.08064e-05	6.56887e-05
ENSCAFG00000003018	MFSD2A	major facilitator superfamily domain containing 2A [Source:HGNC Symbol;Acc:HGNC:25897]	0.458774	0.0011148	0.00430096
ENSCAFG00000006621	WDR62	WD repeat domain 62 [Source:HGNC Symbol;Acc:HGNC:24502]	0.457494	5.39243e-06	3.44721e-05
ENSCAFG00000002576	HIVEP3	human immunodeficiency virus type I enhancer binding protein 3 [Source:HGNC Symbol;Acc:HGNC:13561]	0.457447	0.00161699	0.00594683
ENSCAFG00000016602	SMOC1	SPARC related modular calcium binding 1 [Source:HGNC Symbol;Acc:HGNC:20318]	0.456138	1.65567e-12	2.23332e-11
ENSCAFG00000004816	LLGL2	LLGL2, scribble cell polarity complex component [Source:HGNC Symbol;Acc:HGNC:6629]	0.455015	0.000477395	0.00202845
ENSCAFG00000015521	ZWINT	ZW10 interacting kinetochore protein [Source:HGNC Symbol;Acc:HGNC:13195]	0.45494	9.56286e-09	8.97027e-08
ENSCAFG00000015524	WDR1	WD repeat domain 1 [Source:HGNC Symbol;Acc:HGNC:12754]	0.454488	4.56105e-25	1.33654e-23
ENSCAFG00000003550	INHBA	inhibin beta A subunit [Source:HGNC Symbol;Acc:HGNC:6066]	0.454213	9.52647e-08	7.81931e-07
ENSCAFG00000001301	GSDMD	gasdermin D [Source:HGNC Symbol;Acc:HGNC:25697]	0.454129	1.42657e-06	9.9044e-06
ENSCAFG00000006540	TF	transferrin [Source:HGNC Symbol;Acc:HGNC:11740]	0.45277	5.07557e-10	5.58707e-09
ENSCAFG00000016938	MSTO1	misato 1, mitochondrial distribution and morphology regulator [Source:HGNC Symbol;Acc:HGNC:29678]	0.452713	8.51014e-07	6.07724e-06
ENSCAFG00000000831	EXT1	exostosin glycosyltransferase 1 [Source:HGNC Symbol;Acc:HGNC:3512]	0.451631	2.19768e-09	2.22685e-08
ENSCAFG00000005544	KIF16B	kinesin family member 16B [Source:HGNC Symbol;Acc:HGNC:15869]	0.4506	3.91311e-08	3.37715e-07
ENSCAFG00000016076	IL17RA	interleukin 17 receptor A [Source:HGNC Symbol;Acc:HGNC:5985]	0.4506	1.39887e-12	1.90303e-11
ENSCAFG00000000108	ESYT1	extended synaptotagmin 1 [Source:HGNC Symbol;Acc:HGNC:29534]	0.450009	6.77775e-14	1.01048e-12
ENSCAFG00000020120	TOR2A	torsin family 2 member A [Source:HGNC Symbol;Acc:HGNC:11996]	0.44902	0.000630966	0.00260201
ENSCAFG00000013120	ZNF512B	zinc finger protein 512B [Source:HGNC Symbol;Acc:HGNC:29212]	0.44895	5.75201e-08	4.84286e-07
ENSCAFG00000005345	SERTAD1	SERTA domain containing 1 [Source:HGNC Symbol;Acc:HGNC:17932]	0.448652	0.000512249	0.00216213
ENSCAFG00000000082	CDK2	cyclin dependent kinase 2 [Source:HGNC Symbol;Acc:HGNC:1771]	0.448393	8.76601e-07	6.24248e-06
ENSCAFG00000031248	FAM111A	family with sequence similarity 111 member A [Source:HGNC Symbol;Acc:HGNC:24725]	0.448094	1.48736e-12	2.0191e-11
ENSCAFG00000007761	IRF2	interferon regulatory factor 2 [Source:HGNC Symbol;Acc:HGNC:6117]	0.447407	2.83912e-05	0.000159148
ENSCAFG00000016813	ERGIC1	endoplasmic reticulum-golgi intermediate compartment 1 [Source:HGNC Symbol;Acc:HGNC:29205]	0.447281	1.06088e-07	8.6575e-07
ENSCAFG00000013010	TBL2	transducin beta like 2 [Source:HGNC Symbol;Acc:HGNC:11586]	0.446783	8.41798e-05	0.000425688
ENSCAFG00000004143	GATA2	GATA binding protein 2 [Source:HGNC Symbol;Acc:HGNC:4171]	0.446349	1.65305e-09	1.70068e-08
ENSCAFG00000016161	FAM114A1	family with sequence similarity 114 member A1 [Source:HGNC Symbol;Acc:HGNC:25087]	0.446048	8.72706e-12	1.11355e-10
ENSCAFG00000029519	LDLRAP1	low density lipoprotein receptor adaptor protein 1 [Source:HGNC Symbol;Acc:HGNC:18640]	0.445975	2.09591e-05	0.000120889
ENSCAFG00000004382	MASTL	Serine/threonine-protein kinase greatwall [Source:UniProtKB/Swiss-Prot;Acc:E2RJI4]	0.445111	2.25301e-05	0.000129074
ENSCAFG00000019591	SLC10A3	solute carrier family 10 member 3 [Source:HGNC Symbol;Acc:HGNC:22979]	0.444449	1.65574e-06	1.13839e-05
ENSCAFG00000007965	MLXIP	MLX interacting protein [Source:HGNC Symbol;Acc:HGNC:17055]	0.444351	3.65084e-06	2.40006e-05
ENSCAFG00000002634	SOCS5	suppressor of cytokine signaling 5 [Source:HGNC Symbol;Acc:HGNC:16852]	0.443508	0.000513562	0.00216624
ENSCAFG00000018728	RFX2	regulatory factor X2 [Source:HGNC Symbol;Acc:HGNC:9983]	0.443211	0.000490654	0.00207855
ENSCAFG00000015878	UCHL1	ubiquitin C-terminal hydrolase L1 [Source:HGNC Symbol;Acc:HGNC:12513]	0.44308	7.59404e-07	5.48449e-06
ENSCAFG00000014029	IL1RAP	interleukin 1 receptor accessory protein [Source:HGNC Symbol;Acc:HGNC:5995]	0.442553	0.000260479	0.00117534
ENSCAFG00000012433	PER2	period circadian clock 2 [Source:HGNC Symbol;Acc:HGNC:8846]	0.441779	0.0014574	0.00543776
ENSCAFG00000005548	RAD18	RAD18, E3 ubiquitin protein ligase [Source:HGNC Symbol;Acc:HGNC:18278]	0.441264	6.0423e-05	0.00031637
ENSCAFG00000002649	LENG8	leukocyte receptor cluster member 8 [Source:HGNC Symbol;Acc:HGNC:15500]	0.44095	3.67252e-08	3.17811e-07
ENSCAFG00000017776	ATG4D	autophagy related 4D cysteine peptidase [Source:HGNC Symbol;Acc:HGNC:20789]	0.440571	0.000128358	0.000621175
ENSCAFG00000013731	MIPOL1	mirror-image polydactyly 1 [Source:HGNC Symbol;Acc:HGNC:21460]	0.440547	0.00131594	0.00496428
ENSCAFG00000011667	ETNK1	ethanolamine kinase 1 [Source:HGNC Symbol;Acc:HGNC:24649]	0.440104	0.000397171	0.00171968
ENSCAFG00000018686	NDUFV2	NADH:ubiquinone oxidoreductase core subunit V2 [Source:HGNC Symbol;Acc:HGNC:7717]	0.439994	1.01324e-08	9.46209e-08
ENSCAFG00000014979	LETM1	leucine zipper and EF-hand containing transmembrane protein 1 [Source:HGNC Symbol;Acc:HGNC:6556]	0.439994	1.72512e-11	2.15168e-10
ENSCAFG00000015798	PLP2	proteolipid protein 2 [Source:HGNC Symbol;Acc:HGNC:9087]	0.439738	3.99847e-07	3.00699e-06
ENSCAFG00000023272	FSTL3	follistatin like 3 [Source:HGNC Symbol;Acc:HGNC:3973]	0.439544	4.1891e-05	0.000227712
ENSCAFG00000011253	ASUN	asunder, spermatogenesis regulator [Source:HGNC Symbol;Acc:HGNC:20174]	0.43947	0.000110605	0.000542471
ENSCAFG00000012546	HDAC4	histone deacetylase 4 [Source:HGNC Symbol;Acc:HGNC:14063]	0.439136	0.000112744	0.000552111
ENSCAFG00000019980	TOR1A	torsin family 1 member A [Source:HGNC Symbol;Acc:HGNC:3098]	0.439091	7.71625e-05	0.000393122
ENSCAFG00000017283	TIPIN	TIMELESS interacting protein [Source:HGNC Symbol;Acc:HGNC:30750]	0.438914	6.51175e-08	5.4394e-07
ENSCAFG00000014148	ADAMTS7	ADAM metallopeptidase with thrombospondin type 1 motif 7 [Source:HGNC Symbol;Acc:HGNC:223]	0.4373	0.00170686	0.00624134
ENSCAFG00000007291	PARPBP	PARP1 binding protein [Source:HGNC Symbol;Acc:HGNC:26074]	0.435363	0.000694699	0.00283008
ENSCAFG00000032086	CBX2	chromobox 2 [Source:HGNC Symbol;Acc:HGNC:1552]	0.434531	7.25051e-06	4.5305e-05
ENSCAFG00000015827	PFN1	profilin 1 [Source:HGNC Symbol;Acc:HGNC:8881]	0.434329	1.29521e-13	1.90647e-12
ENSCAFG00000000234	AHI1	Abelson helper integration site 1 [Source:HGNC Symbol;Acc:HGNC:21575]	0.434313	3.95251e-05	0.000216142
ENSCAFG00000012293	ADCY4	adenylate cyclase 4 [Source:HGNC Symbol;Acc:HGNC:235]	0.434164	0.000622724	0.00256972
ENSCAFG00000016090	TOP2A	topoisomerase (DNA) II alpha [Source:HGNC Symbol;Acc:HGNC:11989]	0.433928	2.307e-21	5.65525e-20
ENSCAFG00000019676	ERRFI1	ERBB receptor feedback inhibitor 1 [Source:HGNC Symbol;Acc:HGNC:18185]	0.433399	0.000103956	0.000513816
ENSCAFG00000002463	THADA	Thyroid adenoma-associated protein homolog [Source:UniProtKB/Swiss-Prot;Acc:A8C750]	0.433014	6.00593e-05	0.000314663
ENSCAFG00000017230	SLIRP	SRA stem-loop interacting RNA binding protein [Source:HGNC Symbol;Acc:HGNC:20495]	0.432904	2.70314e-05	0.000152456
ENSCAFG00000032121	RBM38	RNA binding motif protein 38 [Source:HGNC Symbol;Acc:HGNC:15818]	0.432457	0.00240558	0.00842501
ENSCAFG00000019572	GPR153	G protein-coupled receptor 153 [Source:HGNC Symbol;Acc:HGNC:23618]	0.4324	1.17172e-10	1.35781e-09
ENSCAFG00000020131	FAM129B	family with sequence similarity 129 member B [Source:HGNC Symbol;Acc:HGNC:25282]	0.432307	7.31156e-09	6.95007e-08
ENSCAFG00000002742	FAM126A	family with sequence similarity 126 member A [Source:HGNC Symbol;Acc:HGNC:24587]	0.432125	3.39076e-08	2.95233e-07
ENSCAFG00000008704	THBS1	thrombospondin 1 [Source:HGNC Symbol;Acc:HGNC:11785]	0.431755	2.35734e-16	4.23823e-15
ENSCAFG00000001562	BNC2	basonuclin 2 [Source:HGNC Symbol;Acc:HGNC:30988]	0.431679	2.7568e-06	1.836e-05
ENSCAFG00000012392	CDC42SE1	CDC42 small effector 1 [Source:HGNC Symbol;Acc:HGNC:17719]	0.431674	2.53539e-05	0.000143702
ENSCAFG00000008141	FBXW7	F-box and WD repeat domain containing 7 [Source:HGNC Symbol;Acc:HGNC:16712]	0.431014	0.000473729	0.00201556
ENSCAFG00000006142	DCN	Decorin [Source:UniProtKB/Swiss-Prot;Acc:Q29393]	0.429993	3.69944e-20	8.42084e-19
ENSCAFG00000001781	WFS1	wolframin ER transmembrane glycoprotein [Source:HGNC Symbol;Acc:HGNC:12762]	0.429969	6.05741e-06	3.83195e-05
ENSCAFG00000028553	PDLIM1	PDZ and LIM domain 1 [Source:HGNC Symbol;Acc:HGNC:2067]	0.429335	3.31025e-13	4.71938e-12
ENSCAFG00000017308	STON2	stonin 2 [Source:HGNC Symbol;Acc:HGNC:30652]	0.42926	1.93489e-05	0.000112467
ENSCAFG00000015021	USP11	ubiquitin specific peptidase 11 [Source:HGNC Symbol;Acc:HGNC:12609]	0.429024	6.89319e-12	8.87551e-11
ENSCAFG00000024037	SLC36A1	solute carrier family 36 member 1 [Source:HGNC Symbol;Acc:HGNC:18761]	0.4289	0.000984006	0.00385824
ENSCAFG00000004789	CDC123	cell division cycle 123 [Source:HGNC Symbol;Acc:HGNC:16827]	0.428609	1.67743e-06	1.1502e-05
ENSCAFG00000006030	PCNA	proliferating cell nuclear antigen [Source:HGNC Symbol;Acc:HGNC:8729]	0.428524	7.13061e-16	1.25198e-14
ENSCAFG00000015115	ARAF	A-Raf proto-oncogene, serine/threonine kinase [Source:HGNC Symbol;Acc:HGNC:646]	0.427361	4.00048e-09	3.9166e-08
ENSCAFG00000000500	DLA-64		0.426886	2.81904e-09	2.82502e-08
ENSCAFG00000005534	MBD5	methyl-CpG binding domain protein 5 [Source:HGNC Symbol;Acc:HGNC:20444]	0.426729	0.000804804	0.00322706
ENSCAFG00000010269	MANF	mesencephalic astrocyte derived neurotrophic factor [Source:HGNC Symbol;Acc:HGNC:15461]	0.42661	1.08837e-09	1.15227e-08
ENSCAFG00000015434	ANKLE1	ankyrin repeat and LEM domain containing 1 [Source:HGNC Symbol;Acc:HGNC:26812]	0.42631	4.3017e-05	0.000233236
ENSCAFG00000014039	TRIP6	thyroid hormone receptor interactor 6 [Source:HGNC Symbol;Acc:HGNC:12311]	0.426127	2.96617e-07	2.28182e-06
ENSCAFG00000011522	IRF2BP2	interferon regulatory factor 2 binding protein 2 [Source:HGNC Symbol;Acc:HGNC:21729]	0.425719	4.71151e-06	3.04243e-05
ENSCAFG00000003243	ANLN	anillin actin binding protein [Source:HGNC Symbol;Acc:HGNC:14082]	0.425316	1.19257e-17	2.33871e-16
ENSCAFG00000017973	MPI	mannose phosphate isomerase [Source:HGNC Symbol;Acc:HGNC:7216]	0.425007	9.50955e-07	6.75311e-06
ENSCAFG00000000088	SUOX	sulfite oxidase [Source:HGNC Symbol;Acc:HGNC:11460]	0.424709	1.81934e-06	1.24349e-05
ENSCAFG00000001379	JOSD1	Josephin domain containing 1 [Source:HGNC Symbol;Acc:HGNC:28953]	0.424524	7.72823e-06	4.80311e-05
ENSCAFG00000012129	GRK5	G protein-coupled receptor kinase 5 [Source:HGNC Symbol;Acc:HGNC:4544]	0.424456	2.24096e-06	1.5114e-05
ENSCAFG00000010892	KCTD10	potassium channel tetramerization domain containing 10 [Source:HGNC Symbol;Acc:HGNC:23236]	0.424343	2.00731e-13	2.90764e-12
ENSCAFG00000019247	ABCD1	ATP binding cassette subfamily D member 1 [Source:HGNC Symbol;Acc:HGNC:61]	0.424025	0.00239706	0.00840125
ENSCAFG00000014644	ZBTB40	zinc finger and BTB domain containing 40 [Source:HGNC Symbol;Acc:HGNC:29045]	0.423721	5.23821e-06	3.35704e-05
ENSCAFG00000001228	DENND3	DENN domain containing 3 [Source:HGNC Symbol;Acc:HGNC:29134]	0.423108	3.37495e-06	2.22443e-05
ENSCAFG00000013044	LIMK2	LIM domain kinase 2 [Source:HGNC Symbol;Acc:HGNC:6614]	0.422026	4.07146e-06	2.65332e-05
ENSCAFG00000007838	SERPING1	serpin family G member 1 [Source:HGNC Symbol;Acc:HGNC:1228]	0.421945	7.66062e-06	4.76573e-05
ENSCAFG00000002995	TAX1BP1	Tax1 binding protein 1 [Source:HGNC Symbol;Acc:HGNC:11575]	0.421888	2.65808e-13	3.81131e-12
ENSCAFG00000006953	PDGFRL	platelet derived growth factor receptor like [Source:HGNC Symbol;Acc:HGNC:8805]	0.421653	0.00206611	0.00738344
ENSCAFG00000030812	MRPL51	mitochondrial ribosomal protein L51 [Source:HGNC Symbol;Acc:HGNC:14044]	0.421157	2.64019e-07	2.0409e-06
ENSCAFG00000006051	EIF2AK2	eukaryotic translation initiation factor 2 alpha kinase 2 [Source:HGNC Symbol;Acc:HGNC:9437]	0.42054	0.000104599	0.000516792
ENSCAFG00000029436	TMEM167A	transmembrane protein 167A [Source:HGNC Symbol;Acc:HGNC:28330]	0.419887	9.79188e-05	0.00048833
ENSCAFG00000018072	DCTN4	dynactin subunit 4 [Source:HGNC Symbol;Acc:HGNC:15518]	0.419565	5.26022e-09	5.08355e-08
ENSCAFG00000012724	EPS8	epidermal growth factor receptor pathway substrate 8 [Source:HGNC Symbol;Acc:HGNC:3420]	0.417696	1.23963e-09	1.30054e-08
ENSCAFG00000017036	LRRC59	leucine rich repeat containing 59 [Source:HGNC Symbol;Acc:HGNC:28817]	0.417376	3.54497e-13	5.03765e-12
ENSCAFG00000008926	PRADC1	protease associated domain containing 1 [Source:HGNC Symbol;Acc:HGNC:16047]	0.416939	3.00397e-05	0.000167578
ENSCAFG00000012199	BAG3	BCL2 associated athanogene 3 [Source:HGNC Symbol;Acc:HGNC:939]	0.416794	3.26098e-07	2.49058e-06
ENSCAFG00000015083	MED28	mediator complex subunit 28 [Source:HGNC Symbol;Acc:HGNC:24628]	0.415643	4.00588e-09	3.91888e-08
ENSCAFG00000019654	WDR90	WD repeat domain 90 [Source:HGNC Symbol;Acc:HGNC:26960]	0.415599	3.5605e-08	3.08957e-07
ENSCAFG00000003623	CASP2	caspase 2 [Source:HGNC Symbol;Acc:HGNC:1503]	0.414919	1.73826e-11	2.16594e-10
ENSCAFG00000000992	ATAD2	ATPase family, AAA domain containing 2 [Source:HGNC Symbol;Acc:HGNC:30123]	0.414528	3.14337e-12	4.17381e-11
ENSCAFG00000000074	MMP19	matrix metallopeptidase 19 [Source:HGNC Symbol;Acc:HGNC:7165]	0.414387	0.00101274	0.00395387
ENSCAFG00000020017	CENPN	centromere protein N [Source:HGNC Symbol;Acc:HGNC:30873]	0.413907	6.33764e-06	3.9993e-05
ENSCAFG00000009777	NAV2	neuron navigator 2 [Source:HGNC Symbol;Acc:HGNC:15997]	0.413558	4.17861e-06	2.72036e-05
ENSCAFG00000006042	SLC23A2	solute carrier family 23 member 2 [Source:HGNC Symbol;Acc:HGNC:10973]	0.413542	0.000130027	0.000627929
ENSCAFG00000016381	DEGS1	delta 4-desaturase, sphingolipid 1 [Source:HGNC Symbol;Acc:HGNC:13709]	0.412672	6.44143e-11	7.61678e-10
ENSCAFG00000016984	PER1	period circadian clock 1 [Source:HGNC Symbol;Acc:HGNC:8845]	0.412636	1.764e-06	1.20761e-05
ENSCAFG00000004539	ZNF862	zinc finger protein 862 [Source:HGNC Symbol;Acc:HGNC:34519]	0.412228	0.00104858	0.00407509
ENSCAFG00000001699	OSTF1	osteoclast stimulating factor 1 [Source:HGNC Symbol;Acc:HGNC:8510]	0.41199	1.26142e-05	7.57033e-05
ENSCAFG00000012416	CTPS2	CTP synthase 2 [Source:HGNC Symbol;Acc:HGNC:2520]	0.411876	0.000370118	0.0016124
ENSCAFG00000007143	ASAH1	N-acylsphingosine amidohydrolase 1 [Source:HGNC Symbol;Acc:HGNC:735]	0.411667	1.40636e-13	2.06531e-12
ENSCAFG00000019400	DPH7	diphthamide biosynthesis 7 [Source:HGNC Symbol;Acc:HGNC:25199]	0.411345	0.00106542	0.00413297
ENSCAFG00000008795	FKBP11	FK506 binding protein 11 [Source:HGNC Symbol;Acc:HGNC:18624]	0.411255	5.57552e-06	3.54976e-05
ENSCAFG00000014404	ARMC6	armadillo repeat containing 6 [Source:HGNC Symbol;Acc:HGNC:25049]	0.410815	7.01885e-07	5.11253e-06
ENSCAFG00000014948	COASY	Coenzyme A synthase [Source:HGNC Symbol;Acc:HGNC:29932]	0.410638	8.53873e-05	0.00043066
ENSCAFG00000004201	SLC1A5	neutral amino acid transporter B(0) [Source:RefSeq peptide;Acc:NP_001271379]	0.410629	5.73567e-11	6.81385e-10
ENSCAFG00000008083	FAM208A	family with sequence similarity 208 member A [Source:HGNC Symbol;Acc:HGNC:30314]	0.410461	4.55162e-06	2.94964e-05
ENSCAFG00000005945	RRM1	ribonucleotide reductase catalytic subunit M1 [Source:HGNC Symbol;Acc:HGNC:10451]	0.409164	6.39279e-18	1.2693e-16
ENSCAFG00000005889	RHOG	ras homolog family member G [Source:HGNC Symbol;Acc:HGNC:672]	0.408372	0.000867166	0.00344891
ENSCAFG00000004617	APOE	apolipoprotein E [Source:HGNC Symbol;Acc:HGNC:613]	0.408157	0.000971102	0.00381468
ENSCAFG00000013369	PRDX4	peroxiredoxin 4 [Source:HGNC Symbol;Acc:HGNC:17169]	0.40815	1.55289e-09	1.60671e-08
ENSCAFG00000000830	PDLIM4	PDZ and LIM domain 4 [Source:HGNC Symbol;Acc:HGNC:16501]	0.407693	0.000312273	0.00138022
ENSCAFG00000004445	IPP	intracisternal A particle-promoted polypeptide [Source:HGNC Symbol;Acc:HGNC:6108]	0.407596	0.00066159	0.00270841
ENSCAFG00000018246	AP2B1	adaptor related protein complex 2 beta 1 subunit [Source:HGNC Symbol;Acc:HGNC:563]	0.406696	1.61661e-14	2.54093e-13
ENSCAFG00000015197	TNFRSF1A	TNF receptor superfamily member 1A [Source:HGNC Symbol;Acc:HGNC:11916]	0.406599	2.15312e-05	0.000123853
ENSCAFG00000030641	LYPLA2	lysophospholipase II [Source:HGNC Symbol;Acc:HGNC:6738]	0.406208	1.40755e-07	1.12843e-06
ENSCAFG00000001903	ATP10D	ATPase phospholipid transporting 10D (putative) [Source:HGNC Symbol;Acc:HGNC:13549]	0.405734	3.98917e-08	3.43813e-07
ENSCAFG00000001130	ITPR3	inositol 1,4,5-trisphosphate receptor type 3 [Source:HGNC Symbol;Acc:HGNC:6182]	0.405591	6.28232e-08	5.26847e-07
ENSCAFG00000015662	GNB5	G protein subunit beta 5 [Source:HGNC Symbol;Acc:HGNC:4401]	0.405572	0.000558639	0.00233781
ENSCAFG00000008750	PRKAG1	protein kinase AMP-activated non-catalytic subunit gamma 1 [Source:HGNC Symbol;Acc:HGNC:9385]	0.405357	4.49976e-06	2.91901e-05
ENSCAFG00000031752	UBE2G2	ubiquitin conjugating enzyme E2 G2 [Source:HGNC Symbol;Acc:HGNC:12483]	0.404689	3.4118e-09	3.38709e-08
ENSCAFG00000016405	TMEM132A	transmembrane protein 132A [Source:HGNC Symbol;Acc:HGNC:31092]	0.404265	2.27995e-09	2.3029e-08
ENSCAFG00000032451	ARPC5L	actin related protein 2/3 complex subunit 5 like [Source:HGNC Symbol;Acc:HGNC:23366]	0.404221	2.53748e-06	1.69792e-05
ENSCAFG00000017553	S100A6	S100 calcium binding protein A6 [Source:HGNC Symbol;Acc:HGNC:10496]	0.404197	2.17247e-12	2.91193e-11
ENSCAFG00000007197	ASPH	aspartate beta-hydroxylase [Source:HGNC Symbol;Acc:HGNC:757]	0.403603	8.20059e-11	9.64326e-10
ENSCAFG00000017832	MYO19	myosin XIX [Source:HGNC Symbol;Acc:HGNC:26234]	0.403521	3.33311e-07	2.54018e-06
ENSCAFG00000009337	TUBB2A	tubulin beta 2A class IIa [Source:HGNC Symbol;Acc:HGNC:12412]	0.403283	1.50044e-08	1.36421e-07
ENSCAFG00000029494	CEND1	cell cycle exit and neuronal differentiation 1 [Source:HGNC Symbol;Acc:HGNC:24153]	0.402854	0.00234452	0.0082375
ENSCAFG00000017357	ADAM19	ADAM metallopeptidase domain 19 [Source:HGNC Symbol;Acc:HGNC:197]	0.402712	6.32839e-19	1.34223e-17
ENSCAFG00000005859	P4HB	prolyl 4-hydroxylase subunit beta [Source:HGNC Symbol;Acc:HGNC:8548]	0.402448	1.32931e-22	3.49376e-21
ENSCAFG00000016486	MAGEH1	MAGE family member H1 [Source:HGNC Symbol;Acc:HGNC:24092]	0.401304	9.66406e-05	0.000482333
ENSCAFG00000012625	ADRM1	adhesion regulating molecule 1 [Source:HGNC Symbol;Acc:HGNC:15759]	0.401144	1.74628e-11	2.17381e-10
ENSCAFG00000008410	RASA1	RAS p21 protein activator 1 [Source:HGNC Symbol;Acc:HGNC:9871]	0.40086	4.6479e-10	5.14496e-09
ENSCAFG00000011744	LAMB2	laminin subunit beta 2 [Source:HGNC Symbol;Acc:HGNC:6487]	0.400777	9.01281e-16	1.56521e-14
ENSCAFG00000011202	LRP10	LDL receptor related protein 10 [Source:HGNC Symbol;Acc:HGNC:14553]	0.400049	5.31207e-08	4.49025e-07
ENSCAFG00000032469	DDIT4	DNA damage inducible transcript 4 [Source:HGNC Symbol;Acc:HGNC:24944]	0.400042	9.36122e-11	1.09475e-09
ENSCAFG00000004620	TOMM40	translocase of outer mitochondrial membrane 40 [Source:HGNC Symbol;Acc:HGNC:18001]	0.399629	8.73776e-08	7.21842e-07
ENSCAFG00000003855	LDAH	lipid droplet associated hydrolase [Source:HGNC Symbol;Acc:HGNC:26145]	0.39957	0.000160196	0.000758831
ENSCAFG00000003187	RAB1A	Ras-related protein Rab-1A [Source:UniProtKB/Swiss-Prot;Acc:P62822]	0.398811	5.33692e-09	5.14986e-08
ENSCAFG00000016980	FAM189B	family with sequence similarity 189 member B [Source:HGNC Symbol;Acc:HGNC:1233]	0.398761	1.12761e-09	1.18987e-08
ENSCAFG00000009561	DNMBP	dynamin binding protein [Source:HGNC Symbol;Acc:HGNC:30373]	0.398438	3.14703e-07	2.40787e-06
ENSCAFG00000018398	CDCA4	cell division cycle associated 4 [Source:HGNC Symbol;Acc:HGNC:14625]	0.397575	0.000711143	0.00288417
ENSCAFG00000010821	TMTC1	transmembrane and tetratricopeptide repeat containing 1 [Source:HGNC Symbol;Acc:HGNC:24099]	0.397423	2.79772e-08	2.45272e-07
ENSCAFG00000018240	SLC26A2	solute carrier family 26 member 2 [Source:HGNC Symbol;Acc:HGNC:10994]	0.396562	0.000645258	0.00265155
ENSCAFG00000005086	RBM33	RNA binding motif protein 33 [Source:HGNC Symbol;Acc:HGNC:27223]	0.395159	3.80156e-05	0.000208603
ENSCAFG00000008284	EXTL3	exostosin like glycosyltransferase 3 [Source:HGNC Symbol;Acc:HGNC:3518]	0.394804	0.00121157	0.00461701
ENSCAFG00000014056	MID1IP1	MID1 interacting protein 1 [Source:HGNC Symbol;Acc:HGNC:20715]	0.394263	0.00194696	0.00701268
ENSCAFG00000007749	MYOF	myoferlin [Source:HGNC Symbol;Acc:HGNC:3656]	0.393946	7.18517e-14	1.06872e-12
ENSCAFG00000011757	RCC1	regulator of chromosome condensation 1 [Source:HGNC Symbol;Acc:HGNC:1913]	0.393661	3.50159e-09	3.46183e-08
ENSCAFG00000018965	SSH2	slingshot protein phosphatase 2 [Source:HGNC Symbol;Acc:HGNC:30580]	0.393405	0.000305925	0.00135422
ENSCAFG00000001290	AKR1B1		0.393138	1.28536e-05	7.69948e-05
ENSCAFG00000013258	SIK3	SIK family kinase 3 [Source:HGNC Symbol;Acc:HGNC:29165]	0.391717	1.19236e-09	1.25404e-08
ENSCAFG00000010368	ADIPOR1	adiponectin receptor 1 [Source:HGNC Symbol;Acc:HGNC:24040]	0.391684	1.02648e-11	1.30324e-10
ENSCAFG00000016197	TKFC	triokinase and FMN cyclase [Source:HGNC Symbol;Acc:HGNC:24552]	0.391619	1.47636e-06	1.02001e-05
ENSCAFG00000025057	LAMB1	laminin subunit beta 1 [Source:HGNC Symbol;Acc:HGNC:6486]	0.391509	7.6894e-16	1.34454e-14
ENSCAFG00000003476	BLVRA	biliverdin reductase A [Source:HGNC Symbol;Acc:HGNC:1062]	0.391121	3.57326e-05	0.000197436
ENSCAFG00000000166	ELAC1	elaC ribonuclease Z 1 [Source:HGNC Symbol;Acc:HGNC:14197]	0.39102	0.0023825	0.00835482
ENSCAFG00000001961	KRIT1	KRIT1, ankyrin repeat containing [Source:HGNC Symbol;Acc:HGNC:1573]	0.390013	0.000647883	0.00266148
ENSCAFG00000006831	SLC15A4	solute carrier family 15 member 4 [Source:HGNC Symbol;Acc:HGNC:23090]	0.389539	3.23351e-07	2.47256e-06
ENSCAFG00000012175	SLC26A6	solute carrier family 26 member 6 [Source:HGNC Symbol;Acc:HGNC:14472]	0.388674	2.27345e-06	1.5325e-05
ENSCAFG00000010661	XPNPEP1	X-prolyl aminopeptidase 1 [Source:HGNC Symbol;Acc:HGNC:12822]	0.388354	4.77314e-09	4.63039e-08
ENSCAFG00000018277	CKB	Creatine kinase B-type [Source:UniProtKB/Swiss-Prot;Acc:P05124]	0.388244	1.68803e-09	1.73108e-08
ENSCAFG00000017039	TAOK2	TAO kinase 2 [Source:HGNC Symbol;Acc:HGNC:16835]	0.388138	2.44476e-08	2.16112e-07
ENSCAFG00000016416	CAPN2	calpain 2 [Source:HGNC Symbol;Acc:HGNC:1479]	0.388061	1.69205e-14	2.64645e-13
ENSCAFG00000018817	AFG3L2	AFG3 like matrix AAA peptidase subunit 2 [Source:HGNC Symbol;Acc:HGNC:315]	0.387509	2.26131e-08	2.00312e-07
ENSCAFG00000013341	ARPC5	actin related protein 2/3 complex subunit 5 [Source:HGNC Symbol;Acc:HGNC:708]	0.387467	4.01658e-06	2.62292e-05
ENSCAFG00000013980	CDCA5	cell division cycle associated 5 [Source:HGNC Symbol;Acc:HGNC:14626]	0.387079	3.90055e-05	0.000213575
ENSCAFG00000013302	BAZ1A	bromodomain adjacent to zinc finger domain 1A [Source:HGNC Symbol;Acc:HGNC:960]	0.386612	1.09623e-06	7.72027e-06
ENSCAFG00000016987	ITGA3	integrin subunit alpha 3 [Source:HGNC Symbol;Acc:HGNC:6139]	0.386068	1.57637e-09	1.62836e-08
ENSCAFG00000009027	FAM83D	family with sequence similarity 83 member D [Source:HGNC Symbol;Acc:HGNC:16122]	0.386035	3.07597e-06	2.04003e-05
ENSCAFG00000023607	ZNF622	zinc finger protein 622 [Source:RefSeq peptide;Acc:NP_001274046]	0.385951	0.000538203	0.00226194
ENSCAFG00000011966	PSME2	proteasome activator subunit 2 [Source:HGNC Symbol;Acc:HGNC:9569]	0.385794	1.04983e-07	8.57285e-07
ENSCAFG00000005883	TMX4	thioredoxin related transmembrane protein 4 [Source:HGNC Symbol;Acc:HGNC:25237]	0.385617	0.000904662	0.00358351
ENSCAFG00000018722	NDE1	nudE neurodevelopment protein 1 [Source:HGNC Symbol;Acc:HGNC:17619]	0.385451	1.40834e-05	8.38099e-05
ENSCAFG00000031314	CAPNS1	calpain small subunit 1 [Source:HGNC Symbol;Acc:HGNC:1481]	0.385082	6.26605e-17	1.17116e-15
ENSCAFG00000019574	ACOT7	acyl-CoA thioesterase 7 [Source:HGNC Symbol;Acc:HGNC:24157]	0.384197	5.08871e-08	4.31002e-07
ENSCAFG00000005334	GPR180	G protein-coupled receptor 180 [Source:HGNC Symbol;Acc:HGNC:28899]	0.383828	0.000213766	0.000983353
ENSCAFG00000011663	MECR	mitochondrial trans-2-enoyl-CoA reductase [Source:HGNC Symbol;Acc:HGNC:19691]	0.383736	0.000631714	0.00260287
ENSCAFG00000030521	RPS19BP1	ribosomal protein S19 binding protein 1 [Source:HGNC Symbol;Acc:HGNC:28749]	0.383327	1.65572e-06	1.13839e-05
ENSCAFG00000015247	BLZF1	basic leucine zipper nuclear factor 1 [Source:HGNC Symbol;Acc:HGNC:1065]	0.383264	6.78071e-05	0.00035036
ENSCAFG00000012145	IP6K2	inositol hexakisphosphate kinase 2 [Source:HGNC Symbol;Acc:HGNC:17313]	0.382912	0.00038651	0.00167637
ENSCAFG00000009220	RAD51	DNA repair protein RAD51 homolog 1 [Source:UniProtKB/Swiss-Prot;Acc:Q8MKI8]	0.382892	1.18228e-07	9.59903e-07
ENSCAFG00000018079	ADORA2B	adenosine A2b receptor [Source:HGNC Symbol;Acc:HGNC:264]	0.382664	0.000134852	0.000648665
ENSCAFG00000019903	UCK1	uridine-cytidine kinase 1 [Source:HGNC Symbol;Acc:HGNC:14859]	0.382404	0.000262803	0.00118457
ENSCAFG00000011768	STK39	serine/threonine kinase 39 [Source:HGNC Symbol;Acc:HGNC:17717]	0.382396	8.41892e-05	0.000425688
ENSCAFG00000009869	EHD4	EH domain containing 4 [Source:HGNC Symbol;Acc:HGNC:3245]	0.382222	1.83463e-10	2.10685e-09
ENSCAFG00000017413	STX8	syntaxin 8 [Source:HGNC Symbol;Acc:HGNC:11443]	0.381656	2.93957e-05	0.000164489
ENSCAFG00000023338	JUND	JunD proto-oncogene, AP-1 transcription factor subunit [Source:HGNC Symbol;Acc:HGNC:6206]	0.38143	2.74715e-05	0.000154604
ENSCAFG00000009547	PNPLA2	patatin like phospholipase domain containing 2 [Source:HGNC Symbol;Acc:HGNC:30802]	0.381175	5.36617e-05	0.000284892
ENSCAFG00000012124	TAF5L	TATA-box binding protein associated factor 5 like [Source:HGNC Symbol;Acc:HGNC:17304]	0.381102	0.00123442	0.00469147
ENSCAFG00000018802	RAD1	RAD1 checkpoint DNA exonuclease [Source:HGNC Symbol;Acc:HGNC:9806]	0.38108	0.000927626	0.00366422
ENSCAFG00000005312	PGS1	phosphatidylglycerophosphate synthase 1 [Source:HGNC Symbol;Acc:HGNC:30029]	0.381077	1.02282e-06	7.23928e-06
ENSCAFG00000010239	IKBKE	inhibitor of nuclear factor kappa B kinase subunit epsilon [Source:HGNC Symbol;Acc:HGNC:14552]	0.381023	2.39389e-07	1.86067e-06
ENSCAFG00000014190	TRMT2A	tRNA methyltransferase 2 homolog A [Source:HGNC Symbol;Acc:HGNC:24974]	0.380703	3.17823e-06	2.10456e-05
ENSCAFG00000010956	PEF1	penta-EF-hand domain containing 1 [Source:HGNC Symbol;Acc:HGNC:30009]	0.380365	2.6286e-07	2.03318e-06
ENSCAFG00000003477	PDIA6	protein disulfide isomerase family A member 6 [Source:HGNC Symbol;Acc:HGNC:30168]	0.380337	5.47779e-12	7.09608e-11
ENSCAFG00000009890	RFC5	replication factor C subunit 5 [Source:HGNC Symbol;Acc:HGNC:9973]	0.380236	2.19026e-07	1.70864e-06
ENSCAFG00000001521	EXOSC4	exosome component 4 [Source:HGNC Symbol;Acc:HGNC:18189]	0.380021	0.00207745	0.00740942
ENSCAFG00000018299	PCYOX1L	prenylcysteine oxidase 1 like [Source:HGNC Symbol;Acc:HGNC:28477]	0.379414	0.000465124	0.00198358
ENSCAFG00000012475	PEA15	phosphoprotein enriched in astrocytes 15 [Source:HGNC Symbol;Acc:HGNC:8822]	0.379333	2.11122e-06	1.42919e-05
ENSCAFG00000019456	ZNF598	zinc finger protein 598 [Source:HGNC Symbol;Acc:HGNC:28079]	0.379	0.00023787	0.00108074
ENSCAFG00000017851	MAP2K4	mitogen-activated protein kinase kinase 4 [Source:HGNC Symbol;Acc:HGNC:6844]	0.37893	0.00158514	0.00584827
ENSCAFG00000013549	YWHAG	tyrosine 3-monooxygenase/tryptophan 5-monooxygenase activation protein gamma [Source:HGNC Symbol;Acc:HGNC:12852]	0.378763	8.51594e-09	8.0469e-08
ENSCAFG00000012099	CIB1	calcium and integrin binding 1 [Source:HGNC Symbol;Acc:HGNC:16920]	0.378339	5.57792e-06	3.54976e-05
ENSCAFG00000011482	PABPN1	poly(A) binding protein nuclear 1 [Source:HGNC Symbol;Acc:HGNC:8565]	0.378159	1.66458e-06	1.14323e-05
ENSCAFG00000019935	FAM102B	family with sequence similarity 102 member B [Source:HGNC Symbol;Acc:HGNC:27637]	0.378087	0.00182331	0.0066183
ENSCAFG00000006271	RFC3	replication factor C subunit 3 [Source:HGNC Symbol;Acc:HGNC:9971]	0.377962	6.98655e-06	4.37844e-05
ENSCAFG00000007533	ANKRD27	ankyrin repeat domain 27 [Source:HGNC Symbol;Acc:HGNC:25310]	0.377844	2.12483e-07	1.66678e-06
ENSCAFG00000019133	MTMR1	myotubularin related protein 1 [Source:HGNC Symbol;Acc:HGNC:7449]	0.377752	8.99511e-05	0.000452668
ENSCAFG00000023628	NME1	Nucleoside diphosphate kinase A [Source:UniProtKB/Swiss-Prot;Acc:Q50KA9]	0.377265	3.55555e-14	5.42136e-13
ENSCAFG00000012345	SEC24D	SEC24 homolog D, COPII coat complex component [Source:HGNC Symbol;Acc:HGNC:10706]	0.37678	4.6328e-12	6.04446e-11
ENSCAFG00000000168	ME2	malic enzyme 2 [Source:HGNC Symbol;Acc:HGNC:6984]	0.376525	1.51988e-07	1.21315e-06
ENSCAFG00000016863	LMNA	prelamin-A/C [Source:RefSeq peptide;Acc:NP_001274080]	0.376034	2.99836e-14	4.5947e-13
ENSCAFG00000016747	MRPL24	mitochondrial ribosomal protein L24 [Source:HGNC Symbol;Acc:HGNC:14037]	0.375927	2.49854e-05	0.000141677
ENSCAFG00000004256	PRKD2	protein kinase D2 [Source:HGNC Symbol;Acc:HGNC:17293]	0.375889	0.000889462	0.00353208
ENSCAFG00000017177	UBE2Q1	ubiquitin conjugating enzyme E2 Q1 [Source:HGNC Symbol;Acc:HGNC:15698]	0.375274	1.08927e-09	1.15227e-08
ENSCAFG00000013919	LPP	LIM domain containing preferred translocation partner in lipoma [Source:HGNC Symbol;Acc:HGNC:6679]	0.373966	0.00218425	0.00773837
ENSCAFG00000002585	RPL28	ribosomal protein L28 [Source:HGNC Symbol;Acc:HGNC:10330]	0.37353	7.33183e-13	1.01255e-11
ENSCAFG00000003604	RRAS	related RAS viral (r-ras) oncogene homolog [Source:HGNC Symbol;Acc:HGNC:10447]	0.373039	0.000350602	0.00153631
ENSCAFG00000017766	TPGS2	tubulin polyglutamylase complex subunit 2 [Source:HGNC Symbol;Acc:HGNC:24561]	0.372879	0.000651885	0.00267533
ENSCAFG00000019729	MIER2	MIER family member 2 [Source:HGNC Symbol;Acc:HGNC:29210]	0.372672	0.00238145	0.00835342
ENSCAFG00000019842	SPG7	SPG7, paraplegin matrix AAA peptidase subunit [Source:HGNC Symbol;Acc:HGNC:11237]	0.37213	6.61507e-07	4.84054e-06
ENSCAFG00000015681	SLC35A2	solute carrier family 35 member A2 [Source:HGNC Symbol;Acc:HGNC:11022]	0.371651	0.000208481	0.000960778
ENSCAFG00000012119	MYLK	myosin light chain kinase [Source:HGNC Symbol;Acc:HGNC:7590]	0.371215	8.6854e-09	8.19488e-08
ENSCAFG00000005500	UGGT2	UDP-glucose glycoprotein glucosyltransferase 2 [Source:HGNC Symbol;Acc:HGNC:15664]	0.369831	2.28301e-05	0.000130617
ENSCAFG00000006145	QPCT	glutaminyl-peptide cyclotransferase [Source:HGNC Symbol;Acc:HGNC:9753]	0.369141	4.77327e-08	4.06142e-07
ENSCAFG00000002007	SAMD9L	sterile alpha motif domain containing 9 like [Source:HGNC Symbol;Acc:HGNC:1349]	0.368144	0.00247511	0.00864391
ENSCAFG00000007788	CAPG	capping actin protein, gelsolin like [Source:HGNC Symbol;Acc:HGNC:1474]	0.367765	4.2616e-11	5.12961e-10
ENSCAFG00000012919	CDC25A	cell division cycle 25A [Source:HGNC Symbol;Acc:HGNC:1725]	0.367616	0.000132318	0.000637198
ENSCAFG00000012444	ALG3	ALG3, alpha-1,3- mannosyltransferase [Source:HGNC Symbol;Acc:HGNC:23056]	0.367053	0.000661644	0.00270841
ENSCAFG00000004129	ENDOD1	endonuclease domain containing 1 [Source:HGNC Symbol;Acc:HGNC:29129]	0.366996	0.000102497	0.00050739
ENSCAFG00000009455	POLR3D	RNA polymerase III subunit D [Source:HGNC Symbol;Acc:HGNC:1080]	0.366716	0.00145766	0.00543776
ENSCAFG00000000525	GLIPR1	GLI pathogenesis related 1 [Source:HGNC Symbol;Acc:HGNC:17001]	0.366656	0.000171913	0.000807436
ENSCAFG00000029227	CSRP1	cysteine and glycine rich protein 1 [Source:HGNC Symbol;Acc:HGNC:2469]	0.366466	1.11866e-16	2.06362e-15
ENSCAFG00000018719	ALDOC	fructose-bisphosphate aldolase C [Source:RefSeq peptide;Acc:NP_001273874]	0.365793	9.77352e-11	1.14087e-09
ENSCAFG00000017388	SMAD3	SMAD family member 3 [Source:HGNC Symbol;Acc:HGNC:6769]	0.36503	8.86671e-05	0.000446382
ENSCAFG00000011662	PRPS2	phosphoribosyl pyrophosphate synthetase 2 [Source:HGNC Symbol;Acc:HGNC:9465]	0.364959	0.000877528	0.00348686
ENSCAFG00000003539	CLSPN	claspin [Source:HGNC Symbol;Acc:HGNC:19715]	0.364565	4.71832e-08	4.02035e-07
ENSCAFG00000008661	TUBA1C	tubulin alpha 1c [Source:HGNC Symbol;Acc:HGNC:20768]	0.364058	7.72219e-10	8.31374e-09
ENSCAFG00000008039	DIP2B	disco interacting protein 2 homolog B [Source:HGNC Symbol;Acc:HGNC:29284]	0.36397	3.68985e-07	2.79468e-06
ENSCAFG00000013472	TMCO1	transmembrane and coiled-coil domains 1 [Source:HGNC Symbol;Acc:HGNC:18188]	0.363666	7.99718e-06	4.95576e-05
ENSCAFG00000016158	BCL2L13	BCL2 like 13 [Source:HGNC Symbol;Acc:HGNC:17164]	0.363498	0.000188913	0.000880146
ENSCAFG00000012409	KHNYN	KH and NYN domain containing [Source:HGNC Symbol;Acc:HGNC:20166]	0.363331	0.000165025	0.000777947
ENSCAFG00000015967	MTHFD1	methylenetetrahydrofolate dehydrogenase, cyclohydrolase and formyltetrahydrofolate synthetase 1 [Source:HGNC Symbol;Acc:HGNC:7432]	0.363112	3.9593e-12	5.1923e-11
ENSCAFG00000004152	DNAJC1	DnaJ heat shock protein family (Hsp40) member C1 [Source:HGNC Symbol;Acc:HGNC:20090]	0.362923	0.000363288	0.00158482
ENSCAFG00000017078	NDEL1	nudE neurodevelopment protein 1 like 1 [Source:HGNC Symbol;Acc:HGNC:17620]	0.362847	0.000604235	0.00250559
ENSCAFG00000011760	POLG	DNA polymerase gamma, catalytic subunit [Source:HGNC Symbol;Acc:HGNC:9179]	0.362298	2.17864e-07	1.70166e-06
ENSCAFG00000014310	APEX2	apurinic/apyrimidinic endodeoxyribonuclease 2 [Source:HGNC Symbol;Acc:HGNC:17889]	0.362198	0.000499139	0.00211043
ENSCAFG00000007476	HCFC2	host cell factor C2 [Source:HGNC Symbol;Acc:HGNC:24972]	0.361793	0.000157857	0.000749145
ENSCAFG00000018760	PDXDC1	pyridoxal dependent decarboxylase domain containing 1 [Source:HGNC Symbol;Acc:HGNC:28995]	0.361383	1.95878e-09	1.99748e-08
ENSCAFG00000005506	CYTH1	cytohesin 1 [Source:HGNC Symbol;Acc:HGNC:9501]	0.361167	0.000305967	0.00135422
ENSCAFG00000001480	TRIOBP	TRIO and F-actin binding protein [Source:HGNC Symbol;Acc:HGNC:17009]	0.360742	1.84145e-08	1.64954e-07
ENSCAFG00000012661	RFX5	regulatory factor X5 [Source:HGNC Symbol;Acc:HGNC:9986]	0.360252	0.00191832	0.00692128
ENSCAFG00000009721	ALCAM	activated leukocyte cell adhesion molecule [Source:HGNC Symbol;Acc:HGNC:400]	0.359942	1.8051e-05	0.000105403
ENSCAFG00000019521	FLNA	filamin A [Source:HGNC Symbol;Acc:HGNC:3754]	0.359918	1.09463e-12	1.49874e-11
ENSCAFG00000012638	DPP3	dipeptidyl peptidase 3 [Source:HGNC Symbol;Acc:HGNC:3008]	0.359555	4.69785e-06	3.03515e-05
ENSCAFG00000004817	ELF1	E74 like ETS transcription factor 1 [Source:HGNC Symbol;Acc:HGNC:3316]	0.359052	5.59914e-05	0.000295659
ENSCAFG00000005564	UCP2	uncoupling protein 2 [Source:HGNC Symbol;Acc:HGNC:12518]	0.359016	5.3702e-08	4.53638e-07
ENSCAFG00000005480	DNAJC3	DnaJ heat shock protein family (Hsp40) member C3 [Source:HGNC Symbol;Acc:HGNC:9439]	0.358711	1.09245e-08	1.01424e-07
ENSCAFG00000019704	RNF126	ring finger protein 126 [Source:HGNC Symbol;Acc:HGNC:21151]	0.35827	0.000148851	0.00070931
ENSCAFG00000004567	PRDX1		0.358168	3.8585e-14	5.87626e-13
ENSCAFG00000016678	KPNB1	karyopherin subunit beta 1 [Source:HGNC Symbol;Acc:HGNC:6400]	0.358033	4.43864e-14	6.74367e-13
ENSCAFG00000012405	RBM14	RNA binding motif protein 14 [Source:HGNC Symbol;Acc:HGNC:14219]	0.357867	5.20113e-08	4.40231e-07
ENSCAFG00000018888	NUFIP2	NUFIP2, FMR1 interacting protein 2 [Source:HGNC Symbol;Acc:HGNC:17634]	0.357189	1.54954e-05	9.16992e-05
ENSCAFG00000006454	ELK3	ELK3, ETS transcription factor [Source:HGNC Symbol;Acc:HGNC:3325]	0.3566	1.25872e-05	7.55766e-05
ENSCAFG00000004447	ITM2B	integral membrane protein 2B [Source:HGNC Symbol;Acc:HGNC:6174]	0.356479	6.96222e-10	7.53373e-09
ENSCAFG00000020361	FUBP1	far upstream element binding protein 1 [Source:HGNC Symbol;Acc:HGNC:4004]	0.356378	5.58632e-07	4.12126e-06
ENSCAFG00000018154	PAK3	p21 (RAC1) activated kinase 3 [Source:HGNC Symbol;Acc:HGNC:8592]	0.355126	0.00102351	0.00398868
ENSCAFG00000001331	ZCCHC6	zinc finger CCHC-type containing 6 [Source:HGNC Symbol;Acc:HGNC:25817]	0.354762	0.000193843	0.00090015
ENSCAFG00000013106	ATF7IP	activating transcription factor 7 interacting protein [Source:HGNC Symbol;Acc:HGNC:20092]	0.354704	8.75557e-06	5.39426e-05
ENSCAFG00000025213	FAM111B	family with sequence similarity 111 member B [Source:HGNC Symbol;Acc:HGNC:24200]	0.354665	8.12631e-07	5.84571e-06
ENSCAFG00000031390	MPZL1	myelin protein zero like 1 [Source:HGNC Symbol;Acc:HGNC:7226]	0.354331	1.39789e-07	1.12139e-06
ENSCAFG00000013677	POLA2	DNA polymerase alpha 2, accessory subunit [Source:HGNC Symbol;Acc:HGNC:30073]	0.354298	3.41135e-09	3.38709e-08
ENSCAFG00000001434	KDM4C	lysine demethylase 4C [Source:HGNC Symbol;Acc:HGNC:17071]	0.354102	0.00079804	0.00320196
ENSCAFG00000013717	TPR	translocated promoter region, nuclear basket protein [Source:HGNC Symbol;Acc:HGNC:12017]	0.353702	1.84497e-13	2.68162e-12
ENSCAFG00000028800	PDZD11	PDZ domain containing 11 [Source:HGNC Symbol;Acc:HGNC:28034]	0.352726	0.000196278	0.000910131
ENSCAFG00000014895	GALK2	galactokinase 2 [Source:HGNC Symbol;Acc:HGNC:4119]	0.350459	0.000174458	0.000817879
ENSCAFG00000013483	TMEM120A	transmembrane protein 120A [Source:HGNC Symbol;Acc:HGNC:21697]	0.350296	0.000374548	0.00162836
ENSCAFG00000002732	CTPS1	CTP synthase 1 [Source:HGNC Symbol;Acc:HGNC:2519]	0.350158	9.30616e-09	8.75466e-08
ENSCAFG00000002729	PSME4	proteasome activator subunit 4 [Source:HGNC Symbol;Acc:HGNC:20635]	0.349636	4.56796e-06	2.95873e-05
ENSCAFG00000019181	INPP5K	inositol polyphosphate-5-phosphatase K [Source:HGNC Symbol;Acc:HGNC:33882]	0.349265	0.000638386	0.00262755
ENSCAFG00000009913	ADCY7	adenylate cyclase 7 [Source:HGNC Symbol;Acc:HGNC:238]	0.348694	3.34413e-05	0.000185257
ENSCAFG00000016011	EPHA2	EPH receptor A2 [Source:HGNC Symbol;Acc:HGNC:3386]	0.34817	6.75281e-11	7.97758e-10
ENSCAFG00000023029	BIRC2	baculoviral IAP repeat containing 2 [Source:HGNC Symbol;Acc:HGNC:590]	0.346961	1.01709e-06	7.20668e-06
ENSCAFG00000019611	CHTF18	chromosome transmission fidelity factor 18 [Source:HGNC Symbol;Acc:HGNC:18435]	0.34687	1.4362e-05	8.53483e-05
ENSCAFG00000025002	DPP4	dipeptidyl peptidase 4 [Source:HGNC Symbol;Acc:HGNC:3009]	0.346517	4.35378e-08	3.72218e-07
ENSCAFG00000011671	OTUD7B	OTU deubiquitinase 7B [Source:HGNC Symbol;Acc:HGNC:16683]	0.346485	0.000164511	0.000775812
ENSCAFG00000007157	GRAMD1A	GRAM domain containing 1A [Source:HGNC Symbol;Acc:HGNC:29305]	0.345851	5.0032e-05	0.000267404
ENSCAFG00000007504	AHCY	adenosylhomocysteinase [Source:HGNC Symbol;Acc:HGNC:343]	0.345767	3.3339e-07	2.54018e-06
ENSCAFG00000001723	TBCC	tubulin folding cofactor C [Source:HGNC Symbol;Acc:HGNC:11580]	0.345371	0.00231587	0.00815031
ENSCAFG00000016797	PGD	phosphogluconate dehydrogenase [Source:HGNC Symbol;Acc:HGNC:8891]	0.344879	1.07809e-14	1.71352e-13
ENSCAFG00000016586	SLTM	SAFB like transcription modulator [Source:HGNC Symbol;Acc:HGNC:20709]	0.344645	1.83965e-05	0.000107225
ENSCAFG00000014705	COPS7A	COP9 signalosome subunit 7A [Source:HGNC Symbol;Acc:HGNC:16758]	0.343959	6.0569e-05	0.000316943
ENSCAFG00000017226	TNPO2	transportin 2 [Source:HGNC Symbol;Acc:HGNC:19998]	0.343547	5.53022e-07	4.08423e-06
ENSCAFG00000014523	ENO2	enolase 2 [Source:HGNC Symbol;Acc:HGNC:3353]	0.343003	2.64984e-06	1.769e-05
ENSCAFG00000014141	MED14	mediator complex subunit 14 [Source:HGNC Symbol;Acc:HGNC:2370]	0.342434	1.15462e-06	8.10459e-06
ENSCAFG00000012176	INTS7	integrator complex subunit 7 [Source:HGNC Symbol;Acc:HGNC:24484]	0.342118	0.000259719	0.00117274
ENSCAFG00000001829	SRF	serum response factor [Source:HGNC Symbol;Acc:HGNC:11291]	0.342113	2.7042e-05	0.000152456
ENSCAFG00000018300	PPP1R13B	protein phosphatase 1 regulatory subunit 13B [Source:HGNC Symbol;Acc:HGNC:14950]	0.341904	0.000259821	0.00117278
ENSCAFG00000002852	ETFB	electron transfer flavoprotein beta subunit [Source:HGNC Symbol;Acc:HGNC:3482]	0.340939	0.00039852	0.00172469
ENSCAFG00000003253	YRDC	yrdC N6-threonylcarbamoyltransferase domain containing [Source:HGNC Symbol;Acc:HGNC:28905]	0.340592	0.000296458	0.00131671
ENSCAFG00000007367	PXK	PX domain containing serine/threonine kinase like [Source:HGNC Symbol;Acc:HGNC:23326]	0.340443	3.67835e-05	0.000202452
ENSCAFG00000001304	ZNF76	zinc finger protein 76 [Source:HGNC Symbol;Acc:HGNC:13149]	0.340359	0.000128006	0.000619709
ENSCAFG00000019207	HMOX2	heme oxygenase 2 [Source:HGNC Symbol;Acc:HGNC:5014]	0.340255	0.000149164	0.000710536
ENSCAFG00000000163	STAT6	signal transducer and activator of transcription 6 [Source:HGNC Symbol;Acc:HGNC:11368]	0.340102	1.43248e-06	9.94e-06
ENSCAFG00000016685	FXR2	FMR1 autosomal homolog 2 [Source:HGNC Symbol;Acc:HGNC:4024]	0.3397	2.08169e-07	1.63496e-06
ENSCAFG00000023134	TNFRSF12A	tumor necrosis factor receptor superfamily member 12A precursor [Source:RefSeq peptide;Acc:NP_001180228]	0.338374	0.000308859	0.0013656
ENSCAFG00000004148	RPN1	ribophorin I [Source:HGNC Symbol;Acc:HGNC:10381]	0.337498	3.25186e-09	3.2384e-08
ENSCAFG00000019245	BCAP31	B-cell receptor-associated protein 31 [Source:HGNC Symbol;Acc:HGNC:16695]	0.337303	1.46248e-07	1.16879e-06
ENSCAFG00000019866	CDT1	chromatin licensing and DNA replication factor 1 [Source:HGNC Symbol;Acc:HGNC:24576]	0.337264	6.13661e-07	4.51375e-06
ENSCAFG00000014548	FBN1	fibrillin 1 [Source:HGNC Symbol;Acc:HGNC:3603]	0.337118	6.38696e-17	1.19202e-15
ENSCAFG00000012981	PLA2G3	phospholipase A2 group III [Source:HGNC Symbol;Acc:HGNC:17934]	0.336922	7.16648e-07	5.20519e-06
ENSCAFG00000008756	ACTG2	actin, gamma 2, smooth muscle, enteric [Source:HGNC Symbol;Acc:HGNC:145]	0.336637	6.58808e-06	4.15118e-05
ENSCAFG00000010757	CPT1A	carnitine O-palmitoyltransferase 1, liver isoform [Source:RefSeq peptide;Acc:NP_001273789]	0.336076	6.0538e-08	5.09022e-07
ENSCAFG00000011434	UBR1	ubiquitin protein ligase E3 component n-recognin 1 [Source:HGNC Symbol;Acc:HGNC:16808]	0.335989	4.50913e-05	0.000243344
ENSCAFG00000006404	PRKCDBP	protein kinase C delta binding protein [Source:HGNC Symbol;Acc:HGNC:9400]	0.335769	0.000383651	0.00166567
ENSCAFG00000016427	WNK3	WNK lysine deficient protein kinase 3 [Source:HGNC Symbol;Acc:HGNC:14543]	0.335619	0.000246298	0.00111688
ENSCAFG00000016288	PLSCR3	phospholipid scramblase 3 [Source:HGNC Symbol;Acc:HGNC:16495]	0.335582	0.00106495	0.00413238
ENSCAFG00000014773	HSPG2	heparan sulfate proteoglycan 2 [Source:HGNC Symbol;Acc:HGNC:5273]	0.335143	7.33871e-08	6.10617e-07
ENSCAFG00000012737	SNX27	sorting nexin family member 27 [Source:HGNC Symbol;Acc:HGNC:20073]	0.334998	1.44765e-06	1.00235e-05
ENSCAFG00000009021	SEC31A	SEC31 homolog A, COPII coat complex component [Source:HGNC Symbol;Acc:HGNC:17052]	0.334736	2.46095e-11	3.02213e-10
ENSCAFG00000008081	TNPO1	transportin 1 [Source:HGNC Symbol;Acc:HGNC:6401]	0.333468	1.2104e-07	9.81484e-07
ENSCAFG00000016276	TECR	trans-2,3-enoyl-CoA reductase [Source:HGNC Symbol;Acc:HGNC:4551]	0.33336	2.19364e-08	1.94723e-07
ENSCAFG00000005088	CSRNP1	cysteine and serine rich nuclear protein 1 [Source:HGNC Symbol;Acc:HGNC:14300]	0.333345	0.000228744	0.00104509
ENSCAFG00000000832	TAP1	transporter 1, ATP binding cassette subfamily B member [Source:HGNC Symbol;Acc:HGNC:43]	0.332619	0.000788014	0.00316572
ENSCAFG00000015077	GAPDH	glyceraldehyde-3-phosphate dehydrogenase [Source:RefSeq peptide;Acc:NP_001003142]	0.331976	1.65929e-14	2.6048e-13
ENSCAFG00000005973	SIPA1L3	signal induced proliferation associated 1 like 3 [Source:HGNC Symbol;Acc:HGNC:23801]	0.331737	0.000154515	0.000734379
ENSCAFG00000013155	GALE	UDP-galactose-4-epimerase [Source:HGNC Symbol;Acc:HGNC:4116]	0.331674	0.000107322	0.00052765
ENSCAFG00000009207	AP3B1	adaptor related protein complex 3 beta 1 subunit [Source:HGNC Symbol;Acc:HGNC:566]	0.330803	1.7457e-07	1.38731e-06
ENSCAFG00000008085	ERGIC3	ERGIC and golgi 3 [Source:HGNC Symbol;Acc:HGNC:15927]	0.330781	5.15383e-06	3.30628e-05
ENSCAFG00000019717	BSG	basigin (Ok blood group) [Source:HGNC Symbol;Acc:HGNC:1116]	0.330771	1.50587e-11	1.88374e-10
ENSCAFG00000025384	PML	promyelocytic leukemia [Source:HGNC Symbol;Acc:HGNC:9113]	0.330729	0.00103255	0.00401647
ENSCAFG00000031787	ZNF655	zinc finger protein 655 [Source:HGNC Symbol;Acc:HGNC:30899]	0.330641	0.000607659	0.00251897
ENSCAFG00000015885	FKBP10	FK506 binding protein 10 [Source:HGNC Symbol;Acc:HGNC:18169]	0.329364	9.84342e-13	1.35064e-11
ENSCAFG00000023924	CD151	CD151 molecule (Raph blood group) [Source:HGNC Symbol;Acc:HGNC:1630]	0.329313	1.65549e-11	2.06887e-10
ENSCAFG00000012388	RBM4	RNA binding motif protein 4 [Source:HGNC Symbol;Acc:HGNC:9901]	0.329162	0.00016073	0.000760795
ENSCAFG00000023309	TWF2	twinfilin actin binding protein 2 [Source:HGNC Symbol;Acc:HGNC:9621]	0.327872	0.00144514	0.00539893
ENSCAFG00000009471	SERINC3	serine incorporator 3 [Source:HGNC Symbol;Acc:HGNC:11699]	0.326985	7.47785e-06	4.66113e-05
ENSCAFG00000001402	KDELR3	KDEL endoplasmic reticulum protein retention receptor 3 [Source:HGNC Symbol;Acc:HGNC:6306]	0.326926	9.54477e-08	7.82426e-07
ENSCAFG00000003160	SH3BP5L	SH3 binding domain protein 5 like [Source:HGNC Symbol;Acc:HGNC:29360]	0.326786	8.64773e-05	0.00043553
ENSCAFG00000005226	FAM208B	family with sequence similarity 208 member B [Source:HGNC Symbol;Acc:HGNC:23484]	0.326144	2.15621e-08	1.91535e-07
ENSCAFG00000017521	TSPAN6	tetraspanin 6 [Source:HGNC Symbol;Acc:HGNC:11858]	0.325915	0.000914307	0.00361946
ENSCAFG00000003600	BVES	blood vessel epicardial substance [Source:HGNC Symbol;Acc:HGNC:1152]	0.325646	0.000168058	0.000791397
ENSCAFG00000007902	SLC11A2	solute carrier family 11 member 2 [Source:HGNC Symbol;Acc:HGNC:10908]	0.325443	0.00130574	0.00493162
ENSCAFG00000004406	FBLN2	fibulin 2 [Source:HGNC Symbol;Acc:HGNC:3601]	0.325371	1.4786e-09	1.53733e-08
ENSCAFG00000014202	SIK2	salt inducible kinase 2 [Source:HGNC Symbol;Acc:HGNC:21680]	0.325167	0.000656848	0.00269234
ENSCAFG00000010123	PSPH	phosphoserine phosphatase [Source:HGNC Symbol;Acc:HGNC:9577]	0.324899	3.27057e-06	2.16122e-05
ENSCAFG00000002551	U2AF2	U2 small nuclear RNA auxiliary factor 2 [Source:HGNC Symbol;Acc:HGNC:23156]	0.324683	8.40518e-10	8.99587e-09
ENSCAFG00000009615	STK4	serine/threonine kinase 4 [Source:HGNC Symbol;Acc:HGNC:11408]	0.324582	4.92827e-05	0.00026362
ENSCAFG00000008859	SOD1	superoxide dismutase 1 [Source:HGNC Symbol;Acc:HGNC:11179]	0.324187	2.79533e-06	1.85874e-05
ENSCAFG00000000478	CCHCR1	coiled-coil alpha-helical rod protein 1 [Source:HGNC Symbol;Acc:HGNC:13930]	0.32405	3.70017e-06	2.42873e-05
ENSCAFG00000017017	THBS3	thrombospondin 3 [Source:HGNC Symbol;Acc:HGNC:11787]	0.32223	0.000780341	0.00313687
ENSCAFG00000013210	PITHD1	PITH domain containing 1 [Source:HGNC Symbol;Acc:HGNC:25022]	0.321943	0.00117137	0.00448796
ENSCAFG00000010131	GBF1	golgi brefeldin A resistant guanine nucleotide exchange factor 1 [Source:HGNC Symbol;Acc:HGNC:4181]	0.321232	9.56351e-09	8.97027e-08
ENSCAFG00000016864	ELMSAN1	ELM2 and Myb/SANT domain containing 1 [Source:HGNC Symbol;Acc:HGNC:19853]	0.320976	6.73011e-05	0.000348169
ENSCAFG00000019693	PTBP1	polypyrimidine tract binding protein 1 [Source:HGNC Symbol;Acc:HGNC:9583]	0.320114	1.33336e-11	1.67452e-10
ENSCAFG00000014636	TMBIM1	transmembrane BAX inhibitor motif containing 1 [Source:HGNC Symbol;Acc:HGNC:23410]	0.319966	4.35665e-05	0.000235714
ENSCAFG00000000167	DMXL1	Dmx like 1 [Source:HGNC Symbol;Acc:HGNC:2937]	0.319645	5.21384e-05	0.000277498
ENSCAFG00000016024	FBXL18	F-box and leucine rich repeat protein 18 [Source:HGNC Symbol;Acc:HGNC:21874]	0.319638	1.64881e-05	9.71231e-05
ENSCAFG00000003410	ST7	suppression of tumorigenicity 7 [Source:HGNC Symbol;Acc:HGNC:11351]	0.319365	0.00124036	0.00471122
ENSCAFG00000016392	TTYH3	tweety family member 3 [Source:HGNC Symbol;Acc:HGNC:22222]	0.319321	0.000613423	0.00253873
ENSCAFG00000017220	LUC7L3	LUC7 like 3 pre-mRNA splicing factor [Source:HGNC Symbol;Acc:HGNC:24309]	0.319131	5.46122e-05	0.000289456
ENSCAFG00000001601	PLIN2	perilipin 2 [Source:HGNC Symbol;Acc:HGNC:248]	0.318905	0.00231265	0.00814347
ENSCAFG00000000642	NEU1	neuraminidase 1 [Source:HGNC Symbol;Acc:HGNC:7758]	0.318695	2.56589e-06	1.71602e-05
ENSCAFG00000019908	PRRC2B	proline rich coiled-coil 2B [Source:HGNC Symbol;Acc:HGNC:28121]	0.318306	1.31058e-08	1.20101e-07
ENSCAFG00000023730	BCL7B	BCL tumor suppressor 7B [Source:HGNC Symbol;Acc:HGNC:1005]	0.318204	0.000666539	0.00272494
ENSCAFG00000001378	MAPK14	Mitogen-activated protein kinase 14 [Source:UniProtKB/Swiss-Prot;Acc:O02812]	0.318135	0.000743924	0.00300469
ENSCAFG00000030576	PPP1R15A	protein phosphatase 1 regulatory subunit 15A [Source:HGNC Symbol;Acc:HGNC:14375]	0.317949	5.55062e-05	0.000293584
ENSCAFG00000006918	MAP3K12	mitogen-activated protein kinase kinase kinase 12 [Source:HGNC Symbol;Acc:HGNC:6851]	0.317543	0.00132651	0.00499528
ENSCAFG00000010715	TXLNA	taxilin alpha [Source:HGNC Symbol;Acc:HGNC:30685]	0.317504	3.01769e-09	3.01935e-08
ENSCAFG00000012097	NEDD8	neural precursor cell expressed, developmentally down-regulated 8 [Source:HGNC Symbol;Acc:HGNC:7732]	0.317383	0.000337187	0.00148467
ENSCAFG00000002525	COL15A1	collagen type XV alpha 1 chain [Source:HGNC Symbol;Acc:HGNC:2192]	0.317348	1.05757e-05	6.44089e-05
ENSCAFG00000011268	B3GALNT2	beta-1,3-N-acetylgalactosaminyltransferase 2 [Source:HGNC Symbol;Acc:HGNC:28596]	0.316996	0.00205845	0.0073602
ENSCAFG00000016031	HSPA2	heat shock protein family A (Hsp70) member 2 [Source:HGNC Symbol;Acc:HGNC:5235]	0.31648	4.75336e-05	0.000255228
ENSCAFG00000005123	NUMBL	NUMB like, endocytic adaptor protein [Source:HGNC Symbol;Acc:HGNC:8061]	0.315509	7.24038e-05	0.000371251
ENSCAFG00000012060	ORC2	origin recognition complex subunit 2 [Source:HGNC Symbol;Acc:HGNC:8488]	0.314462	0.00162863	0.00598794
ENSCAFG00000017800	CDC37	cell division cycle 37 [Source:HGNC Symbol;Acc:HGNC:1735]	0.314399	5.75294e-09	5.52204e-08
ENSCAFG00000020172	MVB12B	multivesicular body subunit 12B [Source:HGNC Symbol;Acc:HGNC:23368]	0.313808	0.000503174	0.00212524
ENSCAFG00000003101	UBE2J1	ubiquitin conjugating enzyme E2 J1 [Source:HGNC Symbol;Acc:HGNC:17598]	0.312332	0.000353341	0.00154725
ENSCAFG00000009654	RBL2	RB transcriptional corepressor like 2 [Source:HGNC Symbol;Acc:HGNC:9894]	0.312225	6.04347e-05	0.00031637
ENSCAFG00000003896	HSPA4L	heat shock protein family A (Hsp70) member 4 like [Source:HGNC Symbol;Acc:HGNC:17041]	0.312191	0.000526494	0.00221712
ENSCAFG00000032070	SAP18	Sin3A associated protein 18 [Source:HGNC Symbol;Acc:HGNC:10530]	0.312069	0.000994998	0.00389056
ENSCAFG00000001798	SLC30A9	solute carrier family 30 member 9 [Source:HGNC Symbol;Acc:HGNC:1329]	0.311594	0.000146861	0.000700873
ENSCAFG00000010478	CTTN	cortactin [Source:HGNC Symbol;Acc:HGNC:3338]	0.310226	1.70404e-10	1.96041e-09
ENSCAFG00000014277	DUT	deoxyuridine triphosphatase [Source:HGNC Symbol;Acc:HGNC:3078]	0.310141	5.1589e-05	0.000274918
ENSCAFG00000006294	STARD13	StAR related lipid transfer domain containing 13 [Source:HGNC Symbol;Acc:HGNC:19164]	0.310111	0.000468229	0.00199416
ENSCAFG00000014222	IFT80	intraflagellar transport 80 [Source:HGNC Symbol;Acc:HGNC:29262]	0.309768	0.00116557	0.00446976
ENSCAFG00000002663	CD109	CD109 molecule [Source:HGNC Symbol;Acc:HGNC:21685]	0.309728	1.72177e-05	0.000101001
ENSCAFG00000012542	HEG1	heart development protein with EGF like domains 1 [Source:HGNC Symbol;Acc:HGNC:29227]	0.309647	1.99625e-05	0.000115717
ENSCAFG00000019070	CHAF1A	chromatin assembly factor 1 subunit A [Source:HGNC Symbol;Acc:HGNC:1910]	0.309562	3.60266e-07	2.73352e-06
ENSCAFG00000004107	SEC61A1	protein transport protein Sec61 subunit alpha isoform 1 [Source:RefSeq peptide;Acc:NP_001003315]	0.309343	5.05892e-14	7.62247e-13
ENSCAFG00000023690	ERCC6L	ERCC excision repair 6 like, spindle assembly checkpoint helicase [Source:HGNC Symbol;Acc:HGNC:20794]	0.309291	0.00133784	0.00502904
ENSCAFG00000007330	REEP5	receptor accessory protein 5 [Source:HGNC Symbol;Acc:HGNC:30077]	0.309214	8.5162e-05	0.000429758
ENSCAFG00000015074	PDAP1	PDGFA associated protein 1 [Source:HGNC Symbol;Acc:HGNC:14634]	0.308872	4.15931e-05	0.000226382
ENSCAFG00000001778	ANXA1	annexin A1 [Source:RefSeq peptide;Acc:NP_001273899]	0.307794	3.71773e-11	4.50047e-10
ENSCAFG00000012743	OAT	ornithine aminotransferase [Source:HGNC Symbol;Acc:HGNC:8091]	0.307669	5.78881e-05	0.000304436
ENSCAFG00000031538	INPP1	inositol polyphosphate-1-phosphatase [Source:HGNC Symbol;Acc:HGNC:6071]	0.307646	0.00157909	0.00583779
ENSCAFG00000010597	HDAC1	histone deacetylase 1 [Source:HGNC Symbol;Acc:HGNC:4852]	0.307555	0.000410067	0.00176951
ENSCAFG00000010872	ADGRB2	adhesion G protein-coupled receptor B2 [Source:HGNC Symbol;Acc:HGNC:944]	0.307122	2.8262e-05	0.000158493
ENSCAFG00000018147	SS18	SS18, nBAF chromatin remodeling complex subunit [Source:HGNC Symbol;Acc:HGNC:11340]	0.306877	0.000454279	0.00194253
ENSCAFG00000010738	SEC22B	SEC22 homolog B, vesicle trafficking protein (gene/pseudogene) [Source:HGNC Symbol;Acc:HGNC:10700]	0.306828	0.0002785	0.00124738
ENSCAFG00000013058	DUSP12	dual specificity phosphatase 12 [Source:HGNC Symbol;Acc:HGNC:3067]	0.306331	0.0024722	0.00863609
ENSCAFG00000000353	STXBP5	syntaxin binding protein 5 [Source:HGNC Symbol;Acc:HGNC:19665]	0.306251	0.000135691	0.000651737
ENSCAFG00000031556	MBD6	methyl-CpG binding domain protein 6 [Source:HGNC Symbol;Acc:HGNC:20445]	0.306234	0.00101543	0.00396316
ENSCAFG00000022742	CYTB	Cytochrome b [Source:UniProtKB/Swiss-Prot;Acc:Q34101]	0.305283	8.09239e-13	1.11277e-11
ENSCAFG00000020175	PBX3	PBX homeobox 3 [Source:HGNC Symbol;Acc:HGNC:8634]	0.305222	0.00171952	0.0062774
ENSCAFG00000007895	PARVA	parvin alpha [Source:HGNC Symbol;Acc:HGNC:14652]	0.305032	2.18969e-05	0.000125843
ENSCAFG00000016989	DLST	dihydrolipoamide S-succinyltransferase [Source:HGNC Symbol;Acc:HGNC:2911]	0.304753	6.185e-07	4.54673e-06
ENSCAFG00000012217	TRAK2	trafficking kinesin protein 2 [Source:HGNC Symbol;Acc:HGNC:13206]	0.304369	0.000387959	0.00168151
ENSCAFG00000018783	RRN3	RRN3 homolog, RNA polymerase I transcription factor [Source:HGNC Symbol;Acc:HGNC:30346]	0.303293	0.000192201	0.000893178
ENSCAFG00000005743	INPPL1	inositol polyphosphate phosphatase like 1 [Source:HGNC Symbol;Acc:HGNC:6080]	0.303066	1.1936e-08	1.09934e-07
ENSCAFG00000011953	PARP15	poly(ADP-ribose) polymerase family member 15 [Source:HGNC Symbol;Acc:HGNC:26876]	0.30247	0.0013189	0.00497249
ENSCAFG00000007959	EMC4	ER membrane protein complex subunit 4 [Source:HGNC Symbol;Acc:HGNC:28032]	0.301959	0.00109591	0.0042345
ENSCAFG00000012179	UNC45A	unc-45 myosin chaperone A [Source:HGNC Symbol;Acc:HGNC:30594]	0.30141	2.75505e-07	2.12454e-06
ENSCAFG00000020392	RABGGTB	Rab geranylgeranyltransferase beta subunit [Source:HGNC Symbol;Acc:HGNC:9796]	0.301362	0.00121079	0.00461542
ENSCAFG00000017130	NUPR1	nuclear protein 1, transcriptional regulator [Source:HGNC Symbol;Acc:HGNC:29990]	0.301013	1.8242e-05	0.00010647
ENSCAFG00000016147	SYDE1	synapse defective Rho GTPase homolog 1 [Source:HGNC Symbol;Acc:HGNC:25824]	0.300963	0.00290914	0.00996849
ENSCAFG00000009674	CHAF1B	chromatin assembly factor 1 subunit B [Source:HGNC Symbol;Acc:HGNC:1911]	0.300899	0.000175093	0.000819954
ENSCAFG00000017386	RPS27	ribosomal protein S27 [Source:HGNC Symbol;Acc:HGNC:10416]	0.299834	4.2741e-09	4.16529e-08
ENSCAFG00000000012	ATP9B	ATPase phospholipid transporting 9B (putative) [Source:HGNC Symbol;Acc:HGNC:13541]	0.299763	0.00225995	0.00797087
ENSCAFG00000002929	PGM3	phosphoglucomutase 3 [Source:HGNC Symbol;Acc:HGNC:8907]	0.299344	1.78091e-05	0.000104134
ENSCAFG00000011929	CLK1	CDC like kinase 1 [Source:HGNC Symbol;Acc:HGNC:2068]	0.299099	0.00203896	0.00730279
ENSCAFG00000003594	IRF3	interferon regulatory factor 3 [Source:HGNC Symbol;Acc:HGNC:6118]	0.298509	0.00133121	0.00500854
ENSCAFG00000014906	KLHL22	kelch like family member 22 [Source:HGNC Symbol;Acc:HGNC:25888]	0.298487	0.00182715	0.00662797
ENSCAFG00000000241	HNRNPAB	heterogeneous nuclear ribonucleoprotein A/B [Source:HGNC Symbol;Acc:HGNC:5034]	0.298161	8.88257e-08	7.32855e-07
ENSCAFG00000017004	PPP1R9B	protein phosphatase 1 regulatory subunit 9B [Source:HGNC Symbol;Acc:HGNC:9298]	0.297944	1.91971e-07	1.51614e-06
ENSCAFG00000001124	PHF20L1	PHD finger protein 20-like 1 [Source:HGNC Symbol;Acc:HGNC:24280]	0.297876	5.87314e-05	0.000308467
ENSCAFG00000011408	ZNFX1	zinc finger NFX1-type containing 1 [Source:HGNC Symbol;Acc:HGNC:29271]	0.297421	2.23813e-07	1.74492e-06
ENSCAFG00000016355	DDX39A	DExD-box helicase 39A [Source:HGNC Symbol;Acc:HGNC:17821]	0.296895	4.35002e-05	0.000235555
ENSCAFG00000004112	NAPA	NSF attachment protein alpha [Source:HGNC Symbol;Acc:HGNC:7641]	0.296728	6.7058e-05	0.000347052
ENSCAFG00000009647	REEP4	receptor accessory protein 4 [Source:HGNC Symbol;Acc:HGNC:26176]	0.296103	0.00107377	0.00416029
ENSCAFG00000023650	ARPC4	actin related protein 2/3 complex subunit 4 [Source:HGNC Symbol;Acc:HGNC:707]	0.296086	0.000161723	0.000764362
ENSCAFG00000014650	CDCA3	cell division cycle associated 3 [Source:HGNC Symbol;Acc:HGNC:14624]	0.295577	0.000189499	0.000882552
ENSCAFG00000029584	EIF1	eukaryotic translation initiation factor 1 [Source:RefSeq peptide;Acc:NP_001273866]	0.294887	1.23299e-06	8.6167e-06
ENSCAFG00000000654	FZD6	frizzled class receptor 6 [Source:HGNC Symbol;Acc:HGNC:4044]	0.294865	0.000199366	0.00092244
ENSCAFG00000010304	ETS1	ETS proto-oncogene 1, transcription factor [Source:HGNC Symbol;Acc:HGNC:3488]	0.294592	8.63385e-06	5.32184e-05
ENSCAFG00000012413	RPS6KC1	ribosomal protein S6 kinase C1 [Source:HGNC Symbol;Acc:HGNC:10439]	0.293908	0.00083286	0.00332596
ENSCAFG00000004608	CLPTM1	CLPTM1, transmembrane protein [Source:HGNC Symbol;Acc:HGNC:2087]	0.293891	1.43413e-06	9.94608e-06
ENSCAFG00000005699	DNAJC18	DnaJ heat shock protein family (Hsp40) member C18 [Source:HGNC Symbol;Acc:HGNC:28429]	0.29283	0.0028122	0.00965707
ENSCAFG00000000566	ARSA	arylsulfatase A precursor [Source:RefSeq peptide;Acc:NP_001041548]	0.292688	7.83158e-05	0.000397884
ENSCAFG00000015902	P3H4	prolyl 3-hydroxylase family member 4 (non-enzymatic) [Source:HGNC Symbol;Acc:HGNC:16946]	0.292569	8.84418e-06	5.44096e-05
ENSCAFG00000003644	STARD3NL	STARD3 N-terminal like [Source:HGNC Symbol;Acc:HGNC:19169]	0.292337	0.00275877	0.00949664
ENSCAFG00000002853	URGCP	upregulator of cell proliferation [Source:HGNC Symbol;Acc:HGNC:30890]	0.291769	0.00181689	0.00659824
ENSCAFG00000015783	B3GAT3	beta-1,3-glucuronyltransferase 3 [Source:HGNC Symbol;Acc:HGNC:923]	0.290705	0.00136694	0.00513042
ENSCAFG00000008299	NUP160	nucleoporin 160 [Source:HGNC Symbol;Acc:HGNC:18017]	0.290637	1.99032e-05	0.000115426
ENSCAFG00000017398	SLC39A1	solute carrier family 39 member 1 [Source:HGNC Symbol;Acc:HGNC:12876]	0.290589	4.58727e-07	3.42955e-06
ENSCAFG00000010734	ZMYND8	zinc finger MYND-type containing 8 [Source:HGNC Symbol;Acc:HGNC:9397]	0.29049	0.00145813	0.00543793
ENSCAFG00000001426	COPG2	coatomer protein complex subunit gamma 2 [Source:HGNC Symbol;Acc:HGNC:2237]	0.290002	0.00182345	0.0066183
ENSCAFG00000011167	PAPSS1	3'-phosphoadenosine 5'-phosphosulfate synthase 1 [Source:HGNC Symbol;Acc:HGNC:8603]	0.289934	1.77105e-07	1.40571e-06
ENSCAFG00000016702	PCNX1	pecanex homolog 1 (Drosophila) [Source:HGNC Symbol;Acc:HGNC:19740]	0.289701	0.000182342	0.000851399
ENSCAFG00000002349	UBE2M	ubiquitin conjugating enzyme E2 M [Source:HGNC Symbol;Acc:HGNC:12491]	0.289168	9.53199e-05	0.000476862
ENSCAFG00000005412	FBL	fibrillarin [Source:HGNC Symbol;Acc:HGNC:3599]	0.289053	4.96643e-06	3.19088e-05
ENSCAFG00000015124	NCAPD2	non-SMC condensin I complex subunit D2 [Source:HGNC Symbol;Acc:HGNC:24305]	0.288281	1.8356e-07	1.45422e-06
ENSCAFG00000003338	NR1H2	nuclear receptor subfamily 1 group H member 2 [Source:HGNC Symbol;Acc:HGNC:7965]	0.287534	0.00243959	0.00853155
ENSCAFG00000001523	GPAA1	glycosylphosphatidylinositol anchor attachment 1 [Source:HGNC Symbol;Acc:HGNC:4446]	0.28729	0.000142423	0.00068148
ENSCAFG00000016465	MAGED2	MAGE family member D2 [Source:HGNC Symbol;Acc:HGNC:16353]	0.287252	5.19607e-07	3.85307e-06
ENSCAFG00000019411	OAZ1	ornithine decarboxylase antizyme 1 [Source:HGNC Symbol;Acc:HGNC:8095]	0.287107	1.13889e-08	1.05352e-07
ENSCAFG00000004888	EIF2B4	eukaryotic translation initiation factor 2B subunit delta [Source:HGNC Symbol;Acc:HGNC:3260]	0.28685	0.00104225	0.0040517
ENSCAFG00000004648	CRTAP	cartilage associated protein [Source:HGNC Symbol;Acc:HGNC:2379]	0.286789	0.000145728	0.000695726
ENSCAFG00000011911	COL6A1	collagen type VI alpha 1 chain [Source:HGNC Symbol;Acc:HGNC:2211]	0.285949	5.86295e-06	3.71816e-05
ENSCAFG00000007731	ATP1B3	ATPase Na+/K+ transporting subunit beta 3 [Source:HGNC Symbol;Acc:HGNC:806]	0.285854	0.000289306	0.00129034
ENSCAFG00000019614	RPUSD1	RNA pseudouridylate synthase domain containing 1 [Source:HGNC Symbol;Acc:HGNC:14173]	0.285595	0.000987576	0.0038651
ENSCAFG00000019540	HN1L	hematological and neurological expressed 1 like [Source:HGNC Symbol;Acc:HGNC:14137]	0.28551	0.000356744	0.00156097
ENSCAFG00000001310	PPARD	Peroxisome proliferator-activated receptor delta [Source:UniProtKB/Swiss-Prot;Acc:Q0ZAQ8]	0.28515	1.03706e-06	7.32782e-06
ENSCAFG00000016856	STK10	serine/threonine kinase 10 [Source:HGNC Symbol;Acc:HGNC:11388]	0.284574	0.000637739	0.00262573
ENSCAFG00000011388	SHROOM2	shroom family member 2 [Source:HGNC Symbol;Acc:HGNC:630]	0.284501	0.000387276	0.00167912
ENSCAFG00000007934	CTSB	cathepsin B [Source:HGNC Symbol;Acc:HGNC:2527]	0.283724	5.08649e-10	5.59426e-09
ENSCAFG00000008601	SH2B3	SH2B adaptor protein 3 [Source:HGNC Symbol;Acc:HGNC:29605]	0.283484	0.000488045	0.00206956
ENSCAFG00000022713	MT-ND1	NADH-ubiquinone oxidoreductase chain 1 [Source:UniProtKB/Swiss-Prot;Acc:P92604]	0.282495	7.64156e-09	7.25294e-08
ENSCAFG00000012207	SLC9A1	sodium/hydrogen exchanger 1 [Source:RefSeq peptide;Acc:NP_001273957]	0.282453	0.00117008	0.00448437
ENSCAFG00000004623	SLC4A2	solute carrier family 4 member 2 [Source:HGNC Symbol;Acc:HGNC:11028]	0.282065	3.50088e-07	2.66104e-06
ENSCAFG00000002131	ERMP1	endoplasmic reticulum metallopeptidase 1 [Source:HGNC Symbol;Acc:HGNC:23703]	0.281747	0.000126198	0.000612582
ENSCAFG00000016130	ILVBL	ilvB acetolactate synthase like [Source:HGNC Symbol;Acc:HGNC:6041]	0.281624	0.0004632	0.0019767
ENSCAFG00000011461	WWC3	WWC family member 3 [Source:HGNC Symbol;Acc:HGNC:29237]	0.281027	6.04514e-06	3.82608e-05
ENSCAFG00000019436	IRAK1	interleukin 1 receptor associated kinase 1 [Source:HGNC Symbol;Acc:HGNC:6112]	0.280881	0.000136745	0.000656037
ENSCAFG00000009867	BBX	BBX, HMG-box containing [Source:HGNC Symbol;Acc:HGNC:14422]	0.279883	0.000240239	0.00109018
ENSCAFG00000012667	CYBRD1	cytochrome b reductase 1 [Source:HGNC Symbol;Acc:HGNC:20797]	0.279365	0.000461785	0.00197132
ENSCAFG00000013521	POLA1	DNA polymerase alpha 1, catalytic subunit [Source:HGNC Symbol;Acc:HGNC:9173]	0.278974	2.01709e-05	0.000116819
ENSCAFG00000006518	DCTN6	dynactin subunit 6 [Source:HGNC Symbol;Acc:HGNC:16964]	0.278949	0.00201982	0.00724443
ENSCAFG00000006541	ARL6IP5	ADP ribosylation factor like GTPase 6 interacting protein 5 [Source:HGNC Symbol;Acc:HGNC:16937]	0.278134	8.27331e-06	5.10949e-05
ENSCAFG00000023207	WTAP	Wilms tumor 1 associated protein [Source:HGNC Symbol;Acc:HGNC:16846]	0.27807	0.000865779	0.00344555
ENSCAFG00000016651	MPDU1	mannose-P-dolichol utilization defect 1 [Source:HGNC Symbol;Acc:HGNC:7207]	0.277167	0.000172184	0.000808112
ENSCAFG00000012863	CCDC47	coiled-coil domain containing 47 [Source:HGNC Symbol;Acc:HGNC:24856]	0.276928	9.35126e-05	0.000468836
ENSCAFG00000010474	SRPRA	SRP receptor alpha subunit [Source:HGNC Symbol;Acc:HGNC:11307]	0.276329	3.76349e-08	3.25242e-07
ENSCAFG00000013022	CEP164	centrosomal protein 164 [Source:HGNC Symbol;Acc:HGNC:29182]	0.276151	0.000100317	0.000498342
ENSCAFG00000008400	TMBIM6	transmembrane BAX inhibitor motif containing 6 [Source:HGNC Symbol;Acc:HGNC:11723]	0.275634	3.62689e-09	3.57555e-08
ENSCAFG00000011713	DDX5	probable ATP-dependent RNA helicase DDX5 [Source:RefSeq peptide;Acc:NP_001273869]	0.275193	4.70937e-08	4.01541e-07
ENSCAFG00000018727	RAB31	RAB31, member RAS oncogene family [Source:HGNC Symbol;Acc:HGNC:9771]	0.274704	0.00265564	0.00917136
ENSCAFG00000009593	PCNP	PEST proteolytic signal containing nuclear protein [Source:HGNC Symbol;Acc:HGNC:30023]	0.274374	0.00131825	0.00497152
ENSCAFG00000023755	GMPPB	GDP-mannose pyrophosphorylase B [Source:HGNC Symbol;Acc:HGNC:22932]	0.274168	0.000181284	0.000847077
ENSCAFG00000010615	H2AFZ	H2A histone family, member Z [Source:RefSeq peptide;Acc:NP_001274021]	0.27413	1.11794e-07	9.09984e-07
ENSCAFG00000004923	PPM1G	protein phosphatase, Mg2+/Mn2+ dependent 1G [Source:HGNC Symbol;Acc:HGNC:9278]	0.273951	3.01828e-06	2.00386e-05
ENSCAFG00000013367	HIP1	huntingtin interacting protein 1 [Source:HGNC Symbol;Acc:HGNC:4913]	0.273871	3.77551e-05	0.000207352
ENSCAFG00000015940	ADIPOR2	adiponectin receptor 2 [Source:HGNC Symbol;Acc:HGNC:24041]	0.273682	2.41513e-06	1.62286e-05
ENSCAFG00000013068	ATF6	activating transcription factor 6 [Source:HGNC Symbol;Acc:HGNC:791]	0.273599	0.00113497	0.00436689
ENSCAFG00000002941	ME1	malic enzyme 1 [Source:HGNC Symbol;Acc:HGNC:6983]	0.27309	0.000292062	0.00130126
ENSCAFG00000000424	CPSF6	cleavage and polyadenylation specific factor 6 [Source:HGNC Symbol;Acc:HGNC:13871]	0.27306	0.000291436	0.00129893
ENSCAFG00000014153	ATP13A1	ATPase 13A1 [Source:HGNC Symbol;Acc:HGNC:24215]	0.272875	0.000215566	0.000990564
ENSCAFG00000029761	PRPF38B	pre-mRNA processing factor 38B [Source:HGNC Symbol;Acc:HGNC:25512]	0.272869	0.00123982	0.00471058
ENSCAFG00000017821	SETD3	SET domain containing 3 [Source:HGNC Symbol;Acc:HGNC:20493]	0.272512	0.000541205	0.00227231
ENSCAFG00000010114	CIT	citron rho-interacting serine/threonine kinase [Source:HGNC Symbol;Acc:HGNC:1985]	0.271074	0.000116513	0.000569694
ENSCAFG00000000673	PLXNB2	plexin B2 [Source:HGNC Symbol;Acc:HGNC:9104]	0.269966	3.32711e-06	2.19744e-05
ENSCAFG00000003803	NRDC	nardilysin convertase [Source:HGNC Symbol;Acc:HGNC:7995]	0.269874	7.4196e-06	4.62935e-05
ENSCAFG00000013506	NFE2L2	nuclear factor, erythroid 2 like 2 [Source:HGNC Symbol;Acc:HGNC:7782]	0.269858	1.11503e-05	6.7682e-05
ENSCAFG00000003686	DDX1	DEAD-box helicase 1 [Source:HGNC Symbol;Acc:HGNC:2734]	0.269816	4.17284e-06	2.718e-05
ENSCAFG00000008420	COPB1	coatomer protein complex subunit beta 1 [Source:HGNC Symbol;Acc:HGNC:2231]	0.269628	3.90216e-06	2.55212e-05
ENSCAFG00000014553	TPI1	triosephosphate isomerase [Source:RefSeq peptide;Acc:NP_001183983]	0.26953	2.32578e-08	2.05737e-07
ENSCAFG00000016826	CCT3	chaperonin containing TCP1 subunit 3 [Source:HGNC Symbol;Acc:HGNC:1616]	0.269362	1.58522e-07	1.26214e-06
ENSCAFG00000018354	AKT1	AKT serine/threonine kinase 1 [Source:HGNC Symbol;Acc:HGNC:391]	0.269012	9.02161e-07	6.41733e-06
ENSCAFG00000019703	RHBDF1	rhomboid 5 homolog 1 [Source:HGNC Symbol;Acc:HGNC:20561]	0.268471	0.000970566	0.00381375
ENSCAFG00000019254	SSU72		0.26813	0.00210464	0.00749378
ENSCAFG00000001141	NDRG1	protein NDRG1 [Source:RefSeq peptide;Acc:NP_001271363]	0.268065	2.74907e-06	1.8318e-05
ENSCAFG00000019920	NUP214	nucleoporin 214 [Source:HGNC Symbol;Acc:HGNC:8064]	0.267337	4.21159e-05	0.000228545
ENSCAFG00000004902	DIAPH3	diaphanous related formin 3 [Source:HGNC Symbol;Acc:HGNC:15480]	0.266637	0.000174322	0.000817542
ENSCAFG00000009745	UBE2C	ubiquitin conjugating enzyme E2 C [Source:HGNC Symbol;Acc:HGNC:15937]	0.266598	0.000436175	0.0018714
ENSCAFG00000018036	HSP90AA1	heat shock protein 90 alpha family class A member 1 [Source:HGNC Symbol;Acc:HGNC:5253]	0.266308	2.40575e-09	2.42229e-08
ENSCAFG00000001697	UBR2	ubiquitin protein ligase E3 component n-recognin 2 [Source:HGNC Symbol;Acc:HGNC:21289]	0.266002	7.52857e-05	0.000384482
ENSCAFG00000015796	TPM4	tropomyosin 4 [Source:HGNC Symbol;Acc:HGNC:12013]	0.26554	6.43119e-09	6.14531e-08
ENSCAFG00000005479	RRBP1	ribosome binding protein 1 [Source:HGNC Symbol;Acc:HGNC:10448]	0.265429	9.29176e-08	7.64636e-07
ENSCAFG00000008729	BACH1	BTB domain and CNC homolog 1 [Source:HGNC Symbol;Acc:HGNC:935]	0.265312	0.00140391	0.00525722
ENSCAFG00000010155	NFKB2	nuclear factor kappa B subunit 2 [Source:HGNC Symbol;Acc:HGNC:7795]	0.265238	0.0024105	0.00843906
ENSCAFG00000002334	MELK	maternal embryonic leucine zipper kinase [Source:HGNC Symbol;Acc:HGNC:16870]	0.264753	0.000736576	0.00297595
ENSCAFG00000012110	VAPB	VAMP associated protein B and C [Source:HGNC Symbol;Acc:HGNC:12649]	0.264304	0.000236907	0.00107736
ENSCAFG00000015246	PLD1	phospholipase D1 [Source:HGNC Symbol;Acc:HGNC:9067]	0.264181	0.000136133	0.000653348
ENSCAFG00000012136	NEK2	NIMA related kinase 2 [Source:HGNC Symbol;Acc:HGNC:7745]	0.264086	0.000294163	0.00130834
ENSCAFG00000017802	VRK1	vaccinia related kinase 1 [Source:HGNC Symbol;Acc:HGNC:12718]	0.263964	0.00280178	0.0096317
ENSCAFG00000000887	SAMM50	SAMM50 sorting and assembly machinery component [Source:HGNC Symbol;Acc:HGNC:24276]	0.26296	0.000611318	0.00253249
ENSCAFG00000019429	MKNK2	MAP kinase interacting serine/threonine kinase 2 [Source:HGNC Symbol;Acc:HGNC:7111]	0.26289	0.000398597	0.00172469
ENSCAFG00000023463	ITPR1	inositol 1,4,5-trisphosphate receptor type 1 [Source:HGNC Symbol;Acc:HGNC:6180]	0.262004	0.000287855	0.00128566
ENSCAFG00000018419	SEPT6	septin 6 [Source:HGNC Symbol;Acc:HGNC:15848]	0.261925	0.000101955	0.00050573
ENSCAFG00000013234	LAMC1	laminin subunit gamma 1 [Source:HGNC Symbol;Acc:HGNC:6492]	0.261716	1.23867e-08	1.13756e-07
ENSCAFG00000016016	ACADVL	acyl-CoA dehydrogenase, very long chain [Source:HGNC Symbol;Acc:HGNC:92]	0.261535	1.16958e-05	7.07239e-05
ENSCAFG00000016105	WDR19	WD repeat domain 19 [Source:HGNC Symbol;Acc:HGNC:18340]	0.261302	0.000925965	0.00365993
ENSCAFG00000010998	CHD2	chromodomain helicase DNA binding protein 2 [Source:HGNC Symbol;Acc:HGNC:1917]	0.261176	0.000154898	0.000735925
ENSCAFG00000017425	CUEDC1	CUE domain containing 1 [Source:HGNC Symbol;Acc:HGNC:31350]	0.260757	0.00189091	0.00683784
ENSCAFG00000015800	MYO5A	myosin VA [Source:HGNC Symbol;Acc:HGNC:7602]	0.259408	1.06519e-05	6.48115e-05
ENSCAFG00000007560	SREK1	splicing regulatory glutamic acid and lysine rich protein 1 [Source:HGNC Symbol;Acc:HGNC:17882]	0.259253	0.0027511	0.00947793
ENSCAFG00000000987	KIFC1	kinesin family member C1 [Source:HGNC Symbol;Acc:HGNC:6389]	0.258675	2.04958e-05	0.000118593
ENSCAFG00000019387	SKI	SKI proto-oncogene [Source:HGNC Symbol;Acc:HGNC:10896]	0.258323	7.60464e-06	4.73554e-05
ENSCAFG00000005651	MKKS	McKusick-Kaufman syndrome [Source:HGNC Symbol;Acc:HGNC:7108]	0.258321	4.18564e-05	0.000227621
ENSCAFG00000016522	PLOD1	Canis lupus familiaris procollagen-lysine, 2-oxoglutarate 5-dioxygenase 1 (PLOD1), mRNA. [Source:RefSeq mRNA;Acc:NM_001284442]	0.257467	1.83041e-05	0.000106735
ENSCAFG00000000850	KIAA0930	KIAA0930 [Source:HGNC Symbol;Acc:HGNC:1314]	0.256872	0.00165827	0.00608811
ENSCAFG00000018267	TOP3A	topoisomerase (DNA) III alpha [Source:HGNC Symbol;Acc:HGNC:11992]	0.256525	5.01181e-05	0.000267752
ENSCAFG00000006084	GOLGA3	golgin A3 [Source:HGNC Symbol;Acc:HGNC:4426]	0.256472	0.000323971	0.00142845
ENSCAFG00000016677	NCAPG	non-SMC condensin I complex subunit G [Source:HGNC Symbol;Acc:HGNC:24304]	0.256339	2.42141e-05	0.000137732
ENSCAFG00000020116	ARHGAP29	Rho GTPase activating protein 29 [Source:HGNC Symbol;Acc:HGNC:30207]	0.256133	0.00030342	0.00134482
ENSCAFG00000020125	STXBP1	syntaxin binding protein 1 [Source:HGNC Symbol;Acc:HGNC:11444]	0.256115	0.000298559	0.00132558
ENSCAFG00000011677	EPB41	Protein 4.1 [Source:UniProtKB/Swiss-Prot;Acc:Q6Q7P4]	0.255346	0.000894148	0.00354516
ENSCAFG00000016878	CALCOCO2	calcium binding and coiled-coil domain 2 [Source:HGNC Symbol;Acc:HGNC:29912]	0.254943	8.60601e-05	0.0004336
ENSCAFG00000012020	TRIM27	tripartite motif containing 27 [Source:HGNC Symbol;Acc:HGNC:9975]	0.254641	0.000474455	0.0020173
ENSCAFG00000001043	XRCC6	X-ray repair cross complementing 6 [Source:HGNC Symbol;Acc:HGNC:4055]	0.254545	0.0022372	0.0078996
ENSCAFG00000014166	IDH3A	isocitrate dehydrogenase 3 (NAD(+)) alpha [Source:HGNC Symbol;Acc:HGNC:5384]	0.253354	0.000196675	0.000911311
ENSCAFG00000013615	FRMD8	FERM domain containing 8 [Source:HGNC Symbol;Acc:HGNC:25462]	0.252953	0.00207244	0.00739774
ENSCAFG00000011820	PRPF3	pre-mRNA processing factor 3 [Source:HGNC Symbol;Acc:HGNC:17348]	0.252663	0.000761277	0.00306894
ENSCAFG00000031738	COLGALT1	collagen beta(1-O)galactosyltransferase 1 [Source:HGNC Symbol;Acc:HGNC:26182]	0.252168	3.59927e-06	2.36738e-05
ENSCAFG00000019878	MVD	mevalonate diphosphate decarboxylase [Source:HGNC Symbol;Acc:HGNC:7529]	0.251946	4.33158e-07	3.25175e-06
ENSCAFG00000032280	TMED4	transmembrane p24 trafficking protein 4 [Source:HGNC Symbol;Acc:HGNC:22301]	0.251912	0.000695465	0.0028323
ENSCAFG00000008483	NDRG4	NDRG family member 4 [Source:HGNC Symbol;Acc:HGNC:14466]	0.251614	0.00015891	0.00075358
ENSCAFG00000001086	MYC	myc proto-oncogene protein [Source:RefSeq peptide;Acc:NP_001003246]	0.251425	0.00235149	0.00825742
ENSCAFG00000017867	EML1	echinoderm microtubule associated protein like 1 [Source:HGNC Symbol;Acc:HGNC:3330]	0.250989	7.55743e-05	0.000385647
ENSCAFG00000006809	NCOA4	nuclear receptor coactivator 4 [Source:HGNC Symbol;Acc:HGNC:7671]	0.250645	2.45117e-05	0.000139176
ENSCAFG00000004853	CHPF2	chondroitin polymerizing factor 2 [Source:HGNC Symbol;Acc:HGNC:29270]	0.250531	0.000652631	0.00267753
ENSCAFG00000005501	RPS16	ribosomal protein S16 [Source:HGNC Symbol;Acc:HGNC:10396]	0.25045	0.000185751	0.000866364
ENSCAFG00000016882	SSR2	translocon-associated protein subunit beta precursor [Source:RefSeq peptide;Acc:NP_001003269]	0.250036	9.47067e-05	0.00047398
ENSCAFG00000012594	SYAP1	synapse associated protein 1 [Source:HGNC Symbol;Acc:HGNC:16273]	0.250001	0.00166389	0.00610522
ENSCAFG00000013271	WIPF1	WAS/WASL interacting protein family member 1 [Source:HGNC Symbol;Acc:HGNC:12736]	0.248925	0.00014145	0.000677334
ENSCAFG00000019587	GDI1	plexin A3 [Source:HGNC Symbol;Acc:HGNC:9101]	0.248608	2.4446e-06	1.6392e-05
ENSCAFG00000030285	CDR2L	cerebellar degeneration related protein 2 like [Source:HGNC Symbol;Acc:HGNC:29999]	0.2479	4.73101e-05	0.000254242
ENSCAFG00000010193	GUSB	glucuronidase beta [Source:HGNC Symbol;Acc:HGNC:4696]	0.247806	0.000942822	0.00371849
ENSCAFG00000016418	EIF3B	eukaryotic translation initiation factor 3 subunit B [Source:HGNC Symbol;Acc:HGNC:3280]	0.247625	1.90763e-06	1.29896e-05
ENSCAFG00000013388	ACOT9	acyl-CoA thioesterase 9 [Source:HGNC Symbol;Acc:HGNC:17152]	0.247211	0.000105747	0.00052105
ENSCAFG00000016635	MYO1E	myosin IE [Source:HGNC Symbol;Acc:HGNC:7599]	0.246586	9.6071e-05	0.000479866
ENSCAFG00000001315	CTNNA1	catenin alpha 1 [Source:HGNC Symbol;Acc:HGNC:2509]	0.246354	4.91573e-08	4.17183e-07
ENSCAFG00000007547	DYNLRB1	dynein light chain roadblock-type 1 [Source:HGNC Symbol;Acc:HGNC:15468]	0.245585	0.00105393	0.00409337
ENSCAFG00000010846	PFKL	phosphofructokinase, liver type [Source:HGNC Symbol;Acc:HGNC:8876]	0.24473	0.00170344	0.00623062
ENSCAFG00000018372	PGRMC1	progesterone receptor membrane component 1 [Source:HGNC Symbol;Acc:HGNC:16090]	0.243122	0.000589304	0.00245085
ENSCAFG00000012226	COL6A3	collagen type VI alpha 3 chain [Source:HGNC Symbol;Acc:HGNC:2213]	0.242812	0.000138202	0.000662776
ENSCAFG00000019870	PIEZO1	piezo type mechanosensitive ion channel component 1 [Source:HGNC Symbol;Acc:HGNC:28993]	0.24258	2.31575e-06	1.55854e-05
ENSCAFG00000017248	UBAP2L	ubiquitin associated protein 2 like [Source:HGNC Symbol;Acc:HGNC:29877]	0.24239	2.3289e-05	0.000132885
ENSCAFG00000004647	TMEM214	transmembrane protein 214 [Source:HGNC Symbol;Acc:HGNC:25983]	0.241896	5.36475e-06	3.4364e-05
ENSCAFG00000012708	SMARCD2	SWI/SNF related, matrix associated, actin dependent regulator of chromatin, subfamily d, member 2 [Source:HGNC Symbol;Acc:HGNC:11107]	0.241875	0.00192345	0.00693585
ENSCAFG00000011484	GIGYF2	GRB10 interacting GYF protein 2 [Source:HGNC Symbol;Acc:HGNC:11960]	0.239063	0.000424044	0.00182426
ENSCAFG00000011655	SSH3	slingshot protein phosphatase 3 [Source:HGNC Symbol;Acc:HGNC:30581]	0.238333	0.00272635	0.00939771
ENSCAFG00000010642	CSTB	cystatin B [Source:HGNC Symbol;Acc:HGNC:2482]	0.237946	0.0023404	0.00822981
ENSCAFG00000010178	CHCHD2	coiled-coil-helix-coiled-coil-helix domain containing 2 [Source:HGNC Symbol;Acc:HGNC:21645]	0.237912	0.000118489	0.000578688
ENSCAFG00000012608	PSMD2	proteasome 26S subunit, non-ATPase 2 [Source:HGNC Symbol;Acc:HGNC:9559]	0.237693	8.00455e-07	5.76138e-06
ENSCAFG00000017798	MORF4L2	mortality factor 4 like 2 [Source:HGNC Symbol;Acc:HGNC:16849]	0.237063	0.000596805	0.00247772
ENSCAFG00000009955	SNX19	sorting nexin 19 [Source:HGNC Symbol;Acc:HGNC:21532]	0.236848	0.000102948	0.000509424
ENSCAFG00000019172	NSDHL	NAD(P) dependent steroid dehydrogenase-like [Source:HGNC Symbol;Acc:HGNC:13398]	0.23591	0.00164166	0.00603061
ENSCAFG00000000373	TAB2	TGF-beta activated kinase 1/MAP3K7 binding protein 2 [Source:HGNC Symbol;Acc:HGNC:17075]	0.23539	0.00137146	0.00514182
ENSCAFG00000007044	HNRNPF	heterogeneous nuclear ribonucleoprotein F [Source:HGNC Symbol;Acc:HGNC:5039]	0.235312	9.72952e-07	6.90352e-06
ENSCAFG00000017647	CLTC	clathrin heavy chain [Source:HGNC Symbol;Acc:HGNC:2092]	0.235312	9.23048e-07	6.56224e-06
ENSCAFG00000003631	RPS11	40S ribosomal protein S11 [Source:RefSeq peptide;Acc:NP_001300712]	0.234679	3.74249e-06	2.45272e-05
ENSCAFG00000005872	ARHGDIA	Rho GDP dissociation inhibitor alpha [Source:HGNC Symbol;Acc:HGNC:678]	0.234312	3.04809e-05	0.000169965
ENSCAFG00000000135	BAZ2A	bromodomain adjacent to zinc finger domain 2A [Source:HGNC Symbol;Acc:HGNC:962]	0.234192	9.36404e-05	0.000469196
ENSCAFG00000004549	AKR1A1	aldo-keto reductase family 1 member A1 [Source:HGNC Symbol;Acc:HGNC:380]	0.233835	0.0028089	0.00965097
ENSCAFG00000007638	CTR9	CTR9 homolog, Paf1/RNA polymerase II complex component [Source:HGNC Symbol;Acc:HGNC:16850]	0.232842	0.000427112	0.00183622
ENSCAFG00000006816	USP12	ubiquitin specific peptidase 12 [Source:HGNC Symbol;Acc:HGNC:20485]	0.232488	0.000772868	0.00311075
ENSCAFG00000000360	SQSTM1	sequestosome 1 [Source:HGNC Symbol;Acc:HGNC:11280]	0.232003	0.00079115	0.00317731
ENSCAFG00000017624	DDX24	DEAD-box helicase 24 [Source:HGNC Symbol;Acc:HGNC:13266]	0.231749	0.000170285	0.000800669
ENSCAFG00000010838	TRIP13	Canis lupus familiaris thyroid hormone receptor interactor 13 (TRIP13), mRNA. [Source:RefSeq mRNA;Acc:NM_001313869]	0.231402	0.000619369	0.00255836
ENSCAFG00000003197	ACTR2	ARP2 actin related protein 2 homolog [Source:HGNC Symbol;Acc:HGNC:169]	0.231283	1.30404e-05	7.80035e-05
ENSCAFG00000016505	DHX15	DEAH-box helicase 15 [Source:HGNC Symbol;Acc:HGNC:2738]	0.230796	0.000199045	0.000921287
ENSCAFG00000002094	TMEM165	transmembrane protein 165 [Source:HGNC Symbol;Acc:HGNC:30760]	0.2307	0.00178361	0.00648663
ENSCAFG00000018283	FLII	FLII, actin remodeling protein [Source:HGNC Symbol;Acc:HGNC:3750]	0.230502	2.41072e-05	0.000137246
ENSCAFG00000010029	LONP2	lon peptidase 2, peroxisomal [Source:HGNC Symbol;Acc:HGNC:20598]	0.230238	0.00261961	0.00906913
ENSCAFG00000016534	ACTN1	actinin alpha 1 [Source:HGNC Symbol;Acc:HGNC:163]	0.230123	1.50783e-08	1.36994e-07
ENSCAFG00000015598	DHRS7	dehydrogenase/reductase 7 [Source:HGNC Symbol;Acc:HGNC:21524]	0.229919	0.000254566	0.0011511
ENSCAFG00000016616	IQGAP3	IQ motif containing GTPase activating protein 3 [Source:HGNC Symbol;Acc:HGNC:20669]	0.229809	0.00159548	0.00588132
ENSCAFG00000018253	SHMT1	serine hydroxymethyltransferase 1 [Source:HGNC Symbol;Acc:HGNC:10850]	0.229624	0.00198782	0.00714145
ENSCAFG00000013860	PLOD3	procollagen-lysine,2-oxoglutarate 5-dioxygenase 3 [Source:HGNC Symbol;Acc:HGNC:9083]	0.229199	1.55857e-05	9.20876e-05
ENSCAFG00000005931	PSMD8	proteasome 26S subunit, non-ATPase 8 [Source:HGNC Symbol;Acc:HGNC:9566]	0.229157	0.000280513	0.00125507
ENSCAFG00000002772	PPP2R1A	protein phosphatase 2 scaffold subunit Aalpha [Source:HGNC Symbol;Acc:HGNC:9302]	0.229151	4.29779e-05	0.000233123
ENSCAFG00000030686	GLIPR2	GLI pathogenesis related 2 [Source:HGNC Symbol;Acc:HGNC:18007]	0.228535	0.00193048	0.00695528
ENSCAFG00000003653	PREP	prolyl endopeptidase [Source:HGNC Symbol;Acc:HGNC:9358]	0.228503	0.000345473	0.00151592
ENSCAFG00000016341	ZBTB4	zinc finger and BTB domain containing 4 [Source:HGNC Symbol;Acc:HGNC:23847]	0.228202	0.000485137	0.0020586
ENSCAFG00000007215	YTHDF3	YTH N6-methyladenosine RNA binding protein 3 [Source:HGNC Symbol;Acc:HGNC:26465]	0.227518	0.00112971	0.00434797
ENSCAFG00000004598	UBP1	upstream binding protein 1 (LBP-1a) [Source:HGNC Symbol;Acc:HGNC:12507]	0.227117	0.000392916	0.00170183
ENSCAFG00000001700	SND1	staphylococcal nuclease and tudor domain containing 1 [Source:HGNC Symbol;Acc:HGNC:30646]	0.226833	3.834e-05	0.000210293
ENSCAFG00000008980	HERPUD1	homocysteine inducible ER protein with ubiquitin like domain 1 [Source:HGNC Symbol;Acc:HGNC:13744]	0.226194	0.00132424	0.00498967
ENSCAFG00000006931	AACS	acetoacetyl-CoA synthetase [Source:HGNC Symbol;Acc:HGNC:21298]	0.226142	3.39908e-05	0.000188219
ENSCAFG00000000972	TAPBP	Tapasin [Source:UniProtKB/Swiss-Prot;Acc:Q5TJE4]	0.225434	5.71632e-06	3.62878e-05
ENSCAFG00000032601	DRG1	developmentally regulated GTP binding protein 1 [Source:HGNC Symbol;Acc:HGNC:3029]	0.224386	0.00257268	0.00892108
ENSCAFG00000020423	SRSF11	serine and arginine rich splicing factor 11 [Source:HGNC Symbol;Acc:HGNC:10782]	0.224236	0.000448107	0.00191679
ENSCAFG00000009559	RCAN1	regulator of calcineurin 1 [Source:HGNC Symbol;Acc:HGNC:3040]	0.223183	0.000154108	0.000732719
ENSCAFG00000009533	SSR1	signal sequence receptor subunit 1 [Source:HGNC Symbol;Acc:HGNC:11323]	0.223168	0.000263123	0.00118559
ENSCAFG00000019152	GLYR1	glyoxylate reductase 1 homolog [Source:HGNC Symbol;Acc:HGNC:24434]	0.222786	0.000710631	0.00288301
ENSCAFG00000019415	NAA10	N(alpha)-acetyltransferase 10, NatA catalytic subunit [Source:HGNC Symbol;Acc:HGNC:18704]	0.22185	0.00158036	0.00584079
ENSCAFG00000004586	RSU1	Ras suppressor protein 1 [Source:HGNC Symbol;Acc:HGNC:10464]	0.221767	7.73946e-05	0.000393832
ENSCAFG00000002163	ROR2	receptor tyrosine kinase like orphan receptor 2 [Source:HGNC Symbol;Acc:HGNC:10257]	0.22152	9.30168e-05	0.000466805
ENSCAFG00000006538	HSPH1	heat shock protein family H (Hsp110) member 1 [Source:HGNC Symbol;Acc:HGNC:16969]	0.221105	0.000216902	0.000995627
ENSCAFG00000005619	ARHGEF17	Rho guanine nucleotide exchange factor 17 [Source:HGNC Symbol;Acc:HGNC:21726]	0.221097	9.94154e-05	0.000494633
ENSCAFG00000003861	FTL	Ferritin light chain [Source:UniProtKB/Swiss-Prot;Acc:Q53VB8]	0.22058	0.000168126	0.000791397
ENSCAFG00000016241	SMC1A	structural maintenance of chromosomes 1A [Source:HGNC Symbol;Acc:HGNC:11111]	0.220434	4.82775e-06	3.11119e-05
ENSCAFG00000020242	RABGAP1	RAB GTPase activating protein 1 [Source:HGNC Symbol;Acc:HGNC:17155]	0.220141	0.00168148	0.00616093
ENSCAFG00000017216	TUFM	Tu translation elongation factor, mitochondrial [Source:HGNC Symbol;Acc:HGNC:12420]	0.219954	0.000915596	0.00362344
ENSCAFG00000019201	MGRN1	mahogunin ring finger 1 [Source:HGNC Symbol;Acc:HGNC:20254]	0.219221	0.00291847	0.00999508
ENSCAFG00000017727	ADPGK	ADP dependent glucokinase [Source:HGNC Symbol;Acc:HGNC:25250]	0.218991	0.000696056	0.0028338
ENSCAFG00000003554	ASCC3	activating signal cointegrator 1 complex subunit 3 [Source:HGNC Symbol;Acc:HGNC:18697]	0.218805	0.00266839	0.00920791
ENSCAFG00000009514	YWHAB	tyrosine 3-monooxygenase/tryptophan 5-monooxygenase activation protein beta [Source:HGNC Symbol;Acc:HGNC:12849]	0.218559	0.000716581	0.00290438
ENSCAFG00000005223	GDI2	rab GDP dissociation inhibitor beta [Source:RefSeq peptide;Acc:NP_001003184]	0.216448	2.70575e-05	0.000152477
ENSCAFG00000006149	DIAPH1	diaphanous related formin 1 [Source:HGNC Symbol;Acc:HGNC:2876]	0.216013	0.000620401	0.00256096
ENSCAFG00000009334	OLFML3	olfactomedin like 3 [Source:HGNC Symbol;Acc:HGNC:24956]	0.215454	4.44655e-05	0.000240374
ENSCAFG00000017156	SHC1	SHC adaptor protein 1 [Source:HGNC Symbol;Acc:HGNC:10840]	0.215281	0.000162107	0.000765894
ENSCAFG00000005877	ALYREF	Aly/REF export factor [Source:HGNC Symbol;Acc:HGNC:19071]	0.214981	0.00142263	0.00532265
ENSCAFG00000017390	TRIM25	tripartite motif containing 25 [Source:HGNC Symbol;Acc:HGNC:12932]	0.21483	0.00127388	0.00482559
ENSCAFG00000000125	NARS	asparaginyl-tRNA synthetase [Source:HGNC Symbol;Acc:HGNC:7643]	0.214392	0.000703234	0.00285937
ENSCAFG00000016064	MAGED1	MAGE family member D1 [Source:HGNC Symbol;Acc:HGNC:6813]	0.214068	2.59342e-06	1.73353e-05
ENSCAFG00000009067	ZNF638	zinc finger protein 638 [Source:HGNC Symbol;Acc:HGNC:17894]	0.213652	0.00213346	0.0075778
ENSCAFG00000009006	GFM1	G elongation factor mitochondrial 1 [Source:HGNC Symbol;Acc:HGNC:13780]	0.211982	0.000833422	0.00332716
ENSCAFG00000030769	SLC35F6	solute carrier family 35 member F6 [Source:HGNC Symbol;Acc:HGNC:26055]	0.211658	0.00257544	0.0089258
ENSCAFG00000006968	SCARB1	scavenger receptor class B member 1 [Source:HGNC Symbol;Acc:HGNC:1664]	0.211417	4.99613e-05	0.000267138
ENSCAFG00000017163	PRDX2	peroxiredoxin 2 [Source:HGNC Symbol;Acc:HGNC:9353]	0.211038	0.00226051	0.00797087
ENSCAFG00000014865	SEC24C	SEC24 homolog C, COPII coat complex component [Source:HGNC Symbol;Acc:HGNC:10705]	0.210672	0.000406889	0.00175761
ENSCAFG00000011821	TAGLN2	transgelin 2 [Source:HGNC Symbol;Acc:HGNC:11554]	0.210165	2.2324e-05	0.000128067
ENSCAFG00000011615	GOLGB1	golgin B1 [Source:HGNC Symbol;Acc:HGNC:4429]	0.210095	3.49982e-05	0.000193714
ENSCAFG00000003428	NUP62	nucleoporin 62 [Source:HGNC Symbol;Acc:HGNC:8066]	0.208976	0.00185231	0.00670777
ENSCAFG00000004767	CAD	carbamoyl-phosphate synthetase 2, aspartate transcarbamylase, and dihydroorotase [Source:HGNC Symbol;Acc:HGNC:1424]	0.208484	2.67486e-05	0.00015107
ENSCAFG00000010994	PPFIBP1	PPFIA binding protein 1 [Source:HGNC Symbol;Acc:HGNC:9249]	0.208241	0.000704453	0.00286341
ENSCAFG00000000621	CLIC1		0.207847	0.000339792	0.00149408
ENSCAFG00000019301	CLUH	clustered mitochondria homolog [Source:HGNC Symbol;Acc:HGNC:29094]	0.206503	0.00138258	0.00518041
ENSCAFG00000012913	HDLBP	high density lipoprotein binding protein [Source:HGNC Symbol;Acc:HGNC:4857]	0.206259	7.03385e-07	5.12053e-06
ENSCAFG00000019414	SF3A2	splicing factor 3a subunit 2 [Source:HGNC Symbol;Acc:HGNC:10766]	0.205582	0.0011413	0.00438857
ENSCAFG00000014672	STIP1	stress induced phosphoprotein 1 [Source:HGNC Symbol;Acc:HGNC:11387]	0.205581	0.000661268	0.00270841
ENSCAFG00000005228	ESYT2	extended synaptotagmin 2 [Source:HGNC Symbol;Acc:HGNC:22211]	0.204736	0.00144344	0.00539419
ENSCAFG00000024531	TGOLN2	trans-golgi network protein 2 [Source:HGNC Symbol;Acc:HGNC:15450]	0.20393	0.00201195	0.00722432
ENSCAFG00000017943	ANXA6	annexin A6 [Source:HGNC Symbol;Acc:HGNC:544]	0.203118	1.52384e-05	9.03042e-05
ENSCAFG00000012544	COPA	coatomer protein complex subunit alpha [Source:HGNC Symbol;Acc:HGNC:2230]	0.202173	1.6744e-06	1.14874e-05
ENSCAFG00000000963	RGL2	ral guanine nucleotide dissociation stimulator like 2 [Source:HGNC Symbol;Acc:HGNC:9769]	0.201481	0.00220351	0.00779794
ENSCAFG00000020212	RPL35	ribosomal protein L35 [Source:HGNC Symbol;Acc:HGNC:10344]	0.201327	0.000442132	0.00189529
ENSCAFG00000005871	NUP98	nucleoporin 98 [Source:HGNC Symbol;Acc:HGNC:8068]	0.200722	0.000553062	0.00231828
ENSCAFG00000012045	PCNT	pericentrin [Source:HGNC Symbol;Acc:HGNC:16068]	0.200028	0.000685107	0.00279458
ENSCAFG00000019363	ATP6V0C	ATPase H+ transporting V0 subunit c [Source:HGNC Symbol;Acc:HGNC:855]	0.199821	0.0017241	0.00628814
ENSCAFG00000016129	EIF5A	eukaryotic translation initiation factor 5A [Source:HGNC Symbol;Acc:HGNC:3300]	0.199255	0.000202331	0.000934801
ENSCAFG00000008434	ATP2A2	Sarcoplasmic/endoplasmic reticulum calcium ATPase 2 [Source:UniProtKB/Swiss-Prot;Acc:O46674]	0.199241	4.00992e-05	0.000219093
ENSCAFG00000010481	YARS	tyrosyl-tRNA synthetase [Source:HGNC Symbol;Acc:HGNC:12840]	0.197731	0.000656874	0.00269234
ENSCAFG00000001529	CYC1	cytochrome c1 [Source:HGNC Symbol;Acc:HGNC:2579]	0.197419	0.00198831	0.00714145
ENSCAFG00000011620	FANCI	Fanconi anemia complementation group I [Source:HGNC Symbol;Acc:HGNC:25568]	0.197275	0.00126913	0.00481192
ENSCAFG00000019644	CNN2	calponin 2 [Source:HGNC Symbol;Acc:HGNC:2156]	0.19503	0.000129407	0.000625301
ENSCAFG00000013494	NSF	N-ethylmaleimide sensitive factor, vesicle fusing ATPase [Source:HGNC Symbol;Acc:HGNC:8016]	0.194561	0.00216084	0.00766183
ENSCAFG00000012889	SEC11A	Signal peptidase complex catalytic subunit SEC11A [Source:UniProtKB/Swiss-Prot;Acc:P67811]	0.19322	0.00249438	0.00869927
ENSCAFG00000013331	SRP54	Signal recognition particle 54 kDa protein [Source:UniProtKB/Swiss-Prot;Acc:P61010]	0.191671	0.0023434	0.00823723
ENSCAFG00000003323	KIDINS220	kinase D interacting substrate 220 [Source:HGNC Symbol;Acc:HGNC:29508]	0.191137	0.000692406	0.00282345
ENSCAFG00000016106	CDC6	cell division cycle 6 [Source:HGNC Symbol;Acc:HGNC:1744]	0.191039	0.00184293	0.00667949
ENSCAFG00000013589	IVNS1ABP	influenza virus NS1A binding protein [Source:HGNC Symbol;Acc:HGNC:16951]	0.190537	0.000478869	0.00203336
ENSCAFG00000023837	PTGFRN	prostaglandin F2 receptor inhibitor [Source:HGNC Symbol;Acc:HGNC:9601]	0.190214	0.00111844	0.0043132
ENSCAFG00000003403	PDIA4	protein disulfide isomerase family A member 4 [Source:HGNC Symbol;Acc:HGNC:30167]	0.1885	6.11274e-05	0.000319079
ENSCAFG00000031025	DAZAP2	DAZ associated protein 2 [Source:HGNC Symbol;Acc:HGNC:2684]	0.188171	0.000959541	0.00377895
ENSCAFG00000006215	POLE	DNA polymerase epsilon, catalytic subunit [Source:HGNC Symbol;Acc:HGNC:9177]	0.186872	0.000477986	0.00203028
ENSCAFG00000019081	MYO10	myosin X [Source:HGNC Symbol;Acc:HGNC:7593]	0.185282	4.61642e-05	0.000248503
ENSCAFG00000011565	PPP1CA	coronin 1B [Source:HGNC Symbol;Acc:HGNC:2253]	0.18332	0.00059841	0.00248305
ENSCAFG00000015888	INCENP	inner centromere protein [Source:HGNC Symbol;Acc:HGNC:6058]	0.182843	0.000649897	0.00266889
ENSCAFG00000010210	ACTR1A	Alpha-centractin [Source:UniProtKB/Swiss-Prot;Acc:P61162]	0.182707	0.000555015	0.00232494
ENSCAFG00000007602	COPB2	coatomer protein complex subunit beta 2 [Source:HGNC Symbol;Acc:HGNC:2232]	0.181803	0.000168126	0.000791397
ENSCAFG00000004255	COPG1	coatomer protein complex subunit gamma 1 [Source:HGNC Symbol;Acc:HGNC:2236]	0.179451	0.000805399	0.00322843
ENSCAFG00000014949	PRRC2C	proline rich coiled-coil 2C [Source:HGNC Symbol;Acc:HGNC:24903]	0.178932	0.000286819	0.00128194
ENSCAFG00000000178	LRP1	LDL receptor related protein 1 [Source:HGNC Symbol;Acc:HGNC:6692]	0.178404	0.00167821	0.00615268
ENSCAFG00000016264	DDB1	damage specific DNA binding protein 1 [Source:HGNC Symbol;Acc:HGNC:2717]	0.177308	0.000288853	0.00128922
ENSCAFG00000015542	C1QBP	complement C1q binding protein [Source:HGNC Symbol;Acc:HGNC:1243]	0.176891	0.00196922	0.00708085
ENSCAFG00000012229	NUDC	nuclear distribution C, dynein complex regulator [Source:HGNC Symbol;Acc:HGNC:8045]	0.175349	0.00249165	0.00869452
ENSCAFG00000031096	TMEM109	transmembrane protein 109 [Source:HGNC Symbol;Acc:HGNC:28771]	0.174178	0.0021602	0.00766169
ENSCAFG00000020132	AARS	alanyl-tRNA synthetase [Source:HGNC Symbol;Acc:HGNC:20]	0.172946	0.000390657	0.00169263
ENSCAFG00000007427	HSP90B1	heat shock protein 90kDa beta family member 1 [Source:HGNC Symbol;Acc:HGNC:12028]	0.172886	0.000953715	0.00375913
ENSCAFG00000010149	CCT6A	chaperonin containing TCP1 subunit 6A [Source:HGNC Symbol;Acc:HGNC:1620]	0.172836	0.00149798	0.00557184
ENSCAFG00000001076	H2AFY	H2A histone family member Y [Source:HGNC Symbol;Acc:HGNC:4740]	0.171837	0.00192249	0.00693434
ENSCAFG00000009062	PGAM4	phosphoglycerate mutase family member 4 [Source:HGNC Symbol;Acc:HGNC:21731]	0.170103	0.000265687	0.00119419
ENSCAFG00000010873	EPRS	glutamyl-prolyl-tRNA synthetase [Source:HGNC Symbol;Acc:HGNC:3418]	0.166815	0.000817879	0.00327434
ENSCAFG00000007767	CTNND1	catenin delta 1 [Source:HGNC Symbol;Acc:HGNC:2515]	0.165598	0.00137921	0.00516932
ENSCAFG00000015818	ACLY	ATP citrate lyase [Source:HGNC Symbol;Acc:HGNC:115]	0.165576	3.17657e-05	0.000176743
ENSCAFG00000017093	CALR	calreticulin [Source:HGNC Symbol;Acc:HGNC:1455]	0.163497	0.0011218	0.00432403
ENSCAFG00000012688	RBBP7	RB binding protein 7, chromatin remodeling factor [Source:HGNC Symbol;Acc:HGNC:9890]	0.163206	0.000792448	0.00318152
ENSCAFG00000007303	GPI	glucose-6-phosphate isomerase [Source:HGNC Symbol;Acc:HGNC:4458]	0.158548	0.00176677	0.00642905
ENSCAFG00000009336	MYBL2	MYB proto-oncogene like 2 [Source:HGNC Symbol;Acc:HGNC:7548]	0.153057	0.00124731	0.00473338
ENSCAFG00000002652	RPS9	ribosomal protein S9 [Source:HGNC Symbol;Acc:HGNC:10442]	0.152946	0.00153762	0.00569935
ENSCAFG00000015314	UBR4	ubiquitin protein ligase E3 component n-recognin 4 [Source:HGNC Symbol;Acc:HGNC:30313]	0.150156	0.00266609	0.00920247
ENSCAFG00000001976	VCP	valosin containing protein [Source:HGNC Symbol;Acc:HGNC:12666]	0.147051	0.00202068	0.00724546
ENSCAFG00000005652	HNRNPL	heterogeneous nuclear ribonucleoprotein L [Source:HGNC Symbol;Acc:HGNC:5045]	0.1462	0.0025677	0.00890625
ENSCAFG00000001346	RPL3	60S ribosomal protein L3 [Source:RefSeq peptide;Acc:NP_001239088]	0.142571	0.00159625	0.00588244

## Sheet: cAMP vs C Downregulated
Supplementary File 1: List of DOWNREGULATED DEGs found in the contrast "cAMP vs control" (P < 0.01; FDR < 0.01)
gene_id	gene_name	description	log2 Ratio	pValue	fdr
ENSCAFG00000001791	ALDH1A1	retinal dehydrogenase 1 [Source:RefSeq peptide;Acc:NP_001273906]	-5.2128	1.33272e-08	1.21954e-07
ENSCAFG00000001051	CSDC2	cold shock domain containing C2 [Source:HGNC Symbol;Acc:HGNC:30359]	-4.32801	2.3612e-11	2.90573e-10
ENSCAFG00000006971	EPHB1	EPH receptor B1 [Source:HGNC Symbol;Acc:HGNC:3392]	-3.85507	2.08407e-20	4.81262e-19
ENSCAFG00000019985	COL11A1	collagen type XI alpha 1 chain [Source:HGNC Symbol;Acc:HGNC:2186]	-3.7659	0	0
ENSCAFG00000010457	FAM65B	family with sequence similarity 65 member B [Source:HGNC Symbol;Acc:HGNC:13872]	-3.6937	1.67411e-20	3.89414e-19
ENSCAFG00000010498	KCNH7	potassium voltage-gated channel subfamily H member 7 [Source:HGNC Symbol;Acc:HGNC:18863]	-3.64125	2.44504e-13	3.51772e-12
ENSCAFG00000032403	MAP3K7CL	MAP3K7 C-terminal like [Source:HGNC Symbol;Acc:HGNC:16457]	-3.55648	1.70162e-18	3.49283e-17
ENSCAFG00000019373	SAMD11	sterile alpha motif domain containing 11 [Source:HGNC Symbol;Acc:HGNC:28706]	-3.54324	9.73572e-215	5.90958e-212
ENSCAFG00000018352	ASIC2	acid sensing ion channel subunit 2 [Source:HGNC Symbol;Acc:HGNC:99]	-3.49969	6.13276e-10	6.66447e-09
ENSCAFG00000004938	UNC13D	unc-13 homolog D [Source:HGNC Symbol;Acc:HGNC:23147]	-3.43663	4.59903e-07	3.43633e-06
ENSCAFG00000008004	SBSPON	somatomedin B and thrombospondin type 1 domain containing [Source:HGNC Symbol;Acc:HGNC:30362]	-3.18471	5.95835e-09	5.71382e-08
ENSCAFG00000003067	MTURN	maturin, neural progenitor differentiation regulator homolog [Source:HGNC Symbol;Acc:HGNC:25457]	-3.14908	1.33999e-39	6.56955e-38
ENSCAFG00000000920	VGLL2	vestigial like family member 2 [Source:HGNC Symbol;Acc:HGNC:20232]	-3.10711	3.47787e-191	1.64194e-188
ENSCAFG00000009059	COL2A1	collagen type II alpha 1 chain [Source:HGNC Symbol;Acc:HGNC:2200]	-3.07448	1.21922e-50	8.26667e-49
ENSCAFG00000000265	OLIG3	oligodendrocyte transcription factor 3 [Source:HGNC Symbol;Acc:HGNC:18003]	-3.06112	0.000128706	0.000622389
ENSCAFG00000017322	LCTL	lactase like [Source:HGNC Symbol;Acc:HGNC:15583]	-3.00394	1.86899e-05	0.000108736
ENSCAFG00000017482	ITGA11	integrin subunit alpha 11 [Source:HGNC Symbol;Acc:HGNC:6136]	-2.99844	5.90239e-248	4.42575e-245
ENSCAFG00000013651	UPK3B	uroplakin 3B [Source:HGNC Symbol;Acc:HGNC:21444]	-2.90552	3.13343e-21	7.57908e-20
ENSCAFG00000030269	MFAP4	microfibrillar associated protein 4 [Source:HGNC Symbol;Acc:HGNC:7035]	-2.89868	1.22595e-109	2.17044e-107
ENSCAFG00000011731	CADM3	cell adhesion molecule 3 [Source:HGNC Symbol;Acc:HGNC:17601]	-2.87313	0.000642915	0.00264362
ENSCAFG00000010077	LSP1	lymphocyte-specific protein 1 [Source:HGNC Symbol;Acc:HGNC:6707]	-2.76519	0.000139608	0.000668767
ENSCAFG00000010798	TNNT2	troponin T2, cardiac type [Source:HGNC Symbol;Acc:HGNC:11949]	-2.75858	3.22542e-05	0.000179226
ENSCAFG00000010693	FGF19	fibroblast growth factor 19 [Source:HGNC Symbol;Acc:HGNC:3675]	-2.7487	1.1558e-06	8.10843e-06
ENSCAFG00000000206	CDO1	cysteine dioxygenase type 1 [Source:HGNC Symbol;Acc:HGNC:1795]	-2.70366	1.17723e-31	4.34961e-30
ENSCAFG00000029558	BMF	Bcl2 modifying factor [Source:HGNC Symbol;Acc:HGNC:24132]	-2.67288	3.85496e-100	6.06657e-98
ENSCAFG00000029101	NOG	noggin [Source:HGNC Symbol;Acc:HGNC:7866]	-2.64929	9.7322e-07	6.90352e-06
ENSCAFG00000007970	FAM167A	family with sequence similarity 167 member A [Source:HGNC Symbol;Acc:HGNC:15549]	-2.63019	0.000185632	0.000866125
ENSCAFG00000013600	PTH1R	Parathyroid hormone/parathyroid hormone-related peptide receptor [Source:UniProtKB/Swiss-Prot;Acc:Q9TU31]	-2.59067	4.90185e-08	4.1656e-07
ENSCAFG00000012702	SLC30A2	solute carrier family 30 member 2 [Source:HGNC Symbol;Acc:HGNC:11013]	-2.57419	1.5315e-12	2.07461e-11
ENSCAFG00000004274	LRRC17	leucine rich repeat containing 17 [Source:HGNC Symbol;Acc:HGNC:16895]	-2.5701	2.78116e-18	5.59171e-17
ENSCAFG00000017937	CYP1A1	cytochrome P450 family 1 subfamily A member 1 [Source:HGNC Symbol;Acc:HGNC:2595]	-2.56193	1.8307e-48	1.17859e-46
ENSCAFG00000013985	P3H2	prolyl 3-hydroxylase 2 [Source:HGNC Symbol;Acc:HGNC:19317]	-2.55557	2.70511e-109	4.72358e-107
ENSCAFG00000004856	PROSER2	proline and serine rich 2 [Source:HGNC Symbol;Acc:HGNC:23728]	-2.49903	1.05721e-11	1.33992e-10
ENSCAFG00000006861	ANGPT4	angiopoietin 4 [Source:HGNC Symbol;Acc:HGNC:487]	-2.49889	9.95304e-12	1.26492e-10
ENSCAFG00000004402	PRSS23	protease, serine 23 [Source:HGNC Symbol;Acc:HGNC:14370]	-2.49743	5.20303e-139	1.47385e-136
ENSCAFG00000031193	SERTAD4	SERTA domain containing 4 [Source:HGNC Symbol;Acc:HGNC:25236]	-2.48479	1.37593e-21	3.43902e-20
ENSCAFG00000000223	GLI1	GLI family zinc finger 1 [Source:HGNC Symbol;Acc:HGNC:4317]	-2.39661	5.49475e-27	1.738e-25
ENSCAFG00000031536	LDLRAD4	low density lipoprotein receptor class A domain containing 4 [Source:HGNC Symbol;Acc:HGNC:1224]	-2.37011	0.000299641	0.00132946
ENSCAFG00000008652	SHROOM3	shroom family member 3 [Source:HGNC Symbol;Acc:HGNC:30422]	-2.36606	1.61324e-45	9.22152e-44
ENSCAFG00000020305	CDH1	Cadherin-1 E-Cad/CTF1 E-Cad/CTF2 E-Cad/CTF3 [Source:UniProtKB/Swiss-Prot;Acc:F1PAA9]	-2.36111	0.000726218	0.0029369
ENSCAFG00000008253	ACTA1	actin, alpha 1, skeletal muscle [Source:HGNC Symbol;Acc:HGNC:129]	-2.35364	2.5024e-22	6.45711e-21
ENSCAFG00000018631	TENM1	teneurin transmembrane protein 1 [Source:HGNC Symbol;Acc:HGNC:8117]	-2.34793	3.68291e-32	1.40138e-30
ENSCAFG00000010864	SCN3A	sodium voltage-gated channel alpha subunit 3 [Source:HGNC Symbol;Acc:HGNC:10590]	-2.34564	6.19559e-05	0.000322875
ENSCAFG00000013909	SERPINE1	serpin family E member 1 [Source:HGNC Symbol;Acc:HGNC:8583]	-2.33465	6.14883e-305	6.5316e-302
ENSCAFG00000004492	GRIP2	glutamate receptor interacting protein 2 [Source:HGNC Symbol;Acc:HGNC:23841]	-2.31724	8.53211e-08	7.07144e-07
ENSCAFG00000012377	SLCO1C1	solute carrier organic anion transporter family member 1C1 [Source:HGNC Symbol;Acc:HGNC:13819]	-2.31577	0.000263684	0.00118686
ENSCAFG00000010784	TNNI1	troponin I1, slow skeletal type [Source:HGNC Symbol;Acc:HGNC:11945]	-2.29758	7.22717e-05	0.000370872
ENSCAFG00000032722	PRIMA1	proline rich membrane anchor 1 [Source:HGNC Symbol;Acc:HGNC:18319]	-2.29504	3.58569e-12	4.71691e-11
ENSCAFG00000032369	ZDHHC22	zinc finger DHHC-type containing 22 [Source:HGNC Symbol;Acc:HGNC:20106]	-2.29459	4.28141e-12	5.59745e-11
ENSCAFG00000030155	PPM1E	protein phosphatase, Mg2+/Mn2+ dependent 1E [Source:HGNC Symbol;Acc:HGNC:19322]	-2.28294	9.35319e-05	0.000468836
ENSCAFG00000008886	FGF5	fibroblast growth factor 5 [Source:HGNC Symbol;Acc:HGNC:3683]	-2.24448	1.40825e-16	2.57917e-15
ENSCAFG00000015475	DES	Desmin [Source:UniProtKB/Swiss-Prot;Acc:Q5XFN2]	-2.2434	9.29605e-31	3.36638e-29
ENSCAFG00000003363	CHRM2	cholinergic receptor muscarinic 2 [Source:HGNC Symbol;Acc:HGNC:1951]	-2.2422	2.50681e-17	4.81965e-16
ENSCAFG00000016716	CPLX2	complexin 2 [Source:HGNC Symbol;Acc:HGNC:2310]	-2.23561	1.49611e-20	3.51861e-19
ENSCAFG00000006729	OGDHL	oxoglutarate dehydrogenase-like [Source:HGNC Symbol;Acc:HGNC:25590]	-2.22317	0.00192682	0.00694603
ENSCAFG00000002065	KIT	KIT proto-oncogene receptor tyrosine kinase [Source:HGNC Symbol;Acc:HGNC:6342]	-2.19968	4.32535e-61	3.46762e-59
ENSCAFG00000015410	RCSD1	RCSD domain containing 1 [Source:HGNC Symbol;Acc:HGNC:28310]	-2.19165	6.87434e-07	5.01874e-06
ENSCAFG00000006050	MYO16	myosin XVI [Source:HGNC Symbol;Acc:HGNC:29822]	-2.18176	5.61039e-17	1.0517e-15
ENSCAFG00000030698	IL22RA1	interleukin 22 receptor subunit alpha 1 [Source:HGNC Symbol;Acc:HGNC:13700]	-2.17443	4.1536e-47	2.49745e-45
ENSCAFG00000029530	LRRC7	leucine rich repeat containing 7 [Source:HGNC Symbol;Acc:HGNC:18531]	-2.16665	0.000247788	0.00112324
ENSCAFG00000014622	DOK7	docking protein 7 [Source:HGNC Symbol;Acc:HGNC:26594]	-2.14478	0.000261944	0.00118111
ENSCAFG00000004521	FGD5	FYVE, RhoGEF and PH domain containing 5 [Source:HGNC Symbol;Acc:HGNC:19117]	-2.143	0.00274898	0.00947315
ENSCAFG00000010499	CDON	cell adhesion associated, oncogene regulated [Source:HGNC Symbol;Acc:HGNC:17104]	-2.05887	2.72579e-97	4.04019e-95
ENSCAFG00000001403	PODXL	podocalyxin precursor [Source:RefSeq peptide;Acc:NP_001018645]	-2.01458	7.80007e-39	3.69619e-37
ENSCAFG00000002174	GADD45G	growth arrest and DNA damage inducible gamma [Source:HGNC Symbol;Acc:HGNC:4097]	-1.97206	2.84067e-18	5.70237e-17
ENSCAFG00000012318	PLPP4	phospholipid phosphatase 4 [Source:HGNC Symbol;Acc:HGNC:23531]	-1.96949	2.90726e-15	4.87617e-14
ENSCAFG00000008544	MMP15	matrix metallopeptidase 15 [Source:HGNC Symbol;Acc:HGNC:7161]	-1.93895	8.92763e-36	3.75579e-34
ENSCAFG00000014403	SORCS2	sortilin related VPS10 domain containing receptor 2 [Source:HGNC Symbol;Acc:HGNC:16698]	-1.9237	5.52131e-09	5.31171e-08
ENSCAFG00000016519	PPARGC1A	PPARG coactivator 1 alpha [Source:HGNC Symbol;Acc:HGNC:9237]	-1.92306	3.92697e-07	2.95846e-06
ENSCAFG00000014338	NRXN2	neurexin 2 [Source:HGNC Symbol;Acc:HGNC:8009]	-1.92009	1.32384e-06	9.21625e-06
ENSCAFG00000002847	EPB41L4B	erythrocyte membrane protein band 4.1 like 4B [Source:HGNC Symbol;Acc:HGNC:19818]	-1.91981	1.01603e-14	1.62501e-13
ENSCAFG00000018661	LIFR	Leukemia inhibitory factor receptor [Source:UniProtKB/Swiss-Prot;Acc:Q5XNR9]	-1.91881	3.39487e-146	1.03034e-143
ENSCAFG00000018123	ARSI	arylsulfatase family member I [Source:HGNC Symbol;Acc:HGNC:32521]	-1.89725	1.05061e-67	9.70441e-66
ENSCAFG00000006052	RASSF2	Ras association domain family member 2 [Source:HGNC Symbol;Acc:HGNC:9883]	-1.87985	1.00363e-08	9.38611e-08
ENSCAFG00000018303	AFAP1L1	actin filament associated protein 1 like 1 [Source:HGNC Symbol;Acc:HGNC:26714]	-1.87228	9.74753e-15	1.56291e-13
ENSCAFG00000013326	HTR1D	5-hydroxytryptamine receptor 1D [Source:HGNC Symbol;Acc:HGNC:5289]	-1.84813	1.31181e-07	1.05833e-06
ENSCAFG00000010255	KCNJ5	potassium voltage-gated channel subfamily J member 5 [Source:HGNC Symbol;Acc:HGNC:6266]	-1.82995	0.000572854	0.00238945
ENSCAFG00000000923	ROS1	ROS proto-oncogene 1, receptor tyrosine kinase [Source:HGNC Symbol;Acc:HGNC:10261]	-1.81868	0.000145526	0.000695026
ENSCAFG00000011599	TBC1D10C	TBC1 domain family member 10C [Source:HGNC Symbol;Acc:HGNC:24702]	-1.81581	0.000798891	0.00320436
ENSCAFG00000006134	KERA	keratocan [Source:HGNC Symbol;Acc:HGNC:6309]	-1.80837	0.00191107	0.00689707
ENSCAFG00000014610	RND2	Rho family GTPase 2 [Source:HGNC Symbol;Acc:HGNC:18315]	-1.78638	0.000236841	0.00107736
ENSCAFG00000005373	SLC24A3	solute carrier family 24 member 3 [Source:HGNC Symbol;Acc:HGNC:10977]	-1.78525	0.000261013	0.00117733
ENSCAFG00000005998	LHFP	lipoma HMGIC fusion partner [Source:HGNC Symbol;Acc:HGNC:6586]	-1.78239	2.0036e-87	2.50391e-85
ENSCAFG00000003280	RSPO1	R-spondin 1 [Source:HGNC Symbol;Acc:HGNC:21679]	-1.76871	1.11834e-18	2.32175e-17
ENSCAFG00000003579	GREB1	growth regulation by estrogen in breast cancer 1 [Source:HGNC Symbol;Acc:HGNC:24885]	-1.75186	1.79631e-06	1.22841e-05
ENSCAFG00000018806	KANK4	KN motif and ankyrin repeat domains 4 [Source:HGNC Symbol;Acc:HGNC:27263]	-1.74767	7.61459e-164	2.6962e-161
ENSCAFG00000024167	FJX1	four jointed box 1 [Source:HGNC Symbol;Acc:HGNC:17166]	-1.74669	0.00117683	0.00450346
ENSCAFG00000003116	BACH2	BTB domain and CNC homolog 2 [Source:HGNC Symbol;Acc:HGNC:14078]	-1.73225	2.01501e-10	2.30155e-09
ENSCAFG00000009453	ALX4	ALX homeobox 4 [Source:HGNC Symbol;Acc:HGNC:450]	-1.73163	0.000213878	0.000983513
ENSCAFG00000016538	NPPB	natriuretic peptide B [Source:HGNC Symbol;Acc:HGNC:7940]	-1.72657	0.00105099	0.00408319
ENSCAFG00000007985	PLCE1	phospholipase C epsilon 1 [Source:HGNC Symbol;Acc:HGNC:17175]	-1.71518	3.99668e-29	1.35855e-27
ENSCAFG00000024288	TRABD2B	TraB domain containing 2B [Source:HGNC Symbol;Acc:HGNC:44200]	-1.71084	0.0022936	0.00807863
ENSCAFG00000018163	CAMK2A	calcium/calmodulin dependent protein kinase II alpha [Source:HGNC Symbol;Acc:HGNC:1460]	-1.6842	3.62801e-29	1.24318e-27
ENSCAFG00000010676	BANK1	B-cell scaffold protein with ankyrin repeats 1 [Source:HGNC Symbol;Acc:HGNC:18233]	-1.6832	8.16191e-14	1.21117e-12
ENSCAFG00000012723	CHST15	carbohydrate sulfotransferase 15 [Source:HGNC Symbol;Acc:HGNC:18137]	-1.67727	1.32948e-29	4.65573e-28
ENSCAFG00000005627	JAG1	jagged 1 [Source:HGNC Symbol;Acc:HGNC:6188]	-1.66026	8.90991e-36	3.75579e-34
ENSCAFG00000013219	BNC1	basonuclin 1 [Source:HGNC Symbol;Acc:HGNC:1081]	-1.65996	4.79533e-128	1.15332e-125
ENSCAFG00000016757	CPLX1	complexin 1 [Source:HGNC Symbol;Acc:HGNC:2309]	-1.64927	2.78962e-05	0.000156649
ENSCAFG00000015292	SMTNL2	smoothelin like 2 [Source:HGNC Symbol;Acc:HGNC:24764]	-1.64731	1.89029e-08	1.6921e-07
ENSCAFG00000013204	PTPRE	protein tyrosine phosphatase, receptor type E [Source:HGNC Symbol;Acc:HGNC:9669]	-1.64629	1.09432e-07	8.91327e-07
ENSCAFG00000008742	GPR176	G protein-coupled receptor 176 [Source:HGNC Symbol;Acc:HGNC:32370]	-1.62737	8.5162e-10	9.09941e-09
ENSCAFG00000004392	DMPK	dystrophia myotonica protein kinase [Source:HGNC Symbol;Acc:HGNC:2933]	-1.6201	0.000124122	0.000603245
ENSCAFG00000004616	RAB30	RAB30, member RAS oncogene family [Source:HGNC Symbol;Acc:HGNC:9770]	-1.61064	1.41324e-12	1.92053e-11
ENSCAFG00000009850	DNAH5	dynein axonemal heavy chain 5 [Source:HGNC Symbol;Acc:HGNC:2950]	-1.59887	1.97867e-05	0.000114946
ENSCAFG00000003738	SOBP	sine oculis binding protein homolog [Source:HGNC Symbol;Acc:HGNC:29256]	-1.59709	2.20038e-13	3.17647e-12
ENSCAFG00000014181	LPAR2	lysophosphatidic acid receptor 2 [Source:HGNC Symbol;Acc:HGNC:3168]	-1.5906	2.68969e-05	0.000151773
ENSCAFG00000007136	TNFRSF19	TNF receptor superfamily member 19 [Source:HGNC Symbol;Acc:HGNC:11915]	-1.58296	5.95856e-57	4.52106e-55
ENSCAFG00000014156	FAM171A2	family with sequence similarity 171 member A2 [Source:HGNC Symbol;Acc:HGNC:30480]	-1.58092	5.48025e-23	1.47067e-21
ENSCAFG00000009459	FMOD	fibromodulin [Source:HGNC Symbol;Acc:HGNC:3774]	-1.57568	7.23597e-06	4.52363e-05
ENSCAFG00000013288	ADAMTSL3	ADAMTS like 3 [Source:HGNC Symbol;Acc:HGNC:14633]	-1.57451	3.56742e-20	8.14945e-19
ENSCAFG00000011736	DISC1	disrupted in schizophrenia 1 [Source:HGNC Symbol;Acc:HGNC:2888]	-1.57443	2.13282e-09	2.1663e-08
ENSCAFG00000000767	CELSR1	cadherin EGF LAG seven-pass G-type receptor 1 [Source:HGNC Symbol;Acc:HGNC:1850]	-1.55175	8.91891e-10	9.51375e-09
ENSCAFG00000008343	TM4SF1	transmembrane 4 L six family member 1 [Source:HGNC Symbol;Acc:HGNC:11853]	-1.55124	1.08198e-160	3.62949e-158
ENSCAFG00000008801	CCDC65	coiled-coil domain containing 65 [Source:HGNC Symbol;Acc:HGNC:29937]	-1.54967	1.48701e-05	8.82444e-05
ENSCAFG00000029756	PPP1R1A	protein phosphatase 1 regulatory inhibitor subunit 1A [Source:HGNC Symbol;Acc:HGNC:9286]	-1.54662	0.00247583	0.00864403
ENSCAFG00000011298	VWA2	von Willebrand factor A domain containing 2 [Source:HGNC Symbol;Acc:HGNC:24709]	-1.54497	0.00107074	0.0041498
ENSCAFG00000031408	C4orf22	chromosome 4 open reading frame 22 [Source:HGNC Symbol;Acc:HGNC:28554]	-1.54066	2.21915e-05	0.000127421
ENSCAFG00000029442	CTGF	connective tissue growth factor [Source:HGNC Symbol;Acc:HGNC:2500]	-1.53584	7.53227e-137	2.04285e-134
ENSCAFG00000006991	REM1	RRAD and GEM like GTPase 1 [Source:HGNC Symbol;Acc:HGNC:15922]	-1.53305	1.38362e-05	8.25703e-05
ENSCAFG00000010815	TGFB2	transforming growth factor beta 2 [Source:HGNC Symbol;Acc:HGNC:11768]	-1.53266	1.14512e-69	1.08931e-67
ENSCAFG00000012173	UGT8	UDP glycosyltransferase 8 [Source:HGNC Symbol;Acc:HGNC:12555]	-1.52817	1.16483e-10	1.35105e-09
ENSCAFG00000010310	CNNM2	cyclin and CBS domain divalent metal cation transport mediator 2 [Source:HGNC Symbol;Acc:HGNC:103]	-1.52237	2.24026e-63	1.83055e-61
ENSCAFG00000029202	ZNF354C	zinc finger protein 354C [Source:HGNC Symbol;Acc:HGNC:16736]	-1.52031	5.80467e-05	0.000305122
ENSCAFG00000009255	PTPN22	protein tyrosine phosphatase, non-receptor type 22 [Source:HGNC Symbol;Acc:HGNC:9652]	-1.51123	0.00192812	0.00694876
ENSCAFG00000008123	TENM3	teneurin transmembrane protein 3 [Source:HGNC Symbol;Acc:HGNC:29944]	-1.49736	2.4605e-43	1.32898e-41
ENSCAFG00000007408	THNSL2	threonine synthase like 2 [Source:HGNC Symbol;Acc:HGNC:25602]	-1.49676	2.72393e-05	0.000153366
ENSCAFG00000030441	MGAT3	mannosyl (beta-1,4-)-glycoprotein beta-1,4-N-acetylglucosaminyltransferase [Source:HGNC Symbol;Acc:HGNC:7046]	-1.4911	0.0001052	0.000518557
ENSCAFG00000010107	BMPR1B	bone morphogenetic protein receptor type 1B [Source:HGNC Symbol;Acc:HGNC:1077]	-1.48995	4.15424e-20	9.38903e-19
ENSCAFG00000029189	timp3	metalloproteinase inhibitor 3 precursor [Source:RefSeq peptide;Acc:NP_001271368]	-1.47345	6.56763e-149	2.04189e-146
ENSCAFG00000019533	PTGDS	Prostaglandin-H2 D-isomerase [Source:UniProtKB/Swiss-Prot;Acc:Q9XS65]	-1.4729	1.91638e-05	0.000111442
ENSCAFG00000032030	TMEM119	transmembrane protein 119 [Source:HGNC Symbol;Acc:HGNC:27884]	-1.45899	9.87697e-71	9.53801e-69
ENSCAFG00000002498	HDAC9	histone deacetylase 9 [Source:HGNC Symbol;Acc:HGNC:14065]	-1.45886	1.07621e-08	9.99883e-08
ENSCAFG00000001890	MAMDC2	MAM domain containing 2 [Source:HGNC Symbol;Acc:HGNC:23673]	-1.4505	1.14243e-11	1.44327e-10
ENSCAFG00000013819	FMNL1	formin like 1 [Source:HGNC Symbol;Acc:HGNC:1212]	-1.44065	7.87312e-14	1.16968e-12
ENSCAFG00000005913	NOTUM	NOTUM, palmitoleoyl-protein carboxylesterase [Source:HGNC Symbol;Acc:HGNC:27106]	-1.44035	0.00259794	0.00899891
ENSCAFG00000017523	PAQR5	progestin and adipoQ receptor family member 5 [Source:HGNC Symbol;Acc:HGNC:29645]	-1.43173	0.00170186	0.00622663
ENSCAFG00000001988	DMRT2	doublesex and mab-3 related transcription factor 2 [Source:HGNC Symbol;Acc:HGNC:2935]	-1.41929	4.68332e-10	5.17765e-09
ENSCAFG00000007433	LRP3	LDL receptor related protein 3 [Source:HGNC Symbol;Acc:HGNC:6695]	-1.41633	5.42688e-08	4.58122e-07
ENSCAFG00000008523	P2RY14	purinergic receptor P2Y14 [Source:HGNC Symbol;Acc:HGNC:16442]	-1.41581	0.000274393	0.00123071
ENSCAFG00000014880	BMP4	bone morphogenetic protein 4 precursor [Source:RefSeq peptide;Acc:NP_001274099]	-1.40497	5.15702e-11	6.16666e-10
ENSCAFG00000009404	TNNC1	troponin C1, slow skeletal and cardiac type [Source:HGNC Symbol;Acc:HGNC:11943]	-1.37997	1.03095e-09	1.0933e-08
ENSCAFG00000001520	NFIB	nuclear factor I B [Source:HGNC Symbol;Acc:HGNC:7785]	-1.37987	3.15707e-15	5.27433e-14
ENSCAFG00000011756	PLXNA2	plexin A2 [Source:HGNC Symbol;Acc:HGNC:9100]	-1.37976	6.7511e-43	3.61581e-41
ENSCAFG00000018844	ADAMTS12	ADAM metallopeptidase with thrombospondin type 1 motif 12 [Source:HGNC Symbol;Acc:HGNC:14605]	-1.3742	5.10428e-27	1.61851e-25
ENSCAFG00000016530	PLXDC1	plexin domain containing 1 [Source:HGNC Symbol;Acc:HGNC:20945]	-1.37233	0.00291107	0.00997242
ENSCAFG00000012682	PELI3	pellino E3 ubiquitin protein ligase family member 3 [Source:HGNC Symbol;Acc:HGNC:30010]	-1.36947	1.32058e-07	1.06406e-06
ENSCAFG00000007247	ANKRD1	ankyrin repeat domain 1 [Source:HGNC Symbol;Acc:HGNC:15819]	-1.36726	1.95854e-07	1.5449e-06
ENSCAFG00000002978	LPAR1	lysophosphatidic acid receptor 1 [Source:HGNC Symbol;Acc:HGNC:3166]	-1.36336	2.13224e-07	1.67054e-06
ENSCAFG00000012566	VANGL2	VANGL planar cell polarity protein 2 [Source:HGNC Symbol;Acc:HGNC:15511]	-1.35778	0.000102175	0.000506387
ENSCAFG00000018579	GHR	growth hormone receptor [Source:HGNC Symbol;Acc:HGNC:4263]	-1.35561	2.06432e-48	1.3157e-46
ENSCAFG00000008997	FAM105A	family with sequence similarity 105 member A [Source:HGNC Symbol;Acc:HGNC:25629]	-1.34775	3.11756e-09	3.11195e-08
ENSCAFG00000019419	RENBP	renin binding protein [Source:HGNC Symbol;Acc:HGNC:9959]	-1.34659	1.16506e-05	7.05178e-05
ENSCAFG00000014334	HDAC5	histone deacetylase 5 [Source:HGNC Symbol;Acc:HGNC:14068]	-1.33966	9.77232e-41	4.94317e-39
ENSCAFG00000014402	MPP2	membrane palmitoylated protein 2 [Source:HGNC Symbol;Acc:HGNC:7220]	-1.33307	0.00121993	0.00464749
ENSCAFG00000004973	CELF2	CUGBP Elav-like family member 2 [Source:HGNC Symbol;Acc:HGNC:2550]	-1.33016	3.25259e-13	4.64807e-12
ENSCAFG00000003616	FAM131B	family with sequence similarity 131 member B [Source:HGNC Symbol;Acc:HGNC:22202]	-1.32923	2.45093e-12	3.27484e-11
ENSCAFG00000003014	TRIL	TLR4 interactor with leucine rich repeats [Source:HGNC Symbol;Acc:HGNC:22200]	-1.32917	3.91603e-12	5.14085e-11
ENSCAFG00000008023	IL17RD	interleukin 17 receptor D [Source:HGNC Symbol;Acc:HGNC:17616]	-1.32909	3.64219e-11	4.41321e-10
ENSCAFG00000013957	TSPAN15	tetraspanin 15 [Source:HGNC Symbol;Acc:HGNC:23298]	-1.32801	3.54886e-06	2.33664e-05
ENSCAFG00000032024	GPR162	G protein-coupled receptor 162 [Source:HGNC Symbol;Acc:HGNC:16693]	-1.32559	4.85418e-12	6.32036e-11
ENSCAFG00000019732	SPSB1	splA/ryanodine receptor domain and SOCS box containing 1 [Source:HGNC Symbol;Acc:HGNC:30628]	-1.32318	2.39993e-48	1.50699e-46
ENSCAFG00000004399	FZD4	frizzled class receptor 4 [Source:HGNC Symbol;Acc:HGNC:4042]	-1.3211	2.37624e-22	6.1565e-21
ENSCAFG00000017160	IGDCC4	immunoglobulin superfamily DCC subclass member 4 [Source:HGNC Symbol;Acc:HGNC:13770]	-1.32044	2.88656e-21	7.00856e-20
ENSCAFG00000029692	KCNK12	potassium two pore domain channel subfamily K member 12 [Source:HGNC Symbol;Acc:HGNC:6274]	-1.30666	0.000105896	0.000521585
ENSCAFG00000001050	MTSS1	MTSS1, I-BAR domain containing [Source:HGNC Symbol;Acc:HGNC:20443]	-1.29779	0.00290494	0.00995679
ENSCAFG00000009416	TSPAN18	tetraspanin 18 [Source:HGNC Symbol;Acc:HGNC:20660]	-1.29431	2.40689e-19	5.26254e-18
ENSCAFG00000000123	ATP8B1	ATPase phospholipid transporting 8B1 [Source:HGNC Symbol;Acc:HGNC:3706]	-1.29405	2.81297e-56	2.06074e-54
ENSCAFG00000014134	FZD2	frizzled class receptor 2 [Source:HGNC Symbol;Acc:HGNC:4040]	-1.29382	1.04585e-49	6.83661e-48
ENSCAFG00000004184	HEPHL1	hephaestin like 1 [Source:HGNC Symbol;Acc:HGNC:30477]	-1.29216	9.83766e-80	1.09044e-77
ENSCAFG00000000311	LRIG3	leucine rich repeats and immunoglobulin like domains 3 [Source:HGNC Symbol;Acc:HGNC:30991]	-1.29149	1.38433e-24	3.99232e-23
ENSCAFG00000009078	RUNX1T1	RUNX1 translocation partner 1 [Source:HGNC Symbol;Acc:HGNC:1535]	-1.28238	8.6659e-60	6.81878e-58
ENSCAFG00000006189	CCNA1	cyclin A1 [Source:HGNC Symbol;Acc:HGNC:1577]	-1.27022	4.00229e-05	0.00021877
ENSCAFG00000016501	PALM3	paralemmin 3 [Source:HGNC Symbol;Acc:HGNC:33274]	-1.27003	2.74297e-27	8.78508e-26
ENSCAFG00000010848	GAP43	growth associated protein 43 [Source:HGNC Symbol;Acc:HGNC:4140]	-1.26824	3.00728e-25	8.91485e-24
ENSCAFG00000002313	OGN	osteoglycin [Source:HGNC Symbol;Acc:HGNC:8126]	-1.26506	1.05747e-11	1.33992e-10
ENSCAFG00000009363	MAPK8IP1	mitogen-activated protein kinase 8 interacting protein 1 [Source:HGNC Symbol;Acc:HGNC:6882]	-1.26319	6.7928e-15	1.10585e-13
ENSCAFG00000010460	NEURL1	neuralized E3 ubiquitin protein ligase 1 [Source:HGNC Symbol;Acc:HGNC:7761]	-1.26149	0.000314686	0.0013904
ENSCAFG00000003005	CREB5	cAMP responsive element binding protein 5 [Source:HGNC Symbol;Acc:HGNC:16844]	-1.26017	8.37477e-11	9.83901e-10
ENSCAFG00000000446	PTPRB	protein tyrosine phosphatase, receptor type B [Source:HGNC Symbol;Acc:HGNC:9665]	-1.25828	8.0808e-06	5.00272e-05
ENSCAFG00000010735	GRAMD1C	GRAM domain containing 1C [Source:HGNC Symbol;Acc:HGNC:25252]	-1.25408	0.000494723	0.0020937
ENSCAFG00000015764	RHOJ	ras homolog family member J [Source:HGNC Symbol;Acc:HGNC:688]	-1.25287	2.30918e-12	3.09192e-11
ENSCAFG00000005122	ST6GALNAC2	ST6 N-acetylgalactosaminide alpha-2,6-sialyltransferase 2 [Source:HGNC Symbol;Acc:HGNC:10867]	-1.24207	3.76511e-05	0.000206959
ENSCAFG00000008571	KCNH3	potassium voltage-gated channel subfamily H member 3 [Source:HGNC Symbol;Acc:HGNC:6252]	-1.24079	2.50567e-11	3.07113e-10
ENSCAFG00000017779	NEO1	neogenin 1 [Source:HGNC Symbol;Acc:HGNC:7754]	-1.22647	1.34987e-73	1.37655e-71
ENSCAFG00000005507	ACVR2A	activin A receptor type 2A [Source:HGNC Symbol;Acc:HGNC:173]	-1.2231	2.2887e-39	1.11778e-37
ENSCAFG00000014774	GPR160	G protein-coupled receptor 160 [Source:HGNC Symbol;Acc:HGNC:23693]	-1.2216	1.10067e-05	6.68469e-05
ENSCAFG00000013852	MATN2	matrilin 2 [Source:HGNC Symbol;Acc:HGNC:6908]	-1.21826	1.3588e-46	8.0561e-45
ENSCAFG00000002098	C2orf40	chromosome 2 open reading frame 40 [Source:HGNC Symbol;Acc:HGNC:24642]	-1.20901	7.32453e-08	6.09835e-07
ENSCAFG00000017511	NPR1	natriuretic peptide receptor 1 [Source:HGNC Symbol;Acc:HGNC:7943]	-1.1953	0.0015882	0.00585787
ENSCAFG00000000916	GDF9	growth differentiation factor 9 [Source:HGNC Symbol;Acc:HGNC:4224]	-1.19459	0.00161111	0.00593036
ENSCAFG00000018560	MYH11	myosin heavy chain 11 [Source:HGNC Symbol;Acc:HGNC:7569]	-1.19403	4.76273e-09	4.6238e-08
ENSCAFG00000017082	WWC1	WW and C2 domain containing 1 [Source:HGNC Symbol;Acc:HGNC:29435]	-1.1926	2.74168e-56	2.02012e-54
ENSCAFG00000002447	BEND6	BEN domain containing 6 [Source:HGNC Symbol;Acc:HGNC:20871]	-1.18955	1.14992e-08	1.06217e-07
ENSCAFG00000000460	LAPTM4B	lysosomal protein transmembrane 4 beta [Source:HGNC Symbol;Acc:HGNC:13646]	-1.18691	3.28078e-12	4.33819e-11
ENSCAFG00000004491	LCP1	lymphocyte cytosolic protein 1 [Source:HGNC Symbol;Acc:HGNC:6528]	-1.18461	6.2309e-13	8.66143e-12
ENSCAFG00000000230	MYB	MYB proto-oncogene, transcription factor [Source:HGNC Symbol;Acc:HGNC:7545]	-1.18395	0.000118668	0.000579118
ENSCAFG00000017493	TSPOAP1	TSPO associated protein 1 [Source:HGNC Symbol;Acc:HGNC:16831]	-1.18346	3.74891e-27	1.19468e-25
ENSCAFG00000006608	CPXM1	carboxypeptidase X, M14 family member 1 [Source:HGNC Symbol;Acc:HGNC:15771]	-1.18274	0.000339232	0.00149213
ENSCAFG00000018591	ARHGAP28	Rho GTPase activating protein 28 [Source:HGNC Symbol;Acc:HGNC:25509]	-1.18201	2.31335e-05	0.000132175
ENSCAFG00000000617	DDAH2	dimethylarginine dimethylaminohydrolase 2 [Source:HGNC Symbol;Acc:HGNC:2716]	-1.1784	5.1407e-21	1.23406e-19
ENSCAFG00000002865	NFE2L3	nuclear factor, erythroid 2 like 3 [Source:HGNC Symbol;Acc:HGNC:7783]	-1.17548	4.89906e-07	3.65195e-06
ENSCAFG00000004072	PODXL2	podocalyxin like 2 [Source:HGNC Symbol;Acc:HGNC:17936]	-1.17523	0.00114471	0.00439905
ENSCAFG00000002957	HOXA7	homeobox A7 [Source:HGNC Symbol;Acc:HGNC:5108]	-1.17426	9.39392e-06	5.7597e-05
ENSCAFG00000018600	LEPR	leptin receptor [Source:HGNC Symbol;Acc:HGNC:6554]	-1.17217	1.13015e-17	2.22315e-16
ENSCAFG00000011513	ABLIM1	actin binding LIM protein 1 [Source:HGNC Symbol;Acc:HGNC:78]	-1.16876	1.62316e-87	2.06904e-85
ENSCAFG00000015209	TUBA4A	tubulin alpha 4a [Source:HGNC Symbol;Acc:HGNC:12407]	-1.1687	6.18138e-72	6.15579e-70
ENSCAFG00000008422	ZNF704	zinc finger protein 704 [Source:HGNC Symbol;Acc:HGNC:32291]	-1.16696	4.14983e-17	7.87172e-16
ENSCAFG00000012391	PDE3A	phosphodiesterase 3A [Source:HGNC Symbol;Acc:HGNC:8778]	-1.16678	8.55847e-20	1.91059e-18
ENSCAFG00000018622	DAB2	DAB2, clathrin adaptor protein [Source:HGNC Symbol;Acc:HGNC:2662]	-1.16093	2.35092e-84	2.74928e-82
ENSCAFG00000010513	SYNC	syncoilin, intermediate filament protein [Source:HGNC Symbol;Acc:HGNC:28897]	-1.15972	2.98683e-28	9.838e-27
ENSCAFG00000009675	LRRN2	leucine rich repeat neuronal 2 [Source:HGNC Symbol;Acc:HGNC:16914]	-1.15693	0.000548658	0.00230133
ENSCAFG00000013696	ALS2CL	ALS2 C-terminal like [Source:HGNC Symbol;Acc:HGNC:20605]	-1.15562	1.19732e-05	7.223e-05
ENSCAFG00000014854	CNTNAP1	contactin associated protein 1 [Source:HGNC Symbol;Acc:HGNC:8011]	-1.1504	1.58088e-08	1.43121e-07
ENSCAFG00000019134	PPL	periplakin [Source:HGNC Symbol;Acc:HGNC:9273]	-1.15022	3.935e-35	1.62855e-33
ENSCAFG00000009324	LOXL4	lysyl oxidase like 4 [Source:HGNC Symbol;Acc:HGNC:17171]	-1.14386	4.07158e-25	1.19586e-23
ENSCAFG00000006248	CHL1	cell adhesion molecule L1 like [Source:HGNC Symbol;Acc:HGNC:1939]	-1.14302	3.15093e-09	3.14279e-08
ENSCAFG00000014354	VSIR	V-set immunoregulatory receptor [Source:HGNC Symbol;Acc:HGNC:30085]	-1.14274	7.17017e-05	0.000368392
ENSCAFG00000012969	INPP5J	inositol polyphosphate-5-phosphatase J [Source:HGNC Symbol;Acc:HGNC:8956]	-1.14071	1.68231e-05	9.88676e-05
ENSCAFG00000003606	GJB3	gap junction protein beta 3 [Source:HGNC Symbol;Acc:HGNC:4285]	-1.13855	4.51349e-05	0.000243477
ENSCAFG00000015092	KCNN1	potassium calcium-activated channel subfamily N member 1 [Source:HGNC Symbol;Acc:HGNC:6290]	-1.13773	0.0017863	0.00649458
ENSCAFG00000018405	FST	follistatin [Source:HGNC Symbol;Acc:HGNC:3971]	-1.13763	1.65856e-08	1.49516e-07
ENSCAFG00000002023	RCAN2	regulator of calcineurin 2 [Source:HGNC Symbol;Acc:HGNC:3041]	-1.1342	2.7973e-09	2.80765e-08
ENSCAFG00000017037	MUC1	mucin 1, cell surface associated [Source:HGNC Symbol;Acc:HGNC:7508]	-1.13398	4.19275e-08	3.59657e-07
ENSCAFG00000012473	SEMA6C	semaphorin 6C [Source:HGNC Symbol;Acc:HGNC:10740]	-1.13377	7.30078e-12	9.36248e-11
ENSCAFG00000013096	RAPGEF4	Rap guanine nucleotide exchange factor 4 [Source:HGNC Symbol;Acc:HGNC:16626]	-1.13184	0.000490847	0.00207868
ENSCAFG00000016062	MYRF	myelin regulatory factor [Source:HGNC Symbol;Acc:HGNC:1181]	-1.1317	7.07704e-51	4.82412e-49
ENSCAFG00000009653	DOPEY2	dopey family member 2 [Source:HGNC Symbol;Acc:HGNC:1291]	-1.13153	1.45092e-08	1.3239e-07
ENSCAFG00000008351	TLR2	toll like receptor 2 [Source:HGNC Symbol;Acc:HGNC:11848]	-1.13135	1.21678e-08	1.11988e-07
ENSCAFG00000012671	TRIM63	tripartite motif containing 63 [Source:HGNC Symbol;Acc:HGNC:16007]	-1.13023	1.19759e-10	1.38653e-09
ENSCAFG00000011907	PCBP3	poly(rC) binding protein 3 [Source:HGNC Symbol;Acc:HGNC:8651]	-1.1295	1.09777e-16	2.028e-15
ENSCAFG00000020353	NEXN	nexilin F-actin binding protein [Source:HGNC Symbol;Acc:HGNC:29557]	-1.12272	2.44257e-27	7.86249e-26
ENSCAFG00000008269	IL17RB	interleukin 17 receptor B [Source:HGNC Symbol;Acc:HGNC:18015]	-1.1214	1.70712e-06	1.16993e-05
ENSCAFG00000018461	TMEM255A	transmembrane protein 255A [Source:HGNC Symbol;Acc:HGNC:26086]	-1.11879	9.03115e-25	2.62831e-23
ENSCAFG00000030125	ZNF572	zinc finger protein 572 [Source:HGNC Symbol;Acc:HGNC:26758]	-1.1132	3.02314e-09	3.02242e-08
ENSCAFG00000015212	FCHO1	FCH domain only 1 [Source:HGNC Symbol;Acc:HGNC:29002]	-1.10916	3.8929e-05	0.000213248
ENSCAFG00000020082	DNM1	dynamin-1 [Source:RefSeq peptide;Acc:NP_001124521]	-1.10558	8.20709e-05	0.000416133
ENSCAFG00000009462	PRELP	proline and arginine rich end leucine rich repeat protein [Source:HGNC Symbol;Acc:HGNC:9357]	-1.10248	9.9422e-26	3.01029e-24
ENSCAFG00000007475	SORBS2	sorbin and SH3 domain containing 2 [Source:HGNC Symbol;Acc:HGNC:24098]	-1.10097	1.82857e-05	0.000106676
ENSCAFG00000012932	RHOBTB1	Rho related BTB domain containing 1 [Source:HGNC Symbol;Acc:HGNC:18738]	-1.09696	4.01672e-24	1.12778e-22
ENSCAFG00000030990	C15orf59	chromosome 15 open reading frame 59 [Source:HGNC Symbol;Acc:HGNC:33753]	-1.09576	3.41425e-08	2.96872e-07
ENSCAFG00000019911	PLPP7	phospholipid phosphatase 7 (inactive) [Source:HGNC Symbol;Acc:HGNC:28174]	-1.09272	0.00256115	0.00889323
ENSCAFG00000024883	SOX4	SRY-box 4 [Source:HGNC Symbol;Acc:HGNC:11200]	-1.09237	8.02659e-09	7.59577e-08
ENSCAFG00000032285	HOXA3	homeobox A3 [Source:HGNC Symbol;Acc:HGNC:5104]	-1.0917	0.000777161	0.00312507
ENSCAFG00000010630	COBLL1	cordon-bleu WH2 repeat protein like 1 [Source:HGNC Symbol;Acc:HGNC:23571]	-1.09128	4.21833e-45	2.38982e-43
ENSCAFG00000019095	STAP2	signal transducing adaptor family member 2 [Source:HGNC Symbol;Acc:HGNC:30430]	-1.07656	0.00171967	0.0062774
ENSCAFG00000005461	NDRG2	NDRG family member 2 [Source:HGNC Symbol;Acc:HGNC:14460]	-1.07653	2.12835e-07	1.66851e-06
ENSCAFG00000002037	PLA2G7	phospholipase A2 group VII [Source:HGNC Symbol;Acc:HGNC:9040]	-1.07203	1.01958e-39	5.01798e-38
ENSCAFG00000031172	CADM4	cell adhesion molecule 4 [Source:HGNC Symbol;Acc:HGNC:30825]	-1.06854	5.42967e-19	1.15933e-17
ENSCAFG00000013739	TET1	tet methylcytosine dioxygenase 1 [Source:HGNC Symbol;Acc:HGNC:29484]	-1.06825	4.2272e-12	5.53793e-11
ENSCAFG00000015135	LDB2	LIM domain binding 2 [Source:HGNC Symbol;Acc:HGNC:6533]	-1.06389	3.94815e-21	9.53164e-20
ENSCAFG00000008353	SFRP2	secreted frizzled related protein 2 [Source:HGNC Symbol;Acc:HGNC:10777]	-1.06123	3.20872e-97	4.70132e-95
ENSCAFG00000006673	PPP1R3B	protein phosphatase 1 regulatory subunit 3B [Source:HGNC Symbol;Acc:HGNC:14942]	-1.05841	1.25652e-14	1.98475e-13
ENSCAFG00000007149	FBLN7	fibulin 7 [Source:HGNC Symbol;Acc:HGNC:26740]	-1.05718	2.24786e-43	1.21929e-41
ENSCAFG00000005003	NCKAP5	NCK associated protein 5 [Source:HGNC Symbol;Acc:HGNC:29847]	-1.0521	5.28108e-08	4.46701e-07
ENSCAFG00000015503	SPEG	SPEG complex locus [Source:HGNC Symbol;Acc:HGNC:16901]	-1.05087	2.60588e-28	8.60549e-27
ENSCAFG00000014551	GAL3ST4	galactose-3-O-sulfotransferase 4 [Source:HGNC Symbol;Acc:HGNC:24145]	-1.04886	0.000120782	0.000588087
ENSCAFG00000016614	SRCIN1	SRC kinase signaling inhibitor 1 [Source:HGNC Symbol;Acc:HGNC:29506]	-1.04816	0.00180688	0.00656379
ENSCAFG00000016453	ADGRL1	adhesion G protein-coupled receptor L1 [Source:HGNC Symbol;Acc:HGNC:20973]	-1.04404	1.96738e-15	3.31723e-14
ENSCAFG00000008634	CCDC158	coiled-coil domain containing 158 [Source:HGNC Symbol;Acc:HGNC:26374]	-1.04152	1.66389e-05	9.79207e-05
ENSCAFG00000008711	MME	neprilysin [Source:RefSeq peptide;Acc:NP_001275995]	-1.03504	2.37567e-21	5.79017e-20
ENSCAFG00000014102	ADAM11	ADAM metallopeptidase domain 11 [Source:HGNC Symbol;Acc:HGNC:189]	-1.03481	2.7322e-09	2.74447e-08
ENSCAFG00000017137	TENM2	teneurin transmembrane protein 2 [Source:HGNC Symbol;Acc:HGNC:29943]	-1.03481	0.00262967	0.00909645
ENSCAFG00000011326	PRKCA	protein kinase C alpha [Source:HGNC Symbol;Acc:HGNC:9393]	-1.03354	2.0996e-24	5.98739e-23
ENSCAFG00000012553	PRKD1	protein kinase D1 [Source:HGNC Symbol;Acc:HGNC:9407]	-1.03121	4.82898e-11	5.79069e-10
ENSCAFG00000009809	PHACTR1	phosphatase and actin regulator 1 [Source:HGNC Symbol;Acc:HGNC:20990]	-1.02654	8.38993e-05	0.000424728
ENSCAFG00000008746	PLCH1	phospholipase C eta 1 [Source:HGNC Symbol;Acc:HGNC:29185]	-1.01762	0.00151454	0.0056236
ENSCAFG00000012215	AP1S2	adaptor related protein complex 1 sigma 2 subunit [Source:HGNC Symbol;Acc:HGNC:560]	-1.01734	4.20358e-06	2.73244e-05
ENSCAFG00000010487	PDE9A	phosphodiesterase 9A [Source:HGNC Symbol;Acc:HGNC:8795]	-1.01655	0.00202296	0.00724955
ENSCAFG00000006870	CDK8	cyclin dependent kinase 8 [Source:HGNC Symbol;Acc:HGNC:1779]	-1.01489	1.19965e-21	3.01023e-20
ENSCAFG00000010719	SEMA3B	semaphorin 3B [Source:HGNC Symbol;Acc:HGNC:10724]	-1.01449	2.39237e-07	1.86061e-06
ENSCAFG00000017101	TGFB3	transforming growth factor beta 3 [Source:HGNC Symbol;Acc:HGNC:11769]	-1.01177	1.33585e-08	1.22153e-07
ENSCAFG00000013881	RIMKLB	ribosomal modification protein rimK like family member B [Source:HGNC Symbol;Acc:HGNC:29228]	-1.01088	5.07704e-06	3.25867e-05
ENSCAFG00000005560	FLRT3	fibronectin leucine rich transmembrane protein 3 [Source:HGNC Symbol;Acc:HGNC:3762]	-1.00797	1.37144e-16	2.52262e-15
ENSCAFG00000016746	FAM155B	family with sequence similarity 155 member B [Source:HGNC Symbol;Acc:HGNC:30701]	-1.00622	0.000893088	0.00354206
ENSCAFG00000004820	ITGA9	integrin subunit alpha 9 [Source:HGNC Symbol;Acc:HGNC:6145]	-1.00401	5.43929e-11	6.47382e-10
ENSCAFG00000006840	LDLRAD3	low density lipoprotein receptor class A domain containing 3 [Source:HGNC Symbol;Acc:HGNC:27046]	-1.00069	2.74874e-07	2.12096e-06
ENSCAFG00000017166	TMEM63C	transmembrane protein 63C [Source:HGNC Symbol;Acc:HGNC:23787]	-0.99924	2.31263e-21	5.65817e-20
ENSCAFG00000025502	GTDC1	glycosyltransferase like domain containing 1 [Source:HGNC Symbol;Acc:HGNC:20887]	-0.999074	2.32764e-05	0.000132873
ENSCAFG00000011172	FSTL1	follistatin like 1 [Source:HGNC Symbol;Acc:HGNC:3972]	-0.997346	3.04411e-142	9.02401e-140
ENSCAFG00000017676	SETBP1	SET binding protein 1 [Source:HGNC Symbol;Acc:HGNC:15573]	-0.997284	1.68798e-26	5.26081e-25
ENSCAFG00000001642	TRERF1	transcriptional regulating factor 1 [Source:HGNC Symbol;Acc:HGNC:18273]	-0.993652	3.25306e-12	4.31048e-11
ENSCAFG00000009773	NEDD9	neural precursor cell expressed, developmentally down-regulated 9 [Source:HGNC Symbol;Acc:HGNC:7733]	-0.991757	6.69373e-39	3.19569e-37
ENSCAFG00000009977	CAP2	CAP, adenylate cyclase-associated protein, 2 (yeast) [Source:HGNC Symbol;Acc:HGNC:20039]	-0.990634	1.11525e-17	2.19723e-16
ENSCAFG00000016780	STX1B	syntaxin 1B [Source:HGNC Symbol;Acc:HGNC:18539]	-0.98396	5.2258e-06	3.35077e-05
ENSCAFG00000001306	LRGUK	leucine rich repeats and guanylate kinase domain containing [Source:HGNC Symbol;Acc:HGNC:21964]	-0.98384	0.00182558	0.00662416
ENSCAFG00000017916	SEMA7A	semaphorin 7A (John Milton Hagen blood group) [Source:HGNC Symbol;Acc:HGNC:10741]	-0.977343	3.13343e-07	2.39891e-06
ENSCAFG00000005061	LMO7	LIM domain 7 [Source:HGNC Symbol;Acc:HGNC:6646]	-0.975814	1.35484e-97	2.03178e-95
ENSCAFG00000006841	WASF3	WAS protein family member 3 [Source:HGNC Symbol;Acc:HGNC:12734]	-0.972766	4.04908e-17	7.69205e-16
ENSCAFG00000018793	HSD11B1L	hydroxysteroid 11-beta dehydrogenase 1 like [Source:HGNC Symbol;Acc:HGNC:30419]	-0.972753	0.000120123	0.000585322
ENSCAFG00000007832	TCF7L1	transcription factor 7 like 1 [Source:HGNC Symbol;Acc:HGNC:11640]	-0.971617	2.43407e-39	1.18424e-37
ENSCAFG00000000260	IFNGR1	interferon gamma receptor 1 [Source:HGNC Symbol;Acc:HGNC:5439]	-0.966378	7.91806e-35	3.25586e-33
ENSCAFG00000003369	PTN	pleiotrophin [Source:HGNC Symbol;Acc:HGNC:9630]	-0.962698	9.082e-23	2.40183e-21
ENSCAFG00000017845	DHRS11	dehydrogenase/reductase 11 [Source:HGNC Symbol;Acc:HGNC:28639]	-0.96226	2.78306e-05	0.000156418
ENSCAFG00000005874	MAP4K1	mitogen-activated protein kinase kinase kinase kinase 1 [Source:HGNC Symbol;Acc:HGNC:6863]	-0.96115	0.00043282	0.00185951
ENSCAFG00000008296	CHDH	choline dehydrogenase [Source:HGNC Symbol;Acc:HGNC:24288]	-0.959454	2.24906e-08	1.99366e-07
ENSCAFG00000032508	VGLL3	vestigial like family member 3 [Source:HGNC Symbol;Acc:HGNC:24327]	-0.955026	5.76281e-38	2.62352e-36
ENSCAFG00000000097	ERBB3	erb-b2 receptor tyrosine kinase 3 [Source:HGNC Symbol;Acc:HGNC:3431]	-0.950987	1.94452e-08	1.73821e-07
ENSCAFG00000017507	DOCK6	dedicator of cytokinesis 6 [Source:HGNC Symbol;Acc:HGNC:19189]	-0.948367	2.90107e-32	1.11051e-30
ENSCAFG00000001581	ADAMTSL1	ADAMTS like 1 [Source:HGNC Symbol;Acc:HGNC:14632]	-0.944	1.6065e-12	2.17389e-11
ENSCAFG00000017116	IFT43	intraflagellar transport 43 [Source:HGNC Symbol;Acc:HGNC:29669]	-0.942688	1.24908e-12	1.70471e-11
ENSCAFG00000018779	PROCA1	protein interacting with cyclin A1 [Source:HGNC Symbol;Acc:HGNC:28600]	-0.935349	0.00240214	0.00841674
ENSCAFG00000003056	PLEKHA8	Pleckstrin homology domain-containing family A member 8 [Source:UniProtKB/Swiss-Prot;Acc:D2KC46]	-0.935032	2.94935e-15	4.94025e-14
ENSCAFG00000000058	SERPINB8	serpin family B member 8 [Source:HGNC Symbol;Acc:HGNC:8952]	-0.933846	2.04077e-17	3.94745e-16
ENSCAFG00000014835	USP54	ubiquitin specific peptidase 54 [Source:HGNC Symbol;Acc:HGNC:23513]	-0.93135	1.85218e-10	2.12318e-09
ENSCAFG00000007805	OCLN	occludin [Source:RefSeq peptide;Acc:NP_001003195]	-0.92025	0.00197671	0.00710577
ENSCAFG00000008118	ARRDC3	arrestin domain containing 3 [Source:HGNC Symbol;Acc:HGNC:29263]	-0.918763	5.36598e-22	1.368e-20
ENSCAFG00000008677	SSBP2	single stranded DNA binding protein 2 [Source:HGNC Symbol;Acc:HGNC:15831]	-0.918068	6.87443e-22	1.73866e-20
ENSCAFG00000019951	VAV3	vav guanine nucleotide exchange factor 3 [Source:HGNC Symbol;Acc:HGNC:12659]	-0.917178	1.05024e-05	6.4024e-05
ENSCAFG00000000326	UTRN	utrophin [Source:HGNC Symbol;Acc:HGNC:12635]	-0.916746	5.63012e-69	5.277e-67
ENSCAFG00000024949	KBTBD7	kelch repeat and BTB domain containing 7 [Source:HGNC Symbol;Acc:HGNC:25266]	-0.916361	4.5408e-05	0.000244742
ENSCAFG00000011524	PTPRU	protein tyrosine phosphatase, receptor type U [Source:HGNC Symbol;Acc:HGNC:9683]	-0.914474	7.75733e-07	5.59291e-06
ENSCAFG00000014323	EPHB2	EPH receptor B2 [Source:HGNC Symbol;Acc:HGNC:3393]	-0.910395	6.04343e-10	6.57862e-09
ENSCAFG00000011835	IGSF9	immunoglobulin superfamily member 9 [Source:HGNC Symbol;Acc:HGNC:18132]	-0.907579	6.12561e-19	1.30138e-17
ENSCAFG00000000942	FAM184A	family with sequence similarity 184 member A [Source:HGNC Symbol;Acc:HGNC:20991]	-0.901958	0.000237903	0.00108074
ENSCAFG00000018522	RAB11FIP4	RAB11 family interacting protein 4 [Source:HGNC Symbol;Acc:HGNC:30267]	-0.899017	0.00126619	0.00480218
ENSCAFG00000015190	PLAU	plasminogen activator, urokinase [Source:HGNC Symbol;Acc:HGNC:9052]	-0.896868	5.60002e-29	1.88347e-27
ENSCAFG00000028621	OLFML2A	olfactomedin like 2A [Source:HGNC Symbol;Acc:HGNC:27270]	-0.895526	2.55575e-29	8.85276e-28
ENSCAFG00000000047	DSEL	dermatan sulfate epimerase-like [Source:HGNC Symbol;Acc:HGNC:18144]	-0.894253	1.31718e-16	2.42631e-15
ENSCAFG00000005037	KLF5	Kruppel like factor 5 [Source:HGNC Symbol;Acc:HGNC:6349]	-0.891679	9.745e-16	1.68547e-14
ENSCAFG00000004958	ATP1A3	ATPase Na+/K+ transporting subunit alpha 3 [Source:HGNC Symbol;Acc:HGNC:801]	-0.887351	4.62215e-08	3.94367e-07
ENSCAFG00000005654	SLC26A11	solute carrier family 26 member 11 [Source:HGNC Symbol;Acc:HGNC:14471]	-0.8839	2.75536e-19	6.00386e-18
ENSCAFG00000015879	CROCC	ciliary rootlet coiled-coil, rootletin [Source:HGNC Symbol;Acc:HGNC:21299]	-0.879457	7.06195e-05	0.000363712
ENSCAFG00000014490	IGFBP2	insulin like growth factor binding protein 2 [Source:HGNC Symbol;Acc:HGNC:5471]	-0.878937	2.7678e-64	2.30596e-62
ENSCAFG00000029949	ZFP14	ZFP14 zinc finger protein [Source:HGNC Symbol;Acc:HGNC:29312]	-0.876856	1.75388e-07	1.39294e-06
ENSCAFG00000013824	PHC1	polyhomeotic homolog 1 [Source:HGNC Symbol;Acc:HGNC:3182]	-0.875894	7.70353e-16	1.34516e-14
ENSCAFG00000000405	PLEKHG1	pleckstrin homology and RhoGEF domain containing G1 [Source:HGNC Symbol;Acc:HGNC:20884]	-0.873466	1.64924e-12	2.227e-11
ENSCAFG00000009281	F2RL1	F2R like trypsin receptor 1 [Source:HGNC Symbol;Acc:HGNC:3538]	-0.872616	1.28045e-05	7.67369e-05
ENSCAFG00000019666	PER3	period circadian clock 3 [Source:HGNC Symbol;Acc:HGNC:8847]	-0.872489	1.20067e-10	1.38883e-09
ENSCAFG00000001966	SH3RF3	SH3 domain containing ring finger 3 [Source:HGNC Symbol;Acc:HGNC:24699]	-0.869103	3.76776e-20	8.56108e-19
ENSCAFG00000005886	CRIM1	cysteine rich transmembrane BMP regulator 1 [Source:HGNC Symbol;Acc:HGNC:2359]	-0.869005	4.15347e-58	3.20875e-56
ENSCAFG00000009637	LGI3	leucine rich repeat LGI family member 3 [Source:HGNC Symbol;Acc:HGNC:18711]	-0.865275	0.00015008	0.000714597
ENSCAFG00000005374	ZNF662	zinc finger protein 662 [Source:HGNC Symbol;Acc:HGNC:31930]	-0.86386	1.27535e-05	7.64671e-05
ENSCAFG00000014002	H2AFY2	H2A histone family member Y2 [Source:HGNC Symbol;Acc:HGNC:14453]	-0.861961	1.09799e-09	1.16054e-08
ENSCAFG00000007213	CHPT1	choline phosphotransferase 1 [Source:HGNC Symbol;Acc:HGNC:17852]	-0.860188	0.000159229	0.00075453
ENSCAFG00000010582	BOC	BOC cell adhesion associated, oncogene regulated [Source:HGNC Symbol;Acc:HGNC:17173]	-0.859684	1.06098e-15	1.82514e-14
ENSCAFG00000009478	COL4A3BP	collagen type IV alpha 3 binding protein [Source:HGNC Symbol;Acc:HGNC:2205]	-0.857935	2.29991e-21	5.64873e-20
ENSCAFG00000014117	MMP11	matrix metallopeptidase 11 [Source:HGNC Symbol;Acc:HGNC:7157]	-0.856064	1.94827e-06	1.32522e-05
ENSCAFG00000004500	SYTL2	synaptotagmin like 2 [Source:HGNC Symbol;Acc:HGNC:15585]	-0.856054	6.60731e-13	9.16468e-12
ENSCAFG00000004407	ME3	malic enzyme 3 [Source:HGNC Symbol;Acc:HGNC:6985]	-0.851485	2.33764e-19	5.1199e-18
ENSCAFG00000003255	MANEAL	mannosidase endo-alpha like [Source:HGNC Symbol;Acc:HGNC:26452]	-0.850514	0.000179748	0.000840206
ENSCAFG00000005691	ANK1	ankyrin 1 [Source:HGNC Symbol;Acc:HGNC:492]	-0.849167	1.14701e-08	1.06025e-07
ENSCAFG00000002028	VLDLR	very low density lipoprotein receptor [Source:HGNC Symbol;Acc:HGNC:12698]	-0.848658	5.53353e-29	1.86603e-27
ENSCAFG00000017879	GALNT1	polypeptide N-acetylgalactosaminyltransferase 1 [Source:HGNC Symbol;Acc:HGNC:4123]	-0.848403	1.81868e-34	7.31316e-33
ENSCAFG00000010170	PSD	pleckstrin and Sec7 domain containing [Source:HGNC Symbol;Acc:HGNC:9507]	-0.846724	0.000972755	0.00381999
ENSCAFG00000003704	SHCBP1	SHC binding and spindle associated 1 [Source:HGNC Symbol;Acc:HGNC:29547]	-0.84506	2.07261e-24	5.92366e-23
ENSCAFG00000011712	CARMIL3	capping protein regulator and myosin 1 linker 3 [Source:HGNC Symbol;Acc:HGNC:20272]	-0.843501	0.000347228	0.00152309
ENSCAFG00000002987	TBX18	T-box 18 [Source:HGNC Symbol;Acc:HGNC:11595]	-0.843209	6.10692e-15	1.00058e-13
ENSCAFG00000009305	ESRP1	epithelial splicing regulatory protein 1 [Source:HGNC Symbol;Acc:HGNC:25966]	-0.840845	4.03488e-09	3.94422e-08
ENSCAFG00000018871	CYP2J2	cytochrome P450 family 2 subfamily J member 2 [Source:HGNC Symbol;Acc:HGNC:2634]	-0.837207	2.10806e-06	1.42781e-05
ENSCAFG00000009120	RIOX2	ribosomal oxygenase 2 [Source:HGNC Symbol;Acc:HGNC:19441]	-0.836534	3.81435e-16	6.77181e-15
ENSCAFG00000010292	DOCK10	dedicator of cytokinesis 10 [Source:HGNC Symbol;Acc:HGNC:23479]	-0.835601	1.24346e-05	7.47224e-05
ENSCAFG00000005350	PRX	periaxin [Source:HGNC Symbol;Acc:HGNC:13797]	-0.835453	1.66057e-11	2.07319e-10
ENSCAFG00000000463	ERICH5	glutamate rich 5 [Source:HGNC Symbol;Acc:HGNC:26823]	-0.835364	0.00288187	0.00988037
ENSCAFG00000013543	SWT1	SWT1, RNA endoribonuclease homolog [Source:HGNC Symbol;Acc:HGNC:16785]	-0.83393	3.55837e-09	3.51344e-08
ENSCAFG00000012497	ICA1L	islet cell autoantigen 1 like [Source:HGNC Symbol;Acc:HGNC:14442]	-0.833785	3.76086e-07	2.84171e-06
ENSCAFG00000012012	NECTIN1	nectin cell adhesion molecule 1 [Source:HGNC Symbol;Acc:HGNC:9706]	-0.830634	1.86627e-22	4.8649e-21
ENSCAFG00000002393	SEMA4C	semaphorin 4C [Source:HGNC Symbol;Acc:HGNC:10731]	-0.828622	2.74742e-13	3.93499e-12
ENSCAFG00000012464	FAM117B	family with sequence similarity 117 member B [Source:HGNC Symbol;Acc:HGNC:14440]	-0.825922	0.000357992	0.00156385
ENSCAFG00000012858	ZSCAN2	zinc finger and SCAN domain containing 2 [Source:HGNC Symbol;Acc:HGNC:20994]	-0.82497	1.02177e-06	7.23583e-06
ENSCAFG00000031033	EMP1	epithelial membrane protein 1 [Source:HGNC Symbol;Acc:HGNC:3333]	-0.823149	7.92579e-58	6.08615e-56
ENSCAFG00000031727	STC2	stanniocalcin 2 [Source:HGNC Symbol;Acc:HGNC:11374]	-0.821269	1.2101e-33	4.79041e-32
ENSCAFG00000002214	TRAM2	translocation associated membrane protein 2 [Source:HGNC Symbol;Acc:HGNC:16855]	-0.817982	4.31985e-50	2.85311e-48
ENSCAFG00000005746	NAV3	neuron navigator 3 [Source:HGNC Symbol;Acc:HGNC:15998]	-0.817827	1.42005e-22	3.71691e-21
ENSCAFG00000012545	CARF	calcium responsive transcription factor [Source:HGNC Symbol;Acc:HGNC:14435]	-0.815765	0.00132479	0.00499028
ENSCAFG00000008101	PLOD2	procollagen-lysine,2-oxoglutarate 5-dioxygenase 2 [Source:HGNC Symbol;Acc:HGNC:9082]	-0.814849	4.34184e-08	3.71826e-07
ENSCAFG00000001106	LAMA2	laminin subunit alpha 2 [Source:HGNC Symbol;Acc:HGNC:6482]	-0.814494	1.79008e-35	7.48135e-34
ENSCAFG00000002307	ASPN	asporin [Source:HGNC Symbol;Acc:HGNC:14872]	-0.812887	0.000942349	0.00371777
ENSCAFG00000020303	CDH3	cadherin 3 [Source:HGNC Symbol;Acc:HGNC:1762]	-0.812255	5.37353e-05	0.000285141
ENSCAFG00000005865	TMTC4	transmembrane and tetratricopeptide repeat containing 4 [Source:HGNC Symbol;Acc:HGNC:25904]	-0.811138	6.70448e-16	1.17879e-14
ENSCAFG00000009738	SEMA4G	semaphorin 4G [Source:HGNC Symbol;Acc:HGNC:10735]	-0.810208	8.44913e-06	5.21302e-05
ENSCAFG00000003406	MET	MET proto-oncogene, receptor tyrosine kinase [Source:HGNC Symbol;Acc:HGNC:7029]	-0.808118	4.15994e-32	1.56884e-30
ENSCAFG00000012494	TACC2	transforming acidic coiled-coil containing protein 2 [Source:HGNC Symbol;Acc:HGNC:11523]	-0.807528	6.71183e-23	1.78241e-21
ENSCAFG00000029592	LHFPL4	lipoma HMGIC fusion partner-like 4 [Source:HGNC Symbol;Acc:HGNC:29568]	-0.806724	1.4226e-06	9.88223e-06
ENSCAFG00000017853	LHX1	LIM homeobox 1 [Source:HGNC Symbol;Acc:HGNC:6593]	-0.806709	7.93683e-06	4.92076e-05
ENSCAFG00000030402	ZNF624	zinc finger protein 624 [Source:HGNC Symbol;Acc:HGNC:29254]	-0.805737	2.68407e-06	1.79037e-05
ENSCAFG00000006234	ADAM33	ADAM metallopeptidase domain 33 [Source:HGNC Symbol;Acc:HGNC:15478]	-0.803861	7.38365e-10	7.96273e-09
ENSCAFG00000012709	GATA5	GATA binding protein 5 [Source:HGNC Symbol;Acc:HGNC:15802]	-0.803672	5.77686e-05	0.000304162
ENSCAFG00000018343	TMEM132E	transmembrane protein 132E [Source:HGNC Symbol;Acc:HGNC:26991]	-0.800438	1.43278e-19	3.16528e-18
ENSCAFG00000019386	GADD45B	growth arrest and DNA damage inducible beta [Source:HGNC Symbol;Acc:HGNC:4096]	-0.798457	2.52778e-18	5.10645e-17
ENSCAFG00000017473	CLN6	ceroid-lipofuscinosis, neuronal 6, late infantile, variant [Source:HGNC Symbol;Acc:HGNC:2077]	-0.797809	2.176e-09	2.2084e-08
ENSCAFG00000010879	IGSF11	immunoglobulin superfamily member 11 [Source:HGNC Symbol;Acc:HGNC:16669]	-0.796397	6.37777e-11	7.54851e-10
ENSCAFG00000015191	TCEA2	transcription elongation factor A2 [Source:HGNC Symbol;Acc:HGNC:11614]	-0.795794	1.37436e-05	8.20558e-05
ENSCAFG00000030256	ZNF333	zinc finger protein 333 [Source:HGNC Symbol;Acc:HGNC:15624]	-0.794593	6.01424e-06	3.80842e-05
ENSCAFG00000007250	IFT88	intraflagellar transport 88 [Source:HGNC Symbol;Acc:HGNC:20606]	-0.7945	5.06121e-09	4.89865e-08
ENSCAFG00000016043	TEX9	testis expressed 9 [Source:HGNC Symbol;Acc:HGNC:29585]	-0.792154	0.0015171	0.00562982
ENSCAFG00000013006	ITGA6	integrin subunit alpha 6 [Source:HGNC Symbol;Acc:HGNC:6142]	-0.790173	1.37202e-25	4.11508e-24
ENSCAFG00000003495	PTOV1	prostate tumor overexpressed 1 [Source:HGNC Symbol;Acc:HGNC:9632]	-0.787674	5.71712e-19	1.21663e-17
ENSCAFG00000005714	CXXC5	CXXC finger protein 5 [Source:HGNC Symbol;Acc:HGNC:26943]	-0.787537	1.26053e-11	1.58775e-10
ENSCAFG00000007539	ADM	adrenomedullin [Source:HGNC Symbol;Acc:HGNC:259]	-0.785353	2.35468e-17	4.534e-16
ENSCAFG00000006607	DPYSL3	dihydropyrimidinase like 3 [Source:HGNC Symbol;Acc:HGNC:3015]	-0.784227	2.55903e-90	3.43367e-88
ENSCAFG00000009632	TYRO3	TYRO3 protein tyrosine kinase [Source:HGNC Symbol;Acc:HGNC:12446]	-0.78124	1.04198e-14	1.66235e-13
ENSCAFG00000023592	SLC8A1	Canis lupus familiaris solute carrier family 8 (sodium/calcium exchanger), member 1 (SLC8A1), mRNA. [Source:RefSeq mRNA;Acc:NM_001304962]	-0.780593	5.67199e-23	1.51257e-21
ENSCAFG00000007620	PREX2	phosphatidylinositol-3,4,5-trisphosphate dependent Rac exchange factor 2 [Source:HGNC Symbol;Acc:HGNC:22950]	-0.780399	1.83551e-22	4.79451e-21
ENSCAFG00000002143	DYNC1I1	dynein cytoplasmic 1 intermediate chain 1 [Source:HGNC Symbol;Acc:HGNC:2963]	-0.780233	0.000610175	0.00252858
ENSCAFG00000007746	PRIMPOL	primase and DNA directed polymerase [Source:HGNC Symbol;Acc:HGNC:26575]	-0.778308	1.02546e-05	6.2633e-05
ENSCAFG00000015788	B4GALNT3	beta-1,4-N-acetyl-galactosaminyltransferase 3 [Source:HGNC Symbol;Acc:HGNC:24137]	-0.7738	1.03652e-06	7.32782e-06
ENSCAFG00000007923	MSC	musculin [Source:HGNC Symbol;Acc:HGNC:7321]	-0.771548	3.55612e-23	9.60379e-22
ENSCAFG00000011625	NFATC2	nuclear factor of activated T-cells 2 [Source:HGNC Symbol;Acc:HGNC:7776]	-0.76968	2.94951e-05	0.000164901
ENSCAFG00000002250	TMEM8B	transmembrane protein 8B [Source:HGNC Symbol;Acc:HGNC:21427]	-0.769457	0.00153888	0.00570237
ENSCAFG00000014633	FRMD6	FERM domain containing 6 [Source:HGNC Symbol;Acc:HGNC:19839]	-0.769395	6.5969e-22	1.67511e-20
ENSCAFG00000007903	ROBO1	roundabout guidance receptor 1 [Source:HGNC Symbol;Acc:HGNC:10249]	-0.769038	1.58185e-45	9.08282e-44
ENSCAFG00000032579	IRX3	iroquois homeobox 3 [Source:HGNC Symbol;Acc:HGNC:14360]	-0.768455	5.49017e-05	0.000290628
ENSCAFG00000014777	RCOR2	REST corepressor 2 [Source:HGNC Symbol;Acc:HGNC:27455]	-0.767867	2.17031e-14	3.38203e-13
ENSCAFG00000011234	SDC3	syndecan 3 [Source:HGNC Symbol;Acc:HGNC:10660]	-0.767389	1.32782e-25	3.99191e-24
ENSCAFG00000007095	FXYD1	FXYD domain containing ion transport regulator 1 [Source:HGNC Symbol;Acc:HGNC:4025]	-0.765395	2.77895e-14	4.26787e-13
ENSCAFG00000007092	SCUBE2	signal peptide, CUB domain and EGF like domain containing 2 [Source:HGNC Symbol;Acc:HGNC:30425]	-0.764317	6.26792e-13	8.7034e-12
ENSCAFG00000009694	RIPPLY3	ripply transcriptional repressor 3 [Source:HGNC Symbol;Acc:HGNC:3047]	-0.763921	0.00169005	0.00618698
ENSCAFG00000008679	LMBR1L	limb development membrane protein 1 like [Source:HGNC Symbol;Acc:HGNC:18268]	-0.762845	0.000575738	0.0024007
ENSCAFG00000007328	KRT80	keratin 80 [Source:HGNC Symbol;Acc:HGNC:27056]	-0.762357	8.48981e-05	0.000428932
ENSCAFG00000007131	MERTK	MER proto-oncogene, tyrosine kinase [Source:HGNC Symbol;Acc:HGNC:7027]	-0.759412	7.87977e-12	1.00847e-10
ENSCAFG00000017611	UACA	uveal autoantigen with coiled-coil domains and ankyrin repeats [Source:HGNC Symbol;Acc:HGNC:15947]	-0.754874	4.21328e-22	1.07629e-20
ENSCAFG00000000522	SNCAIP	synuclein alpha interacting protein [Source:HGNC Symbol;Acc:HGNC:11139]	-0.752355	7.13881e-05	0.000367225
ENSCAFG00000000214	CCDC112	coiled-coil domain containing 112 [Source:HGNC Symbol;Acc:HGNC:28599]	-0.751433	3.69873e-07	2.79975e-06
ENSCAFG00000019072	HSPB11	heat shock protein family B (small) member 11 [Source:HGNC Symbol;Acc:HGNC:25019]	-0.75057	0.000522065	0.00220065
ENSCAFG00000002235	CHST10	carbohydrate sulfotransferase 10 [Source:HGNC Symbol;Acc:HGNC:19650]	-0.74837	5.46252e-21	1.30639e-19
ENSCAFG00000012095	AHDC1	AT-hook DNA binding motif containing 1 [Source:HGNC Symbol;Acc:HGNC:25230]	-0.747282	9.23453e-14	1.36716e-12
ENSCAFG00000019098	FSD1	fibronectin type III and SPRY domain containing 1 [Source:HGNC Symbol;Acc:HGNC:13745]	-0.745226	6.95602e-05	0.000358691
ENSCAFG00000006743	PCMTD1	protein-L-isoaspartate (D-aspartate) O-methyltransferase domain containing 1 [Source:HGNC Symbol;Acc:HGNC:30483]	-0.744138	0.000831943	0.00332372
ENSCAFG00000009810	JAM3	junctional adhesion molecule 3 [Source:HGNC Symbol;Acc:HGNC:15532]	-0.743137	1.43624e-25	4.29759e-24
ENSCAFG00000017314	MBTD1	mbt domain containing 1 [Source:HGNC Symbol;Acc:HGNC:19866]	-0.742734	7.64731e-07	5.51983e-06
ENSCAFG00000003710	AIM1	absent in melanoma 1 [Source:HGNC Symbol;Acc:HGNC:356]	-0.739746	2.21388e-21	5.44794e-20
ENSCAFG00000015349	FNDC3B	fibronectin type III domain containing 3B [Source:HGNC Symbol;Acc:HGNC:24670]	-0.737459	2.20457e-38	1.02188e-36
ENSCAFG00000012091	HACD2	3-hydroxyacyl-CoA dehydratase 2 [Source:HGNC Symbol;Acc:HGNC:9640]	-0.737282	4.13293e-09	4.03697e-08
ENSCAFG00000012914	CLIC4	chloride intracellular channel 4 [Source:HGNC Symbol;Acc:HGNC:13518]	-0.737044	2.69192e-29	9.27404e-28
ENSCAFG00000009598	PLA2R1	phospholipase A2 receptor 1 [Source:HGNC Symbol;Acc:HGNC:9042]	-0.735854	2.31086e-06	1.55608e-05
ENSCAFG00000008728	TET3	tet methylcytosine dioxygenase 3 [Source:HGNC Symbol;Acc:HGNC:28313]	-0.732495	3.79075e-15	6.29996e-14
ENSCAFG00000014075	MB21D2	Mab-21 domain containing 2 [Source:HGNC Symbol;Acc:HGNC:30438]	-0.731985	2.23311e-06	1.50691e-05
ENSCAFG00000002519	ITGB8	integrin subunit beta 8 [Source:HGNC Symbol;Acc:HGNC:6163]	-0.728538	4.34685e-05	0.000235484
ENSCAFG00000002180	SEMA4D	semaphorin 4D [Source:HGNC Symbol;Acc:HGNC:10732]	-0.725617	2.07255e-05	0.00011965
ENSCAFG00000018761	PIEZO2	piezo type mechanosensitive ion channel component 2 [Source:HGNC Symbol;Acc:HGNC:26270]	-0.725506	5.72113e-45	3.21265e-43
ENSCAFG00000004251	GAREM2	GRB2 associated regulator of MAPK1 subtype 2 [Source:HGNC Symbol;Acc:HGNC:27172]	-0.725198	0.000203597	0.000938947
ENSCAFG00000004017	ZNF438	zinc finger protein 438 [Source:HGNC Symbol;Acc:HGNC:21029]	-0.725079	0.000589123	0.00245085
ENSCAFG00000023746	TDRD3	tudor domain containing 3 [Source:HGNC Symbol;Acc:HGNC:20612]	-0.723731	1.54059e-05	9.12541e-05
ENSCAFG00000017895	ZNF396	zinc finger protein 396 [Source:HGNC Symbol;Acc:HGNC:18824]	-0.723624	0.00109005	0.00421567
ENSCAFG00000009524	CUTC	cutC copper transporter [Source:HGNC Symbol;Acc:HGNC:24271]	-0.723473	0.00152669	0.00566048
ENSCAFG00000011850	KLHL24	kelch like family member 24 [Source:HGNC Symbol;Acc:HGNC:25947]	-0.722276	0.000128507	0.000621661
ENSCAFG00000014736	CLTCL1	clathrin heavy chain like 1 [Source:HGNC Symbol;Acc:HGNC:2093]	-0.721627	1.20796e-11	1.52454e-10
ENSCAFG00000004606	BIN1	bridging integrator 1 [Source:HGNC Symbol;Acc:HGNC:1052]	-0.721402	1.93442e-28	6.43814e-27
ENSCAFG00000005331	CAMK1	calcium/calmodulin dependent protein kinase I [Source:HGNC Symbol;Acc:HGNC:1459]	-0.721311	6.54845e-09	6.24799e-08
ENSCAFG00000010137	MFSD4A	major facilitator superfamily domain containing 4A [Source:HGNC Symbol;Acc:HGNC:25433]	-0.720938	0.00201681	0.0072377
ENSCAFG00000031675	COL8A1	collagen type VIII alpha 1 chain [Source:HGNC Symbol;Acc:HGNC:2215]	-0.720048	3.68879e-15	6.13852e-14
ENSCAFG00000003854	WASF1	WAS protein family member 1 [Source:HGNC Symbol;Acc:HGNC:12732]	-0.718624	0.00238604	0.00836493
ENSCAFG00000009241	RSBN1	round spermatid basic protein 1 [Source:HGNC Symbol;Acc:HGNC:25642]	-0.715266	0.000471134	0.00200519
ENSCAFG00000001898	CDK14	cyclin dependent kinase 14 [Source:HGNC Symbol;Acc:HGNC:8883]	-0.715096	6.90602e-15	1.11856e-13
ENSCAFG00000003307	DOCK4	dedicator of cytokinesis 4 [Source:HGNC Symbol;Acc:HGNC:19192]	-0.712847	1.54593e-13	2.26505e-12
ENSCAFG00000007541	MRAS	muscle RAS oncogene homolog [Source:HGNC Symbol;Acc:HGNC:7227]	-0.712232	1.90095e-07	1.50226e-06
ENSCAFG00000007326	ADHFE1	alcohol dehydrogenase, iron containing 1 [Source:HGNC Symbol;Acc:HGNC:16354]	-0.711501	6.83175e-05	0.000352711
ENSCAFG00000004481	SLC6A6	Sodium- and chloride-dependent taurine transporter [Source:UniProtKB/Swiss-Prot;Acc:Q00589]	-0.711143	4.86609e-39	2.34068e-37
ENSCAFG00000006492	B4GALNT4	beta-1,4-N-acetyl-galactosaminyltransferase 4 [Source:HGNC Symbol;Acc:HGNC:26315]	-0.710416	0.000783747	0.00314956
ENSCAFG00000000011	NFATC1	nuclear factor of activated T-cells 1 [Source:HGNC Symbol;Acc:HGNC:7775]	-0.710185	1.00425e-09	1.06588e-08
ENSCAFG00000010805	TMEM39B	transmembrane protein 39B [Source:HGNC Symbol;Acc:HGNC:25510]	-0.708863	7.36259e-06	4.59828e-05
ENSCAFG00000017913	PMP22	peripheral myelin protein 22 [Source:HGNC Symbol;Acc:HGNC:9118]	-0.708627	1.03902e-41	5.42801e-40
ENSCAFG00000004788	TFCP2L1	transcription factor CP2 like 1 [Source:HGNC Symbol;Acc:HGNC:17925]	-0.707688	0.00148187	0.00552
ENSCAFG00000004613	PLXND1	plexin D1 [Source:HGNC Symbol;Acc:HGNC:9107]	-0.707505	4.90509e-09	4.75477e-08
ENSCAFG00000017778	GPRASP2	G protein-coupled receptor associated sorting protein 2 [Source:HGNC Symbol;Acc:HGNC:25169]	-0.706829	1.05388e-06	7.43429e-06
ENSCAFG00000013138	CCDC85B	coiled-coil domain containing 85B [Source:HGNC Symbol;Acc:HGNC:24926]	-0.706481	0.000867011	0.00344891
ENSCAFG00000004422	NSUN6	NOP2/Sun RNA methyltransferase family member 6 [Source:HGNC Symbol;Acc:HGNC:23529]	-0.705995	1.26709e-09	1.32716e-08
ENSCAFG00000008505	ZFAND1	zinc finger AN1-type containing 1 [Source:HGNC Symbol;Acc:HGNC:25858]	-0.705256	1.10074e-05	6.68469e-05
ENSCAFG00000005914	TMTC2	transmembrane and tetratricopeptide repeat containing 2 [Source:HGNC Symbol;Acc:HGNC:25440]	-0.704671	4.25786e-08	3.64997e-07
ENSCAFG00000002879	UBE3D	ubiquitin protein ligase E3D [Source:HGNC Symbol;Acc:HGNC:21381]	-0.70425	0.000202287	0.000934801
ENSCAFG00000002093	CASD1	CAS1 domain containing 1 [Source:HGNC Symbol;Acc:HGNC:16014]	-0.703693	0.000161111	0.000762036
ENSCAFG00000018639	PTPRM	protein tyrosine phosphatase, receptor type M [Source:HGNC Symbol;Acc:HGNC:9675]	-0.702557	2.05645e-21	5.09002e-20
ENSCAFG00000017716	EEF2K	eukaryotic elongation factor 2 kinase [Source:HGNC Symbol;Acc:HGNC:24615]	-0.702021	1.78155e-19	3.92217e-18
ENSCAFG00000017889	EVL	Enah/Vasp-like [Source:HGNC Symbol;Acc:HGNC:20234]	-0.701529	2.89909e-10	3.26455e-09
ENSCAFG00000010235	ARHGAP32	Rho GTPase activating protein 32 [Source:HGNC Symbol;Acc:HGNC:17399]	-0.701296	8.58969e-12	1.09712e-10
ENSCAFG00000009400	TP53I11	tumor protein p53 inducible protein 11 [Source:HGNC Symbol;Acc:HGNC:16842]	-0.701254	7.37951e-05	0.000377626
ENSCAFG00000014232	ARVCF	armadillo repeat gene deleted in velocardiofacial syndrome [Source:HGNC Symbol;Acc:HGNC:728]	-0.701033	1.17345e-09	1.23721e-08
ENSCAFG00000007232	NOL4L	nucleolar protein 4 like [Source:HGNC Symbol;Acc:HGNC:16106]	-0.699572	1.00658e-05	6.1687e-05
ENSCAFG00000015264	C14orf37	chromosome 14 open reading frame 37 [Source:HGNC Symbol;Acc:HGNC:19846]	-0.699464	1.5639e-15	2.658e-14
ENSCAFG00000010473	SH3PXD2A	SH3 and PX domains 2A [Source:HGNC Symbol;Acc:HGNC:23664]	-0.698637	3.68086e-24	1.03805e-22
ENSCAFG00000018250	PLS3	plastin 3 [Source:HGNC Symbol;Acc:HGNC:9091]	-0.698372	3.85833e-54	2.77865e-52
ENSCAFG00000003783	FOXO3	forkhead box O3 [Source:HGNC Symbol;Acc:HGNC:3821]	-0.697865	3.36943e-12	4.44879e-11
ENSCAFG00000007801	ELMOD3	ELMO domain containing 3 [Source:HGNC Symbol;Acc:HGNC:26158]	-0.697083	1.31798e-17	2.57673e-16
ENSCAFG00000001371	SUN2	Sad1 and UNC84 domain containing 2 [Source:HGNC Symbol;Acc:HGNC:14210]	-0.693851	1.11677e-40	5.62664e-39
ENSCAFG00000014089	GJC1	gap junction protein gamma 1 [Source:HGNC Symbol;Acc:HGNC:4280]	-0.692719	1.14772e-07	9.33032e-07
ENSCAFG00000023543	ZNF362	zinc finger protein 362 [Source:HGNC Symbol;Acc:HGNC:18079]	-0.691611	2.48353e-14	3.83728e-13
ENSCAFG00000014543	SH3TC1	SH3 domain and tetratricopeptide repeats 1 [Source:HGNC Symbol;Acc:HGNC:26009]	-0.691567	1.16898e-05	7.07216e-05
ENSCAFG00000000334	ADAMTS2	ADAM metallopeptidase with thrombospondin type 1 motif 2 [Source:HGNC Symbol;Acc:HGNC:218]	-0.691062	2.75641e-16	4.93482e-15
ENSCAFG00000013517	NBEAL2	neurobeachin like 2 [Source:HGNC Symbol;Acc:HGNC:31928]	-0.691009	8.01867e-05	0.000406903
ENSCAFG00000001462	TLE1	transducin like enhancer of split 1 [Source:HGNC Symbol;Acc:HGNC:11837]	-0.689921	6.93718e-19	1.46404e-17
ENSCAFG00000031586	LGALSL	galectin like [Source:HGNC Symbol;Acc:HGNC:25012]	-0.689328	0.000101963	0.00050573
ENSCAFG00000013174	HOMER2	homer scaffolding protein 2 [Source:HGNC Symbol;Acc:HGNC:17513]	-0.686358	4.86234e-05	0.000260531
ENSCAFG00000008317	KIAA0922	KIAA0922 [Source:HGNC Symbol;Acc:HGNC:29146]	-0.684245	2.61334e-14	4.02808e-13
ENSCAFG00000000577	TIAM2	T-cell lymphoma invasion and metastasis 2 [Source:HGNC Symbol;Acc:HGNC:11806]	-0.683463	0.000353259	0.00154725
ENSCAFG00000016357	DBN1	drebrin 1 [Source:HGNC Symbol;Acc:HGNC:2695]	-0.682851	8.90353e-32	3.29922e-30
ENSCAFG00000008902	PTX3	pentraxin 3 [Source:HGNC Symbol;Acc:HGNC:9692]	-0.682788	4.53853e-14	6.87903e-13
ENSCAFG00000030801	IKZF4	IKAROS family zinc finger 4 [Source:HGNC Symbol;Acc:HGNC:13179]	-0.68273	5.63212e-06	3.58068e-05
ENSCAFG00000002919	EFEMP1	EGF containing fibulin like extracellular matrix protein 1 [Source:HGNC Symbol;Acc:HGNC:3218]	-0.681649	3.80176e-29	1.29922e-27
ENSCAFG00000000860	AFDN	afadin, adherens junction formation factor [Source:HGNC Symbol;Acc:HGNC:7137]	-0.67989	9.8419e-26	2.99415e-24
ENSCAFG00000007603	FLNB	filamin B [Source:HGNC Symbol;Acc:HGNC:3755]	-0.679678	4.52648e-41	2.32657e-39
ENSCAFG00000016521	PODNL1	podocan like 1 [Source:HGNC Symbol;Acc:HGNC:26275]	-0.679608	5.34666e-05	0.000284093
ENSCAFG00000009811	IGSF3	immunoglobulin superfamily member 3 [Source:HGNC Symbol;Acc:HGNC:5950]	-0.67904	1.45308e-16	2.64984e-15
ENSCAFG00000007358	KCTD15	potassium channel tetramerization domain containing 15 [Source:HGNC Symbol;Acc:HGNC:23297]	-0.678928	1.02958e-08	9.6028e-08
ENSCAFG00000000674	ZBTB12	zinc finger and BTB domain containing 12 [Source:HGNC Symbol;Acc:HGNC:19066]	-0.677753	1.3323e-05	7.96569e-05
ENSCAFG00000009827	TBC1D7	TBC1 domain family member 7 [Source:HGNC Symbol;Acc:HGNC:21066]	-0.677037	3.21585e-09	3.20504e-08
ENSCAFG00000010186	RAB29	RAB29, member RAS oncogene family [Source:HGNC Symbol;Acc:HGNC:9789]	-0.676217	0.000223964	0.00102656
ENSCAFG00000030145	AUH	AU RNA binding methylglutaconyl-CoA hydratase [Source:HGNC Symbol;Acc:HGNC:890]	-0.675711	5.78558e-05	0.000304436
ENSCAFG00000009271	CRTAC1	cartilage acidic protein 1 [Source:HGNC Symbol;Acc:HGNC:14882]	-0.675312	4.96438e-10	5.47413e-09
ENSCAFG00000031558	ZNF853	zinc finger protein 853 [Source:HGNC Symbol;Acc:HGNC:21767]	-0.674823	7.1561e-10	7.73041e-09
ENSCAFG00000017161	CIPC	CLOCK interacting pacemaker [Source:HGNC Symbol;Acc:HGNC:20365]	-0.67439	1.98204e-05	0.000114998
ENSCAFG00000016924	ZNF652	zinc finger protein 652 [Source:HGNC Symbol;Acc:HGNC:29147]	-0.674098	6.08381e-05	0.000317829
ENSCAFG00000006720	AMOTL2	angiomotin like 2 [Source:HGNC Symbol;Acc:HGNC:17812]	-0.673571	2.41021e-36	1.045e-34
ENSCAFG00000009847	PCIF1	PDX1 C-terminal inhibiting factor 1 [Source:HGNC Symbol;Acc:HGNC:16200]	-0.672631	1.20503e-12	1.64813e-11
ENSCAFG00000008356	WWTR1	WW domain containing transcription regulator 1 [Source:HGNC Symbol;Acc:HGNC:24042]	-0.672236	1.32689e-17	2.59019e-16
ENSCAFG00000003010	UGCG	UDP-glucose ceramide glucosyltransferase [Source:HGNC Symbol;Acc:HGNC:12524]	-0.670667	0.00222372	0.00786071
ENSCAFG00000018115	CDH2	cadherin-2 precursor [Source:RefSeq peptide;Acc:NP_001274085]	-0.670118	1.57124e-38	7.3365e-37
ENSCAFG00000006616	KATNAL1	katanin catalytic subunit A1 like 1 [Source:HGNC Symbol;Acc:HGNC:28361]	-0.670112	0.000538498	0.00226244
ENSCAFG00000014599	GOLIM4	golgi integral membrane protein 4 [Source:HGNC Symbol;Acc:HGNC:15448]	-0.668836	5.62156e-15	9.27011e-14
ENSCAFG00000031976	ZNF10	zinc finger protein 10 [Source:HGNC Symbol;Acc:HGNC:12879]	-0.667868	0.00204872	0.0073295
ENSCAFG00000017063	KRBA2	KRAB-A domain containing 2 [Source:HGNC Symbol;Acc:HGNC:26989]	-0.663473	1.54637e-05	9.15538e-05
ENSCAFG00000019807	TUBB3	tubulin beta 3 class III [Source:HGNC Symbol;Acc:HGNC:20772]	-0.662695	9.9886e-08	8.17757e-07
ENSCAFG00000029993	DDAH1	dimethylarginine dimethylaminohydrolase 1 [Source:HGNC Symbol;Acc:HGNC:2715]	-0.661883	9.16762e-11	1.07309e-09
ENSCAFG00000010445	FNDC5	fibronectin type III domain containing 5 [Source:HGNC Symbol;Acc:HGNC:20240]	-0.661176	0.000201636	0.000932604
ENSCAFG00000029167	ZNF569	zinc finger protein 569 [Source:HGNC Symbol;Acc:HGNC:24737]	-0.660702	0.0005553	0.00232536
ENSCAFG00000013122	MAGI3	membrane associated guanylate kinase, WW and PDZ domain containing 3 [Source:HGNC Symbol;Acc:HGNC:29647]	-0.660563	6.25664e-07	4.59674e-06
ENSCAFG00000012958	HEXDC	hexosaminidase D [Source:HGNC Symbol;Acc:HGNC:26307]	-0.65871	0.000881364	0.00350101
ENSCAFG00000011570	MID1	midline 1 [Source:HGNC Symbol;Acc:HGNC:7095]	-0.655731	7.74269e-10	8.32878e-09
ENSCAFG00000001850	GUF1	GUF1 homolog, GTPase [Source:HGNC Symbol;Acc:HGNC:25799]	-0.654657	0.000409418	0.0017673
ENSCAFG00000032425	ZNF619	zinc finger protein 619 [Source:HGNC Symbol;Acc:HGNC:26910]	-0.6542	0.0013141	0.00496027
ENSCAFG00000003945	DENND2A	DENN domain containing 2A [Source:HGNC Symbol;Acc:HGNC:22212]	-0.654188	5.79014e-13	8.084e-12
ENSCAFG00000003169	CALD1	caldesmon 1 [Source:HGNC Symbol;Acc:HGNC:1441]	-0.654032	7.67935e-34	3.05902e-32
ENSCAFG00000002138	IL18R1	interleukin 18 receptor 1 [Source:HGNC Symbol;Acc:HGNC:5988]	-0.653756	0.000480529	0.00203973
ENSCAFG00000016715	BCL7C	BCL tumor suppressor 7C [Source:HGNC Symbol;Acc:HGNC:1006]	-0.648636	2.81782e-09	2.82502e-08
ENSCAFG00000011537	CLCN4	chloride voltage-gated channel 4 [Source:HGNC Symbol;Acc:HGNC:2022]	-0.647928	6.81143e-15	1.10747e-13
ENSCAFG00000010839	LYPLAL1	lysophospholipase like 1 [Source:HGNC Symbol;Acc:HGNC:20440]	-0.646789	0.00119377	0.0045577
ENSCAFG00000030763	FAM210B	family with sequence similarity 210 member B [Source:HGNC Symbol;Acc:HGNC:16102]	-0.646747	3.06495e-21	7.42754e-20
ENSCAFG00000007129	SCN1B	sodium voltage-gated channel beta subunit 1 [Source:HGNC Symbol;Acc:HGNC:10586]	-0.646545	0.0011377	0.00437605
ENSCAFG00000030440	NOV	nephroblastoma overexpressed [Source:HGNC Symbol;Acc:HGNC:7885]	-0.644739	3.50657e-19	7.58884e-18
ENSCAFG00000007754	USP47	ubiquitin specific peptidase 47 [Source:HGNC Symbol;Acc:HGNC:20076]	-0.64425	8.096e-21	1.91465e-19
ENSCAFG00000023925	HSPB2-C11orf52	HSPB2-C11orf52 readthrough (NMD candidate) [Source:HGNC Symbol;Acc:HGNC:41996]	-0.642979	1.02189e-05	6.24453e-05
ENSCAFG00000005414	RBBP9	RB binding protein 9, serine hydrolase [Source:HGNC Symbol;Acc:HGNC:9892]	-0.642949	4.91315e-05	0.000262922
ENSCAFG00000013490	FAM129A	family with sequence similarity 129 member A [Source:HGNC Symbol;Acc:HGNC:16784]	-0.6429	1.296e-27	4.21431e-26
ENSCAFG00000004439	RTN2	reticulon 2 [Source:HGNC Symbol;Acc:HGNC:10468]	-0.642723	0.000372741	0.00162217
ENSCAFG00000004038	HIPK2	homeodomain interacting protein kinase 2 [Source:HGNC Symbol;Acc:HGNC:14402]	-0.642026	5.21263e-14	7.82632e-13
ENSCAFG00000000060	ITGA7	integrin subunit alpha 7 [Source:HGNC Symbol;Acc:HGNC:6143]	-0.640284	0.000150129	0.000714597
ENSCAFG00000020135	FNBP1L	formin binding protein 1 like [Source:HGNC Symbol;Acc:HGNC:20851]	-0.63941	1.65586e-09	1.70219e-08
ENSCAFG00000028639	SMIM1	small integral membrane protein 1 (Vel blood group) [Source:HGNC Symbol;Acc:HGNC:44204]	-0.639323	0.000533637	0.00224498
ENSCAFG00000011002	TINAGL1	tubulointerstitial nephritis antigen like 1 [Source:HGNC Symbol;Acc:HGNC:19168]	-0.639142	1.63595e-09	1.6858e-08
ENSCAFG00000012037	LCMT2	leucine carboxyl methyltransferase 2 [Source:HGNC Symbol;Acc:HGNC:17558]	-0.637123	7.29076e-05	0.000373534
ENSCAFG00000010485	SPPL3	signal peptide peptidase like 3 [Source:HGNC Symbol;Acc:HGNC:30424]	-0.637105	1.67005e-06	1.14637e-05
ENSCAFG00000012317	TMEM237	transmembrane protein 237 [Source:HGNC Symbol;Acc:HGNC:14432]	-0.636805	9.32903e-12	1.18798e-10
ENSCAFG00000006381	SEMA3C	semaphorin 3C [Source:HGNC Symbol;Acc:HGNC:10725]	-0.636657	2.25086e-19	4.93833e-18
ENSCAFG00000017098	RBPMS2	RNA binding protein with multiple splicing 2 [Source:HGNC Symbol;Acc:HGNC:19098]	-0.636261	0.000348721	0.0015286
ENSCAFG00000007576	FAIM	Fas apoptotic inhibitory molecule [Source:HGNC Symbol;Acc:HGNC:18703]	-0.6352	3.34654e-07	2.54829e-06
ENSCAFG00000009125	TMEM67	transmembrane protein 67 [Source:HGNC Symbol;Acc:HGNC:28396]	-0.63382	2.27304e-07	1.77106e-06
ENSCAFG00000001166	KHDRBS3	KH RNA binding domain containing, signal transduction associated 3 [Source:HGNC Symbol;Acc:HGNC:18117]	-0.631882	1.00417e-16	1.86319e-15
ENSCAFG00000017122	SULT1A1	Sulfotransferase 1A1 [Source:UniProtKB/Swiss-Prot;Acc:Q29476]	-0.628025	2.02761e-07	1.59543e-06
ENSCAFG00000008904	SHOX2	short stature homeobox 2 [Source:HGNC Symbol;Acc:HGNC:10854]	-0.626665	5.15157e-07	3.8223e-06
ENSCAFG00000013005	EPHB3	EPH receptor B3 [Source:HGNC Symbol;Acc:HGNC:3394]	-0.626417	2.3723e-21	5.79017e-20
ENSCAFG00000013672	SORD	sorbitol dehydrogenase [Source:HGNC Symbol;Acc:HGNC:11184]	-0.625985	2.11427e-08	1.88202e-07
ENSCAFG00000014103	SESTD1	SEC14 and spectrin domain containing 1 [Source:HGNC Symbol;Acc:HGNC:18379]	-0.625247	1.08738e-11	1.37644e-10
ENSCAFG00000028715	HMGB3	high mobility group box 3 [Source:HGNC Symbol;Acc:HGNC:5004]	-0.624896	2.63585e-18	5.30793e-17
ENSCAFG00000006426	MAP4K3	mitogen-activated protein kinase kinase kinase kinase 3 [Source:HGNC Symbol;Acc:HGNC:6865]	-0.624744	8.21262e-12	1.05001e-10
ENSCAFG00000001726	ARF5	ADP ribosylation factor 5 [Source:HGNC Symbol;Acc:HGNC:658]	-0.623585	1.10375e-06	7.76889e-06
ENSCAFG00000016211	MICAL3	microtubule associated monooxygenase, calponin and LIM domain containing 3 [Source:HGNC Symbol;Acc:HGNC:24694]	-0.620612	2.76254e-14	4.24779e-13
ENSCAFG00000012390	NYNRIN	NYN domain and retroviral integrase containing [Source:HGNC Symbol;Acc:HGNC:20165]	-0.618462	3.21603e-12	4.26585e-11
ENSCAFG00000005040	KLF12	Kruppel like factor 12 [Source:HGNC Symbol;Acc:HGNC:6346]	-0.617874	0.000107249	0.000527635
ENSCAFG00000015784	CCDC77	coiled-coil domain containing 77 [Source:HGNC Symbol;Acc:HGNC:28203]	-0.616921	2.28559e-05	0.000130706
ENSCAFG00000017478	TTC8	tetratricopeptide repeat protein 8 [Source:RefSeq peptide;Acc:NP_001271398]	-0.616825	0.000340092	0.00149488
ENSCAFG00000001577	CEP78	centrosomal protein 78 [Source:HGNC Symbol;Acc:HGNC:25740]	-0.616508	3.74334e-07	2.83183e-06
ENSCAFG00000007689	VAMP5	vesicle associated membrane protein 5 [Source:HGNC Symbol;Acc:HGNC:12646]	-0.615767	0.00105817	0.0041086
ENSCAFG00000030813	NUDT8	nudix hydrolase 8 [Source:HGNC Symbol;Acc:HGNC:8055]	-0.614994	0.0015248	0.0056551
ENSCAFG00000003730	GPX7	glutathione peroxidase 7 [Source:HGNC Symbol;Acc:HGNC:4559]	-0.613891	1.0115e-05	6.19286e-05
ENSCAFG00000002928	SVEP1	sushi, von Willebrand factor type A, EGF and pentraxin domain containing 1 [Source:HGNC Symbol;Acc:HGNC:15985]	-0.611817	5.54058e-36	2.35419e-34
ENSCAFG00000001411	STK38	serine/threonine kinase 38 [Source:HGNC Symbol;Acc:HGNC:17847]	-0.611291	5.07334e-10	5.58707e-09
ENSCAFG00000014108	OSBPL1A	oxysterol binding protein like 1A [Source:HGNC Symbol;Acc:HGNC:16398]	-0.609766	1.11355e-09	1.17601e-08
ENSCAFG00000032191	MAP1A	microtubule associated protein 1A [Source:HGNC Symbol;Acc:HGNC:6835]	-0.608748	5.58181e-23	1.49478e-21
ENSCAFG00000005236	TRAK1	trafficking kinesin protein 1 [Source:HGNC Symbol;Acc:HGNC:29947]	-0.608211	4.566e-14	6.90425e-13
ENSCAFG00000016734	EFNB1	ephrin B1 [Source:HGNC Symbol;Acc:HGNC:3226]	-0.607345	0.000134967	0.00064897
ENSCAFG00000015363	ARHGDIG	Rho GDP dissociation inhibitor gamma [Source:HGNC Symbol;Acc:HGNC:680]	-0.607274	0.00108357	0.00419317
ENSCAFG00000009564	ATP2B4	ATPase plasma membrane Ca2+ transporting 4 [Source:HGNC Symbol;Acc:HGNC:817]	-0.60642	3.13794e-24	8.88875e-23
ENSCAFG00000030335	SERPINB9	serpin family B member 9 [Source:HGNC Symbol;Acc:HGNC:8955]	-0.604507	1.38892e-09	1.44764e-08
ENSCAFG00000019268	SLX4	SLX4 structure-specific endonuclease subunit [Source:HGNC Symbol;Acc:HGNC:23845]	-0.604361	1.89316e-14	2.95737e-13
ENSCAFG00000011005	TCF7L2	transcription factor 7 like 2 [Source:HGNC Symbol;Acc:HGNC:11641]	-0.601889	2.90476e-06	1.9305e-05
ENSCAFG00000003405	KLF11	Kruppel like factor 11 [Source:HGNC Symbol;Acc:HGNC:11811]	-0.600093	8.63248e-07	6.15771e-06
ENSCAFG00000013650	CTTNBP2NL	CTTNBP2 N-terminal like [Source:HGNC Symbol;Acc:HGNC:25330]	-0.599412	3.76789e-09	3.69456e-08
ENSCAFG00000023546	TCTN2	tectonic family member 2 [Source:HGNC Symbol;Acc:HGNC:25774]	-0.599369	1.01228e-08	9.46003e-08
ENSCAFG00000016966	TPM1	tropomyosin 1 (alpha) [Source:HGNC Symbol;Acc:HGNC:12010]	-0.599207	8.07453e-36	3.41947e-34
ENSCAFG00000007810	ERAP1	endoplasmic reticulum aminopeptidase 1 [Source:HGNC Symbol;Acc:HGNC:18173]	-0.598881	3.74555e-11	4.52984e-10
ENSCAFG00000008575	CUX2	cut like homeobox 2 [Source:HGNC Symbol;Acc:HGNC:19347]	-0.596919	0.00116325	0.00446222
ENSCAFG00000006033	ZNF605	zinc finger protein 605 [Source:HGNC Symbol;Acc:HGNC:28068]	-0.59634	0.000293418	0.00130639
ENSCAFG00000006701	FLT1	fms related tyrosine kinase 1 [Source:HGNC Symbol;Acc:HGNC:3763]	-0.595669	9.38606e-17	1.74408e-15
ENSCAFG00000017520	GLCE	glucuronic acid epimerase [Source:HGNC Symbol;Acc:HGNC:17855]	-0.594404	3.23093e-10	3.61904e-09
ENSCAFG00000004115	KIAA1549	KIAA1549 [Source:HGNC Symbol;Acc:HGNC:22219]	-0.594297	1.63249e-06	1.12362e-05
ENSCAFG00000014617	ECD	ecdysoneless cell cycle regulator [Source:HGNC Symbol;Acc:HGNC:17029]	-0.593069	4.51478e-10	5.00434e-09
ENSCAFG00000015157	TNIK	TRAF2 and NCK interacting kinase [Source:HGNC Symbol;Acc:HGNC:30765]	-0.592839	8.72334e-08	7.21118e-07
ENSCAFG00000001531	SMO	smoothened, frizzled class receptor [Source:HGNC Symbol;Acc:HGNC:11119]	-0.592783	4.23888e-16	7.49418e-15
ENSCAFG00000010355	ICE1	interactor of little elongation complex ELL subunit 1 [Source:HGNC Symbol;Acc:HGNC:29154]	-0.5927	1.67975e-14	2.63044e-13
ENSCAFG00000023069	NDST1	N-deacetylase and N-sulfotransferase 1 [Source:HGNC Symbol;Acc:HGNC:7680]	-0.589633	1.74382e-13	2.5404e-12
ENSCAFG00000004601	NAT9	N-acetyltransferase 9 (putative) [Source:HGNC Symbol;Acc:HGNC:23133]	-0.589545	0.000593801	0.00246794
ENSCAFG00000007465	RHPN2	rhophilin-2 [Source:RefSeq peptide;Acc:NP_001003008]	-0.588683	0.000319191	0.00140787
ENSCAFG00000030354	ZNF850	zinc finger protein 850 [Source:HGNC Symbol;Acc:HGNC:27994]	-0.587605	5.78924e-05	0.000304436
ENSCAFG00000016351	ERBB2	erb-b2 receptor tyrosine kinase 2 [Source:HGNC Symbol;Acc:HGNC:3430]	-0.587517	7.7036e-19	1.61776e-17
ENSCAFG00000019818	VPS9D1	VPS9 domain containing 1 [Source:HGNC Symbol;Acc:HGNC:13526]	-0.587111	0.000839048	0.00334753
ENSCAFG00000029920	TSC22D3	TSC22 domain family member 3 [Source:HGNC Symbol;Acc:HGNC:3051]	-0.586587	2.98912e-10	3.36249e-09
ENSCAFG00000015854	MFAP2	microfibrillar associated protein 2 [Source:HGNC Symbol;Acc:HGNC:7033]	-0.586388	0.00198571	0.00713613
ENSCAFG00000012694	ANK3	ankyrin 3 [Source:HGNC Symbol;Acc:HGNC:494]	-0.585604	0.00116778	0.00447691
ENSCAFG00000014940	SAMD4A	sterile alpha motif domain containing 4A [Source:HGNC Symbol;Acc:HGNC:23023]	-0.584668	5.70224e-08	4.80413e-07
ENSCAFG00000016257	MCC	mutated in colorectal cancers [Source:HGNC Symbol;Acc:HGNC:6935]	-0.584311	6.47026e-09	6.17801e-08
ENSCAFG00000003388	SH3D21	SH3 domain containing 21 [Source:HGNC Symbol;Acc:HGNC:26236]	-0.58399	9.51683e-08	7.81643e-07
ENSCAFG00000006680	LRIG1	leucine rich repeats and immunoglobulin like domains 1 [Source:HGNC Symbol;Acc:HGNC:17360]	-0.583	3.50667e-08	3.047e-07
ENSCAFG00000007410	SNTA1	syntrophin alpha 1 [Source:HGNC Symbol;Acc:HGNC:11167]	-0.58202	1.02951e-14	1.64451e-13
ENSCAFG00000014073	SLC12A9	solute carrier family 12 member 9 [Source:HGNC Symbol;Acc:HGNC:17435]	-0.581834	1.11011e-06	7.80937e-06
ENSCAFG00000002255	ICK	intestinal cell kinase [Source:HGNC Symbol;Acc:HGNC:21219]	-0.581685	5.26243e-11	6.2868e-10
ENSCAFG00000030614	GATAD1	GATA zinc finger domain containing 1 [Source:HGNC Symbol;Acc:HGNC:29941]	-0.579451	3.13556e-06	2.07739e-05
ENSCAFG00000002580	ISOC2	isochorismatase domain containing 2 [Source:HGNC Symbol;Acc:HGNC:26278]	-0.579011	2.41553e-05	0.000137458
ENSCAFG00000006121	ATP2B1	ATPase plasma membrane Ca2+ transporting 1 [Source:HGNC Symbol;Acc:HGNC:814]	-0.57856	7.15212e-16	1.25403e-14
ENSCAFG00000011588	SV2A	synaptic vesicle glycoprotein 2A [Source:HGNC Symbol;Acc:HGNC:20566]	-0.577208	1.13512e-05	6.87707e-05
ENSCAFG00000010871	LRP5	LDL receptor related protein 5 [Source:HGNC Symbol;Acc:HGNC:6697]	-0.576522	7.30792e-15	1.18216e-13
ENSCAFG00000007600	SCN8A	sodium voltage-gated channel alpha subunit 8 [Source:HGNC Symbol;Acc:HGNC:10596]	-0.576119	7.45422e-09	7.08039e-08
ENSCAFG00000003734	ZCCHC11	zinc finger CCHC-type containing 11 [Source:HGNC Symbol;Acc:HGNC:28981]	-0.575321	1.03537e-09	1.09708e-08
ENSCAFG00000018180	ANKRD29	ankyrin repeat domain 29 [Source:HGNC Symbol;Acc:HGNC:27110]	-0.574403	1.61541e-08	1.4573e-07
ENSCAFG00000010052	CTSD	Cathepsin D [Source:UniProtKB/Swiss-Prot;Acc:Q4LAL9]	-0.574242	1.04677e-16	1.9366e-15
ENSCAFG00000010729	MRGPRF	MAS related GPR family member F [Source:HGNC Symbol;Acc:HGNC:24828]	-0.574118	3.45811e-06	2.27806e-05
ENSCAFG00000010452	KDM5B	lysine demethylase 5B [Source:HGNC Symbol;Acc:HGNC:18039]	-0.571844	5.92632e-14	8.87694e-13
ENSCAFG00000017644	GALNT10	polypeptide N-acetylgalactosaminyltransferase 10 [Source:HGNC Symbol;Acc:HGNC:19873]	-0.571421	0.000102333	0.000506899
ENSCAFG00000002030	UNC13B	unc-13 homolog B [Source:HGNC Symbol;Acc:HGNC:12566]	-0.57096	4.73643e-17	8.93125e-16
ENSCAFG00000003246	ALAD	aminolevulinate dehydratase [Source:HGNC Symbol;Acc:HGNC:395]	-0.570782	0.00207859	0.00741142
ENSCAFG00000019841	CELSR2	cadherin EGF LAG seven-pass G-type receptor 2 [Source:HGNC Symbol;Acc:HGNC:3231]	-0.569445	3.71174e-09	3.64511e-08
ENSCAFG00000007680	TMEM150A	transmembrane protein 150A [Source:HGNC Symbol;Acc:HGNC:24677]	-0.567354	0.000381976	0.00165952
ENSCAFG00000011748	ANP32E	acidic nuclear phosphoprotein 32 family member E [Source:HGNC Symbol;Acc:HGNC:16673]	-0.567271	1.65399e-13	2.41782e-12
ENSCAFG00000020235	STRBP	spermatid perinuclear RNA binding protein [Source:HGNC Symbol;Acc:HGNC:16462]	-0.567151	2.46644e-09	2.48143e-08
ENSCAFG00000003105	ANKRD6	ankyrin repeat domain 6 [Source:HGNC Symbol;Acc:HGNC:17280]	-0.566022	1.65759e-06	1.13905e-05
ENSCAFG00000003072	RARS2	arginyl-tRNA synthetase 2, mitochondrial [Source:HGNC Symbol;Acc:HGNC:21406]	-0.565881	3.75993e-06	2.46289e-05
ENSCAFG00000004355	LIMS2	LIM zinc finger domain containing 2 [Source:HGNC Symbol;Acc:HGNC:16084]	-0.565629	7.84824e-08	6.51736e-07
ENSCAFG00000031048	ZNF84	zinc finger protein 84 [Source:HGNC Symbol;Acc:HGNC:13159]	-0.564749	0.000438502	0.00188075
ENSCAFG00000018554	ZBTB14	zinc finger and BTB domain containing 14 [Source:HGNC Symbol;Acc:HGNC:12860]	-0.56472	4.2061e-06	2.73268e-05
ENSCAFG00000028884	SIKE1	suppressor of IKBKE 1 [Source:HGNC Symbol;Acc:HGNC:26119]	-0.564642	6.30133e-05	0.000327997
ENSCAFG00000000310	ATP23	ATP23 metallopeptidase and ATP synthase assembly factor homolog [Source:HGNC Symbol;Acc:HGNC:29452]	-0.564562	0.000677083	0.00276627
ENSCAFG00000005916	ANKRD28	ankyrin repeat domain 28 [Source:HGNC Symbol;Acc:HGNC:29024]	-0.564453	4.03331e-11	4.87323e-10
ENSCAFG00000002758	SLC44A1	solute carrier family 44 member 1 [Source:HGNC Symbol;Acc:HGNC:18798]	-0.563274	4.63948e-12	6.04698e-11
ENSCAFG00000004537	AGBL5	ATP/GTP binding protein like 5 [Source:HGNC Symbol;Acc:HGNC:26147]	-0.562805	9.79364e-07	6.94324e-06
ENSCAFG00000002796	CCDC88A	coiled-coil domain containing 88A [Source:HGNC Symbol;Acc:HGNC:25523]	-0.562367	5.85456e-15	9.62943e-14
ENSCAFG00000006222	CEP83	centrosomal protein 83 [Source:HGNC Symbol;Acc:HGNC:17966]	-0.561427	4.33532e-07	3.25264e-06
ENSCAFG00000012309	ANXA9	annexin A9 [Source:HGNC Symbol;Acc:HGNC:547]	-0.560388	4.83521e-05	0.000259186
ENSCAFG00000004968	FBF1	Fas binding factor 1 [Source:HGNC Symbol;Acc:HGNC:24674]	-0.559671	0.000190798	0.000887303
ENSCAFG00000018133	SYNRG	synergin gamma [Source:HGNC Symbol;Acc:HGNC:557]	-0.559128	7.64289e-10	8.23532e-09
ENSCAFG00000016039	PSEN2	presenilin-2 [Source:RefSeq peptide;Acc:NP_001271394]	-0.55904	6.09395e-06	3.85315e-05
ENSCAFG00000013679	RUFY2	RUN and FYVE domain containing 2 [Source:HGNC Symbol;Acc:HGNC:19761]	-0.557708	1.0345e-06	7.31785e-06
ENSCAFG00000018577	BIRC4	baculoviral IAP repeat-containing protein 4 [Source:RefSeq peptide;Acc:NP_001271387]	-0.555287	5.49576e-06	3.50799e-05
ENSCAFG00000000422	ZBTB2	zinc finger and BTB domain containing 2 [Source:HGNC Symbol;Acc:HGNC:20868]	-0.555128	6.7668e-09	6.44666e-08
ENSCAFG00000004082	ABTB1	ankyrin repeat and BTB domain containing 1 [Source:HGNC Symbol;Acc:HGNC:18275]	-0.55354	0.00148532	0.00553122
ENSCAFG00000010876	TET2	tet methylcytosine dioxygenase 2 [Source:HGNC Symbol;Acc:HGNC:25941]	-0.552002	3.26862e-12	4.3266e-11
ENSCAFG00000003961	SPHK2	sphingosine kinase 2 [Source:HGNC Symbol;Acc:HGNC:18859]	-0.551846	2.02289e-09	2.05792e-08
ENSCAFG00000017009	NFIX	nuclear factor I X [Source:HGNC Symbol;Acc:HGNC:7788]	-0.551244	1.47624e-14	2.32317e-13
ENSCAFG00000029915	SENP7	SUMO1/sentrin specific peptidase 7 [Source:HGNC Symbol;Acc:HGNC:30402]	-0.550877	0.000539369	0.00226535
ENSCAFG00000018362	YES1	Canis lupus familiaris v-yes-1 Yamaguchi sarcoma viral oncogene homolog 1 (YES1), mRNA. [Source:RefSeq mRNA;Acc:NM_001003239]	-0.550755	4.34337e-08	3.71826e-07
ENSCAFG00000031666	CLSTN3	calsyntenin 3 [Source:HGNC Symbol;Acc:HGNC:18371]	-0.550151	0.00160503	0.00591308
ENSCAFG00000003443	AGO1	argonaute 1, RISC catalytic component [Source:HGNC Symbol;Acc:HGNC:3262]	-0.55012	2.58361e-11	3.15689e-10
ENSCAFG00000015005	HP1BP3	heterochromatin protein 1 binding protein 3 [Source:HGNC Symbol;Acc:HGNC:24973]	-0.549482	1.39941e-17	2.72339e-16
ENSCAFG00000002940	FANCL	Fanconi anemia complementation group L [Source:HGNC Symbol;Acc:HGNC:20748]	-0.548978	4.55405e-05	0.000245353
ENSCAFG00000031800	BBS10	Bardet-Biedl syndrome 10 [Source:HGNC Symbol;Acc:HGNC:26291]	-0.547297	3.05426e-05	0.000170235
ENSCAFG00000007146	SACS	sacsin molecular chaperone [Source:HGNC Symbol;Acc:HGNC:10519]	-0.546099	5.05335e-14	7.62247e-13
ENSCAFG00000000956	PFDN6	Prefoldin subunit 6 [Source:UniProtKB/Swiss-Prot;Acc:Q5TJE6]	-0.545957	2.32512e-09	2.34481e-08
ENSCAFG00000030134	GBA2	glucosylceramidase beta 2 [Source:HGNC Symbol;Acc:HGNC:18986]	-0.545937	6.96054e-10	7.53373e-09
ENSCAFG00000031382	PMEPA1	prostate transmembrane protein, androgen induced 1 [Source:HGNC Symbol;Acc:HGNC:14107]	-0.543929	4.64972e-10	5.14496e-09
ENSCAFG00000016262	CGNL1	cingulin like 1 [Source:HGNC Symbol;Acc:HGNC:25931]	-0.543077	6.60061e-20	1.48432e-18
ENSCAFG00000016265	RELL1	RELT like 1 [Source:HGNC Symbol;Acc:HGNC:27379]	-0.54291	6.89255e-15	1.1178e-13
ENSCAFG00000013347	LRIG2	leucine rich repeats and immunoglobulin like domains 2 [Source:HGNC Symbol;Acc:HGNC:20889]	-0.542655	7.14013e-07	5.19197e-06
ENSCAFG00000029228	ZNF770	zinc finger protein 770 [Source:HGNC Symbol;Acc:HGNC:26061]	-0.541716	0.000404572	0.00174935
ENSCAFG00000013092	CXorf23	chromosome X open reading frame 23 [Source:HGNC Symbol;Acc:HGNC:27413]	-0.540767	0.00173979	0.00633813
ENSCAFG00000019275	DVL1	dishevelled segment polarity protein 1 [Source:HGNC Symbol;Acc:HGNC:3084]	-0.539439	1.22012e-09	1.28113e-08
ENSCAFG00000006128	SEMA3D	semaphorin 3D [Source:HGNC Symbol;Acc:HGNC:10726]	-0.538886	3.48713e-11	4.22935e-10
ENSCAFG00000015017	ATP6V0A1	ATPase H+ transporting V0 subunit a1 [Source:HGNC Symbol;Acc:HGNC:865]	-0.538302	1.36836e-10	1.57707e-09
ENSCAFG00000009435	RPP40	ribonuclease P/MRP subunit p40 [Source:HGNC Symbol;Acc:HGNC:20992]	-0.537482	4.5889e-05	0.000247126
ENSCAFG00000005949	HACL1	2-hydroxyacyl-CoA lyase 1 [Source:HGNC Symbol;Acc:HGNC:17856]	-0.536912	1.75647e-05	0.000102894
ENSCAFG00000016769	NES	nestin [Source:HGNC Symbol;Acc:HGNC:7756]	-0.536804	1.54979e-23	4.25758e-22
ENSCAFG00000015765	TFE3	transcription factor binding to IGHM enhancer 3 [Source:HGNC Symbol;Acc:HGNC:11752]	-0.535012	4.92839e-16	8.70113e-15
ENSCAFG00000028669	FAM171B	family with sequence similarity 171 member B [Source:HGNC Symbol;Acc:HGNC:29412]	-0.533882	1.98062e-08	1.76676e-07
ENSCAFG00000005624	DIP2C	disco interacting protein 2 homolog C [Source:HGNC Symbol;Acc:HGNC:29150]	-0.532546	5.21078e-10	5.72602e-09
ENSCAFG00000014637	FAM149B1	family with sequence similarity 149 member B1 [Source:HGNC Symbol;Acc:HGNC:29162]	-0.532411	0.0021861	0.00774278
ENSCAFG00000003044	SCRN1	secernin 1 [Source:HGNC Symbol;Acc:HGNC:22192]	-0.531716	1.83745e-16	3.33171e-15
ENSCAFG00000019965	HSDL1	hydroxysteroid dehydrogenase like 1 [Source:HGNC Symbol;Acc:HGNC:16475]	-0.531083	8.26349e-06	5.1059e-05
ENSCAFG00000007268	DNMT3B	DNA methyltransferase 3 beta [Source:HGNC Symbol;Acc:HGNC:2979]	-0.530146	0.00211318	0.00751582
ENSCAFG00000024385	ADGRG1	adhesion G protein-coupled receptor G1 [Source:HGNC Symbol;Acc:HGNC:4512]	-0.529054	4.20221e-05	0.00022823
ENSCAFG00000024289	ZFP28	ZFP28 zinc finger protein [Source:HGNC Symbol;Acc:HGNC:17801]	-0.528687	4.74111e-05	0.000254677
ENSCAFG00000004360	ACSS1	acyl-CoA synthetase short-chain family member 1 [Source:HGNC Symbol;Acc:HGNC:16091]	-0.528519	5.27677e-13	7.39154e-12
ENSCAFG00000003228	PXDN	peroxidasin [Source:HGNC Symbol;Acc:HGNC:14966]	-0.526622	3.31374e-16	5.89948e-15
ENSCAFG00000017281	ADRA1B	adrenoceptor alpha 1B [Source:HGNC Symbol;Acc:HGNC:278]	-0.52604	0.000183802	0.0008579
ENSCAFG00000009187	LOXL2	lysyl oxidase like 2 [Source:HGNC Symbol;Acc:HGNC:6666]	-0.525908	5.34766e-30	1.90943e-28
ENSCAFG00000005144	FNDC4	fibronectin type III domain containing 4 [Source:HGNC Symbol;Acc:HGNC:20239]	-0.525814	0.00136557	0.00512722
ENSCAFG00000000847	FGFR1OP	FGFR1 oncogene partner [Source:HGNC Symbol;Acc:HGNC:17012]	-0.525674	7.20957e-06	4.51155e-05
ENSCAFG00000016829	UBTD2	ubiquitin domain containing 2 [Source:HGNC Symbol;Acc:HGNC:24463]	-0.524931	0.000612888	0.00253817
ENSCAFG00000008362	SCAND1	SCAN domain containing 1 [Source:HGNC Symbol;Acc:HGNC:10566]	-0.522683	0.000232474	0.0010591
ENSCAFG00000023501	SETDB1	SET domain bifurcated 1 [Source:HGNC Symbol;Acc:HGNC:10761]	-0.522159	3.55687e-10	3.97018e-09
ENSCAFG00000018713	UNC119	unc-119 lipid binding chaperone [Source:HGNC Symbol;Acc:HGNC:12565]	-0.520488	6.47395e-05	0.000336144
ENSCAFG00000014796	GULP1	GULP, engulfment adaptor PTB domain containing 1 [Source:HGNC Symbol;Acc:HGNC:18649]	-0.520318	5.38776e-07	3.98594e-06
ENSCAFG00000005014	TGFB1	B9 protein domain 2 [Source:HGNC Symbol;Acc:HGNC:28636]	-0.520037	2.40139e-05	0.000136776
ENSCAFG00000003613	GAB1	GRB2 associated binding protein 1 [Source:HGNC Symbol;Acc:HGNC:4066]	-0.517683	4.21097e-11	5.07346e-10
ENSCAFG00000032426	PTPMT1	protein tyrosine phosphatase, mitochondrial 1 [Source:HGNC Symbol;Acc:HGNC:26965]	-0.517183	0.00072531	0.00293496
ENSCAFG00000010010	N4BP1	NEDD4 binding protein 1 [Source:HGNC Symbol;Acc:HGNC:29850]	-0.516694	5.43111e-12	7.04276e-11
ENSCAFG00000015473	AIPL1	aryl hydrocarbon receptor interacting protein like 1 [Source:HGNC Symbol;Acc:HGNC:359]	-0.516298	0.0012321	0.00468404
ENSCAFG00000018005	MAN2C1	mannosidase alpha class 2C member 1 [Source:HGNC Symbol;Acc:HGNC:6827]	-0.516093	1.84823e-06	1.26121e-05
ENSCAFG00000003952	PRKAR2B	protein kinase cAMP-dependent type II regulatory subunit beta [Source:HGNC Symbol;Acc:HGNC:9392]	-0.515861	0.000126189	0.000612582
ENSCAFG00000008685	CCNG2	cyclin G2 [Source:HGNC Symbol;Acc:HGNC:1593]	-0.513836	0.00026449	0.00119007
ENSCAFG00000012001	ARL4C	ADP ribosylation factor like GTPase 4C [Source:HGNC Symbol;Acc:HGNC:698]	-0.513767	0.00169957	0.00622006
ENSCAFG00000007515	NLN	neurolysin [Source:HGNC Symbol;Acc:HGNC:16058]	-0.512474	0.000428491	0.00184153
ENSCAFG00000017337	GALC	galactosylceramidase [Source:HGNC Symbol;Acc:HGNC:4115]	-0.512434	0.000182234	0.000851206
ENSCAFG00000016060	RARA	retinoic acid receptor alpha [Source:HGNC Symbol;Acc:HGNC:9864]	-0.512384	3.05116e-09	3.04806e-08
ENSCAFG00000009513	GLS	glutaminase [Source:HGNC Symbol;Acc:HGNC:4331]	-0.512069	1.30842e-11	1.64481e-10
ENSCAFG00000017027	SLIT3	slit guidance ligand 3 [Source:HGNC Symbol;Acc:HGNC:11087]	-0.511647	1.90677e-22	4.96032e-21
ENSCAFG00000004023	ZEB1	zinc finger E-box binding homeobox 1 [Source:HGNC Symbol;Acc:HGNC:11642]	-0.511511	6.86271e-09	6.53316e-08
ENSCAFG00000001246	PTCH1	patched 1 [Source:HGNC Symbol;Acc:HGNC:9585]	-0.511229	6.30161e-05	0.000327997
ENSCAFG00000003934	INTU	inturned planar cell polarity protein [Source:HGNC Symbol;Acc:HGNC:29239]	-0.511069	7.80534e-06	4.84631e-05
ENSCAFG00000003503	ARHGEF5	Rho guanine nucleotide exchange factor 5 [Source:HGNC Symbol;Acc:HGNC:13209]	-0.510412	7.28494e-05	0.000373386
ENSCAFG00000003987	KIAA1462	KIAA1462 [Source:HGNC Symbol;Acc:HGNC:29283]	-0.509575	7.80562e-20	1.74558e-18
ENSCAFG00000011960	C1orf198	chromosome 1 open reading frame 198 [Source:HGNC Symbol;Acc:HGNC:25900]	-0.509263	3.43925e-22	8.85659e-21
ENSCAFG00000000250	ARHGEF25	Rho guanine nucleotide exchange factor 25 [Source:HGNC Symbol;Acc:HGNC:30275]	-0.507468	0.00041715	0.00179642
ENSCAFG00000016461	FBXL20	F-box and leucine rich repeat protein 20 [Source:HGNC Symbol;Acc:HGNC:24679]	-0.507179	0.000343292	0.00150791
ENSCAFG00000010857	MMAB	methylmalonic aciduria (cobalamin deficiency) cblB type [Source:HGNC Symbol;Acc:HGNC:19331]	-0.50488	0.0017376	0.00633194
ENSCAFG00000032120	C1QTNF6	C1q and tumor necrosis factor related protein 6 [Source:HGNC Symbol;Acc:HGNC:14343]	-0.504626	3.03164e-18	6.07614e-17
ENSCAFG00000001056	SQLE	squalene epoxidase [Source:HGNC Symbol;Acc:HGNC:11279]	-0.504341	2.26615e-24	6.4479e-23
ENSCAFG00000000738	EBAG9	estrogen receptor binding site associated, antigen, 9 [Source:HGNC Symbol;Acc:HGNC:3123]	-0.504217	0.000705326	0.00286422
ENSCAFG00000009477	EXT2	exostosin glycosyltransferase 2 [Source:HGNC Symbol;Acc:HGNC:3513]	-0.502793	2.17317e-20	5.0093e-19
ENSCAFG00000015505	DAAM1	dishevelled associated activator of morphogenesis 1 [Source:HGNC Symbol;Acc:HGNC:18142]	-0.501656	3.33938e-09	3.32296e-08
ENSCAFG00000017144	VASH1	vasohibin 1 [Source:HGNC Symbol;Acc:HGNC:19964]	-0.500991	0.000127794	0.00061915
ENSCAFG00000015463	ZNF518B	zinc finger protein 518B [Source:HGNC Symbol;Acc:HGNC:29365]	-0.500513	7.73437e-09	7.33557e-08
ENSCAFG00000012259	MAN2A2	mannosidase alpha class 2A member 2 [Source:HGNC Symbol;Acc:HGNC:6825]	-0.499895	3.73508e-10	4.16545e-09
ENSCAFG00000016967	PDK2	pyruvate dehydrogenase kinase 2 [Source:HGNC Symbol;Acc:HGNC:8810]	-0.499281	0.000665772	0.00272268
ENSCAFG00000011403	ASPM	Abnormal spindle-like microcephaly-associated protein homolog [Source:UniProtKB/Swiss-Prot;Acc:P62286]	-0.497988	2.06896e-09	2.10311e-08
ENSCAFG00000011763	GTF2IRD1	GTF2I repeat domain containing 1 [Source:HGNC Symbol;Acc:HGNC:4661]	-0.497985	6.13951e-05	0.000320345
ENSCAFG00000014620	VAT1	vesicle amine transport 1 [Source:HGNC Symbol;Acc:HGNC:16919]	-0.497272	1.60747e-05	9.47754e-05
ENSCAFG00000004159	DNMT3A	DNA methyltransferase 3 alpha [Source:HGNC Symbol;Acc:HGNC:2978]	-0.497165	0.000524135	0.00220864
ENSCAFG00000008834	ZFYVE16	zinc finger FYVE-type containing 16 [Source:HGNC Symbol;Acc:HGNC:20756]	-0.496866	4.90825e-07	3.65666e-06
ENSCAFG00000016531	ADGRA3	adhesion G protein-coupled receptor A3 [Source:HGNC Symbol;Acc:HGNC:13839]	-0.496072	1.82837e-11	2.27157e-10
ENSCAFG00000006588	PCED1A	PC-esterase domain containing 1A [Source:HGNC Symbol;Acc:HGNC:16212]	-0.496058	1.43423e-07	1.14765e-06
ENSCAFG00000018952	ARHGEF6	Rac/Cdc42 guanine nucleotide exchange factor 6 [Source:HGNC Symbol;Acc:HGNC:685]	-0.495784	2.90648e-06	1.93063e-05
ENSCAFG00000011720	ASPHD2	aspartate beta-hydroxylase domain containing 2 [Source:HGNC Symbol;Acc:HGNC:30437]	-0.495706	0.00223697	0.0078996
ENSCAFG00000020383	B3GNT9	UDP-GlcNAc:betaGal beta-1,3-N-acetylglucosaminyltransferase 9 [Source:HGNC Symbol;Acc:HGNC:28714]	-0.493733	0.00156824	0.00580103
ENSCAFG00000016905	TLN2	talin 2 [Source:HGNC Symbol;Acc:HGNC:15447]	-0.493612	2.19739e-09	2.22685e-08
ENSCAFG00000016315	CHRNB1	cholinergic receptor nicotinic beta 1 subunit [Source:HGNC Symbol;Acc:HGNC:1961]	-0.493502	1.46025e-06	1.01052e-05
ENSCAFG00000006388	NTN4	netrin 4 [Source:HGNC Symbol;Acc:HGNC:13658]	-0.492889	0.000242126	0.00109835
ENSCAFG00000013455	TSEN15	tRNA splicing endonuclease subunit 15 [Source:HGNC Symbol;Acc:HGNC:16791]	-0.492638	0.000119852	0.000584226
ENSCAFG00000013659	EIF4A2	eukaryotic translation initiation factor 4A2 [Source:HGNC Symbol;Acc:HGNC:3284]	-0.492518	4.19475e-17	7.9451e-16
ENSCAFG00000013418	NFKBIA	NFKB inhibitor alpha [Source:HGNC Symbol;Acc:HGNC:7797]	-0.491504	0.000460251	0.00196544
ENSCAFG00000011977	KIF7	kinesin family member 7 [Source:HGNC Symbol;Acc:HGNC:30497]	-0.489165	2.43736e-05	0.000138515
ENSCAFG00000006638	SNAI2	snail family transcriptional repressor 2 [Source:HGNC Symbol;Acc:HGNC:11094]	-0.488728	1.03822e-08	9.66704e-08
ENSCAFG00000007449	TRIM23	tripartite motif containing 23 [Source:HGNC Symbol;Acc:HGNC:660]	-0.488265	0.000410608	0.00177124
ENSCAFG00000006965	TRIB3	tribbles pseudokinase 3 [Source:HGNC Symbol;Acc:HGNC:16228]	-0.487993	9.4612e-12	1.20361e-10
ENSCAFG00000007137	TOX	thymocyte selection associated high mobility group box [Source:HGNC Symbol;Acc:HGNC:18988]	-0.487114	0.000228156	0.00104373
ENSCAFG00000001845	DBF4	DBF4 zinc finger [Source:HGNC Symbol;Acc:HGNC:17364]	-0.48708	1.1871e-05	7.16475e-05
ENSCAFG00000004593	CCDC90B	coiled-coil domain containing 90B [Source:HGNC Symbol;Acc:HGNC:28108]	-0.486525	3.22885e-08	2.8152e-07
ENSCAFG00000012120	TRAF5	TNF receptor-associated factor 5 [Source:RefSeq peptide;Acc:NP_001184047]	-0.48618	0.00111405	0.00429938
ENSCAFG00000011392	SSPN	sarcospan [Source:HGNC Symbol;Acc:HGNC:11322]	-0.485427	2.76796e-05	0.000155707
ENSCAFG00000007929	FRA10AC1	FRA10A associated CGG repeat 1 [Source:HGNC Symbol;Acc:HGNC:1162]	-0.484519	0.000316023	0.00139582
ENSCAFG00000018395	NDC80	NDC80, kinetochore complex component [Source:HGNC Symbol;Acc:HGNC:16909]	-0.483857	1.13485e-08	1.05054e-07
ENSCAFG00000029252	RND3	Rho family GTPase 3 [Source:HGNC Symbol;Acc:HGNC:671]	-0.483777	1.38658e-11	1.73793e-10
ENSCAFG00000017966	ZNF287	zinc finger protein 287 [Source:HGNC Symbol;Acc:HGNC:13502]	-0.48284	0.0020184	0.00724137
ENSCAFG00000019407	MLST8	MTOR associated protein, LST8 homolog [Source:HGNC Symbol;Acc:HGNC:24825]	-0.482269	0.000299339	0.00132858
ENSCAFG00000014162	EPHB4	EPH receptor B4 [Source:HGNC Symbol;Acc:HGNC:3395]	-0.480684	6.05982e-10	6.59083e-09
ENSCAFG00000018959	EMP2	epithelial membrane protein 2 [Source:HGNC Symbol;Acc:HGNC:3334]	-0.480467	0.000382983	0.00166334
ENSCAFG00000010930	COL16A1	collagen type XVI alpha 1 chain [Source:HGNC Symbol;Acc:HGNC:2193]	-0.479834	5.73829e-24	1.60057e-22
ENSCAFG00000019515	DPP7	dipeptidyl peptidase 7 [Source:HGNC Symbol;Acc:HGNC:14892]	-0.479329	7.5441e-08	6.26888e-07
ENSCAFG00000029045	ACSL3	acyl-CoA synthetase long-chain family member 3 [Source:HGNC Symbol;Acc:HGNC:3570]	-0.477447	5.49554e-19	1.17143e-17
ENSCAFG00000018629	WSB1	WD repeat and SOCS box containing 1 [Source:HGNC Symbol;Acc:HGNC:19221]	-0.476838	6.15589e-13	8.5665e-12
ENSCAFG00000014342	KIAA0232	KIAA0232 [Source:HGNC Symbol;Acc:HGNC:28992]	-0.476531	4.1535e-08	3.56792e-07
ENSCAFG00000018472	ZNF3	zinc finger protein 3 [Source:HGNC Symbol;Acc:HGNC:13089]	-0.47376	0.000852983	0.00339887
ENSCAFG00000011197	MMP14	matrix metallopeptidase 14 [Source:HGNC Symbol;Acc:HGNC:7160]	-0.473613	9.13799e-23	2.41163e-21
ENSCAFG00000009096	LXN	latexin [Source:HGNC Symbol;Acc:HGNC:13347]	-0.473161	0.0028386	0.00973989
ENSCAFG00000032525	AHNAK	AHNAK nucleoprotein [Source:HGNC Symbol;Acc:HGNC:347]	-0.47253	8.51697e-21	2.01048e-19
ENSCAFG00000010530	CCDC80	coiled-coil domain containing 80 [Source:HGNC Symbol;Acc:HGNC:30649]	-0.472329	2.49935e-24	7.09559e-23
ENSCAFG00000001013	SREBF2	sterol regulatory element binding transcription factor 2 [Source:HGNC Symbol;Acc:HGNC:11290]	-0.471479	9.91015e-24	2.74023e-22
ENSCAFG00000003799	C4orf33	chromosome 4 open reading frame 33 [Source:HGNC Symbol;Acc:HGNC:27025]	-0.471248	0.000178867	0.000837011
ENSCAFG00000006634	JAKMIP2	janus kinase and microtubule interacting protein 2 [Source:HGNC Symbol;Acc:HGNC:29067]	-0.471071	9.0183e-06	5.54006e-05
ENSCAFG00000000350	MAML1	mastermind like transcriptional coactivator 1 [Source:HGNC Symbol;Acc:HGNC:13632]	-0.471012	5.37155e-10	5.89252e-09
ENSCAFG00000012773	USP21	ubiquitin specific peptidase 21 [Source:HGNC Symbol;Acc:HGNC:12620]	-0.470988	0.000457641	0.00195494
ENSCAFG00000000693	ANGPT1	angiopoietin 1 [Source:HGNC Symbol;Acc:HGNC:484]	-0.470865	0.000720109	0.00291682
ENSCAFG00000018517	COPRS	coordinator of PRMT5 and differentiation stimulator [Source:HGNC Symbol;Acc:HGNC:28848]	-0.469779	9.39349e-06	5.7597e-05
ENSCAFG00000020110	TF	coagulation factor III, tissue factor [Source:HGNC Symbol;Acc:HGNC:3541]	-0.469649	1.1158e-06	7.8451e-06
ENSCAFG00000007569	CEP70	centrosomal protein 70 [Source:HGNC Symbol;Acc:HGNC:29972]	-0.469152	0.00110511	0.00426743
ENSCAFG00000029482	KLHL11	kelch like family member 11 [Source:HGNC Symbol;Acc:HGNC:19008]	-0.468579	5.86301e-05	0.000308062
ENSCAFG00000012423	CCS	copper chaperone for superoxide dismutase [Source:HGNC Symbol;Acc:HGNC:1613]	-0.46668	0.00210686	0.00749542
ENSCAFG00000018229	ZNF358	zinc finger protein 358 [Source:HGNC Symbol;Acc:HGNC:16838]	-0.466661	1.28315e-07	1.03652e-06
ENSCAFG00000019633	NOTCH1	notch 1 [Source:HGNC Symbol;Acc:HGNC:7881]	-0.466454	4.16715e-09	4.06416e-08
ENSCAFG00000005274	THAP12	THAP domain containing 12 [Source:HGNC Symbol;Acc:HGNC:9440]	-0.4663	6.9707e-06	4.37066e-05
ENSCAFG00000019487	TCF3	transcription factor 3 [Source:HGNC Symbol;Acc:HGNC:11633]	-0.466058	4.02262e-06	2.62552e-05
ENSCAFG00000000691	CI-MPR	insulin like growth factor 2 receptor [Source:HGNC Symbol;Acc:HGNC:5467]	-0.463736	3.06182e-19	6.63758e-18
ENSCAFG00000017616	LARP6	La ribonucleoprotein domain family member 6 [Source:HGNC Symbol;Acc:HGNC:24012]	-0.463592	1.61979e-09	1.67186e-08
ENSCAFG00000001711	HMOX1	heme oxygenase 1 [Source:HGNC Symbol;Acc:HGNC:5013]	-0.462858	0.00207726	0.00740942
ENSCAFG00000018617	RAVER2	ribonucleoprotein, PTB binding 2 [Source:HGNC Symbol;Acc:HGNC:25577]	-0.46283	3.28219e-05	0.000182301
ENSCAFG00000018173	LAMA3	laminin subunit alpha 3 [Source:HGNC Symbol;Acc:HGNC:6483]	-0.46231	2.64352e-15	4.45138e-14
ENSCAFG00000004738	ZNF428	zinc finger protein 428 [Source:HGNC Symbol;Acc:HGNC:20804]	-0.4618	0.000813149	0.00325745
ENSCAFG00000020210	ZNF821	zinc finger protein 821 [Source:HGNC Symbol;Acc:HGNC:28043]	-0.46161	0.00246685	0.00861979
ENSCAFG00000001902	TJP2	tight junction protein 2 [Source:HGNC Symbol;Acc:HGNC:11828]	-0.461464	7.46077e-12	9.55803e-11
ENSCAFG00000009375	WDSUB1	WD repeat, sterile alpha motif and U-box domain containing 1 [Source:HGNC Symbol;Acc:HGNC:26697]	-0.461056	0.000215865	0.000991224
ENSCAFG00000012144	MAP3K6	mitogen-activated protein kinase kinase kinase 6 [Source:HGNC Symbol;Acc:HGNC:6858]	-0.460858	0.000356966	0.00156097
ENSCAFG00000011290	RNF123	ring finger protein 123 [Source:HGNC Symbol;Acc:HGNC:21148]	-0.460068	2.81973e-05	0.0001582
ENSCAFG00000003267	RGS3	regulator of G-protein signaling 3 [Source:HGNC Symbol;Acc:HGNC:9999]	-0.460055	2.16452e-07	1.69354e-06
ENSCAFG00000031669	CNRIP1	cannabinoid receptor interacting protein 1 [Source:HGNC Symbol;Acc:HGNC:24546]	-0.459349	0.00155888	0.00577144
ENSCAFG00000003516	TRIM32	tripartite motif containing 32 [Source:HGNC Symbol;Acc:HGNC:16380]	-0.459234	0.00127122	0.0048184
ENSCAFG00000018702	EFCAB7	EF-hand calcium binding domain 7 [Source:HGNC Symbol;Acc:HGNC:29379]	-0.458628	0.000940819	0.00371289
ENSCAFG00000001944	TXNRD1	thioredoxin reductase 1, cytoplasmic [Source:RefSeq peptide;Acc:NP_001116145]	-0.458143	1.70353e-23	4.66986e-22
ENSCAFG00000003090	COMMD1	copper metabolism domain containing 1 [Source:HGNC Symbol;Acc:HGNC:23024]	-0.457967	2.15574e-10	2.4557e-09
ENSCAFG00000014324	DDX10	DEAD-box helicase 10 [Source:HGNC Symbol;Acc:HGNC:2735]	-0.457836	3.9895e-07	3.00202e-06
ENSCAFG00000029937	EFHD1	EF-hand domain family member D1 [Source:HGNC Symbol;Acc:HGNC:29556]	-0.457826	6.70044e-07	4.89739e-06
ENSCAFG00000001501	CDC42EP1	CDC42 effector protein 1 [Source:HGNC Symbol;Acc:HGNC:17014]	-0.453806	3.07062e-07	2.35506e-06
ENSCAFG00000000103	ZNF532	zinc finger protein 532 [Source:HGNC Symbol;Acc:HGNC:30940]	-0.453793	1.90363e-11	2.35817e-10
ENSCAFG00000019880	GPSM2	G-protein signaling modulator 2 [Source:HGNC Symbol;Acc:HGNC:29501]	-0.453636	1.4294e-09	1.48861e-08
ENSCAFG00000007859	ZCCHC8	zinc finger CCHC-type containing 8 [Source:HGNC Symbol;Acc:HGNC:25265]	-0.453276	7.3408e-07	5.31666e-06
ENSCAFG00000012205	INPP5F	inositol polyphosphate-5-phosphatase F [Source:HGNC Symbol;Acc:HGNC:17054]	-0.452058	2.49754e-08	2.19862e-07
ENSCAFG00000017981	SCAMP5	secretory carrier membrane protein 5 [Source:HGNC Symbol;Acc:HGNC:30386]	-0.451615	2.62841e-05	0.000148578
ENSCAFG00000010568	NEPRO	nucleolus and neural progenitor protein [Source:HGNC Symbol;Acc:HGNC:24496]	-0.451183	0.00122544	0.00466376
ENSCAFG00000018234	MCOLN1	mucolipin 1 [Source:HGNC Symbol;Acc:HGNC:13356]	-0.450707	4.51215e-06	2.92555e-05
ENSCAFG00000003175	AFTPH	aftiphilin [Source:HGNC Symbol;Acc:HGNC:25951]	-0.450203	7.69735e-05	0.000392316
ENSCAFG00000009223	RPAP3	RNA polymerase II associated protein 3 [Source:HGNC Symbol;Acc:HGNC:26151]	-0.449856	4.72772e-06	3.04981e-05
ENSCAFG00000016112	ZNF280D	zinc finger protein 280D [Source:HGNC Symbol;Acc:HGNC:25953]	-0.449568	0.00252094	0.0087703
ENSCAFG00000019727	H6PD	hexose-6-phosphate dehydrogenase/glucose 1-dehydrogenase [Source:HGNC Symbol;Acc:HGNC:4795]	-0.44926	4.50755e-13	6.34893e-12
ENSCAFG00000014275	SOS2	SOS Ras/Rho guanine nucleotide exchange factor 2 [Source:HGNC Symbol;Acc:HGNC:11188]	-0.44923	0.00120354	0.00459051
ENSCAFG00000009427	PTPN13	protein tyrosine phosphatase, non-receptor type 13 [Source:HGNC Symbol;Acc:HGNC:9646]	-0.449068	4.436e-17	8.37714e-16
ENSCAFG00000006362	NPHP3	nephrocystin 3 [Source:HGNC Symbol;Acc:HGNC:7907]	-0.448413	0.000106499	0.00052415
ENSCAFG00000015523	WDR74	WD repeat domain 74 [Source:HGNC Symbol;Acc:HGNC:25529]	-0.447993	2.95279e-05	0.000165012
ENSCAFG00000011077	ADARB1	adenosine deaminase, RNA specific B1 [Source:HGNC Symbol;Acc:HGNC:226]	-0.447932	0.000111586	0.000546861
ENSCAFG00000010388	NADSYN1	NAD synthetase 1 [Source:HGNC Symbol;Acc:HGNC:29832]	-0.447627	4.15599e-05	0.000226298
ENSCAFG00000005238	PPP1CB	Canis lupus familiaris protein phosphatase 1, catalytic subunit, beta isozyme (PPP1CB), mRNA. [Source:RefSeq mRNA;Acc:NM_001003034]	-0.447431	3.41799e-09	3.39059e-08
ENSCAFG00000016394	PLEK2	pleckstrin 2 [Source:HGNC Symbol;Acc:HGNC:19238]	-0.446857	5.92973e-05	0.000311183
ENSCAFG00000018196	ALG13	ALG13, UDP-N-acetylglucosaminyltransferase subunit [Source:HGNC Symbol;Acc:HGNC:30881]	-0.446854	0.000500358	0.00211404
ENSCAFG00000010917	ARHGAP31	Rho GTPase activating protein 31 [Source:HGNC Symbol;Acc:HGNC:29216]	-0.446254	9.18735e-16	1.59335e-14
ENSCAFG00000011319	PIAS3	protein inhibitor of activated STAT 3 [Source:HGNC Symbol;Acc:HGNC:16861]	-0.445265	4.06012e-08	3.49691e-07
ENSCAFG00000007424	SWAP70	SWAP switching B-cell complex subunit 70 [Source:HGNC Symbol;Acc:HGNC:17070]	-0.444034	1.01398e-10	1.18146e-09
ENSCAFG00000016819	CDK5RAP3	CDK5 regulatory subunit associated protein 3 [Source:HGNC Symbol;Acc:HGNC:18673]	-0.443288	5.37334e-07	3.97758e-06
ENSCAFG00000012753	MTFR1L	mitochondrial fission regulator 1 like [Source:HGNC Symbol;Acc:HGNC:28836]	-0.443124	0.00210581	0.00749378
ENSCAFG00000005640	SGSH	N-sulfoglucosamine sulfohydrolase [Source:HGNC Symbol;Acc:HGNC:10818]	-0.442419	2.4002e-07	1.8633e-06
ENSCAFG00000001498	MPDZ	multiple PDZ domain crumbs cell polarity complex component [Source:HGNC Symbol;Acc:HGNC:7208]	-0.442324	2.38384e-10	2.70105e-09
ENSCAFG00000013244	CDKN1B	cyclin dependent kinase inhibitor 1B [Source:HGNC Symbol;Acc:HGNC:1785]	-0.441735	2.96612e-07	2.28182e-06
ENSCAFG00000009119	FAM175A	family with sequence similarity 175 member A [Source:HGNC Symbol;Acc:HGNC:25829]	-0.441319	9.30585e-05	0.000466831
ENSCAFG00000015464	FAM64A	family with sequence similarity 64 member A [Source:HGNC Symbol;Acc:HGNC:25483]	-0.441219	1.06039e-06	7.47609e-06
ENSCAFG00000019873	CTU2	cytosolic thiouridylase subunit 2 [Source:HGNC Symbol;Acc:HGNC:28005]	-0.441117	1.24842e-06	8.7158e-06
ENSCAFG00000030913	TMEM126A	transmembrane protein 126A [Source:HGNC Symbol;Acc:HGNC:25382]	-0.440871	0.00023183	0.00105654
ENSCAFG00000006929	MIER3	MIER family member 3 [Source:HGNC Symbol;Acc:HGNC:26678]	-0.440462	0.000273714	0.0012281
ENSCAFG00000007653	ST3GAL5	ST3 beta-galactoside alpha-2,3-sialyltransferase 5 [Source:HGNC Symbol;Acc:HGNC:10872]	-0.439854	5.00481e-07	3.72424e-06
ENSCAFG00000031552	ERF	ETS2 repressor factor [Source:HGNC Symbol;Acc:HGNC:3444]	-0.439774	5.4662e-06	3.49261e-05
ENSCAFG00000017296	RNF145	ring finger protein 145 [Source:HGNC Symbol;Acc:HGNC:20853]	-0.439564	1.14112e-14	1.81144e-13
ENSCAFG00000001152	FAM13B	family with sequence similarity 13 member B [Source:HGNC Symbol;Acc:HGNC:1335]	-0.439383	3.03932e-06	2.01677e-05
ENSCAFG00000017026	XYLT2	Xylosyltransferase 2 [Source:UniProtKB/Swiss-Prot;Acc:Q5QQ50]	-0.439002	4.73771e-07	3.53788e-06
ENSCAFG00000002711	SENP6	SUMO1/sentrin specific peptidase 6 [Source:HGNC Symbol;Acc:HGNC:20944]	-0.438201	9.54005e-08	7.82426e-07
ENSCAFG00000003383	ADAM17	ADAM metallopeptidase domain 17 [Source:HGNC Symbol;Acc:HGNC:195]	-0.437763	1.56971e-08	1.42312e-07
ENSCAFG00000025045	HNRNPD	heterogeneous nuclear ribonucleoprotein D [Source:HGNC Symbol;Acc:HGNC:5036]	-0.437412	2.84649e-19	6.19183e-18
ENSCAFG00000001358	AGTPBP1	ATP/GTP binding protein 1 [Source:HGNC Symbol;Acc:HGNC:17258]	-0.436767	0.000585213	0.00243702
ENSCAFG00000031802	ISPD	isoprenoid synthase domain containing [Source:HGNC Symbol;Acc:HGNC:37276]	-0.435739	0.00228922	0.00806542
ENSCAFG00000011959	NDUFAF3	NADH:ubiquinone oxidoreductase complex assembly factor 3 [Source:HGNC Symbol;Acc:HGNC:29918]	-0.434859	0.00054228	0.00227607
ENSCAFG00000012537	PHLDB1	pleckstrin homology like domain family B member 1 [Source:HGNC Symbol;Acc:HGNC:23697]	-0.434635	3.94046e-13	5.56863e-12
ENSCAFG00000010716	TPCN2	two pore segment channel 2 [Source:HGNC Symbol;Acc:HGNC:20820]	-0.433313	0.000195384	0.000906318
ENSCAFG00000004075	NCOA1	nuclear receptor coactivator 1 [Source:HGNC Symbol;Acc:HGNC:7668]	-0.432957	1.06295e-07	8.66884e-07
ENSCAFG00000031230	CAAP1	caspase activity and apoptosis inhibitor 1 [Source:HGNC Symbol;Acc:HGNC:25834]	-0.432861	0.00262782	0.00909253
ENSCAFG00000007906	WWC2	WW and C2 domain containing 2 [Source:HGNC Symbol;Acc:HGNC:24148]	-0.432118	5.27732e-11	6.29869e-10
ENSCAFG00000005954	SUMF1	sulfatase modifying factor 1 [Source:HGNC Symbol;Acc:HGNC:20376]	-0.431801	6.34934e-07	4.65947e-06
ENSCAFG00000030906	RALA	RAS like proto-oncogene A [Source:HGNC Symbol;Acc:HGNC:9839]	-0.430617	1.33904e-08	1.22356e-07
ENSCAFG00000004981	BORA	bora, aurora kinase A activator [Source:HGNC Symbol;Acc:HGNC:24724]	-0.42946	4.47405e-05	0.000241656
ENSCAFG00000003340	AKNA	AT-hook transcription factor [Source:HGNC Symbol;Acc:HGNC:24108]	-0.429285	0.000923929	0.00365415
ENSCAFG00000030765	IKZF5	IKAROS family zinc finger 5 [Source:HGNC Symbol;Acc:HGNC:14283]	-0.429239	0.000705032	0.00286394
ENSCAFG00000006024	SH3BP5	SH3 domain binding protein 5 [Source:HGNC Symbol;Acc:HGNC:10827]	-0.429085	2.56974e-05	0.00014539
ENSCAFG00000004520	TMEM126B	transmembrane protein 126B [Source:HGNC Symbol;Acc:HGNC:30883]	-0.428988	0.000345292	0.00151565
ENSCAFG00000012197	CCDC14	coiled-coil domain containing 14 [Source:HGNC Symbol;Acc:HGNC:25766]	-0.428432	4.19508e-06	2.7297e-05
ENSCAFG00000030397	NACC2	NACC family member 2 [Source:HGNC Symbol;Acc:HGNC:23846]	-0.428173	2.21164e-05	0.000127047
ENSCAFG00000006752	SCYL2	SCY1 like pseudokinase 2 [Source:HGNC Symbol;Acc:HGNC:19286]	-0.427914	9.39373e-06	5.7597e-05
ENSCAFG00000012014	SH3BP4	SH3 domain binding protein 4 [Source:HGNC Symbol;Acc:HGNC:10826]	-0.42764	1.54046e-10	1.77382e-09
ENSCAFG00000017855	SPARC	secreted protein acidic and cysteine rich [Source:HGNC Symbol;Acc:HGNC:11219]	-0.427366	3.70516e-23	9.98514e-22
ENSCAFG00000009152	HDAC7	histone deacetylase 7 [Source:HGNC Symbol;Acc:HGNC:14067]	-0.427041	2.81539e-08	2.46651e-07
ENSCAFG00000032380	DENR	density regulated re-initiation and release factor [Source:HGNC Symbol;Acc:HGNC:2769]	-0.42681	1.42801e-07	1.14339e-06
ENSCAFG00000017354	SPATA7	spermatogenesis associated 7 [Source:HGNC Symbol;Acc:HGNC:20423]	-0.426689	0.0002897	0.00129164
ENSCAFG00000001548	SNAPC3	small nuclear RNA activating complex polypeptide 3 [Source:HGNC Symbol;Acc:HGNC:11136]	-0.426237	0.00156289	0.00578293
ENSCAFG00000018413	BTBD6	BTB domain containing 6 [Source:HGNC Symbol;Acc:HGNC:19897]	-0.426155	8.26391e-05	0.000418847
ENSCAFG00000003995	FYN	FYN proto-oncogene, Src family tyrosine kinase [Source:HGNC Symbol;Acc:HGNC:4037]	-0.425105	9.36011e-08	7.69764e-07
ENSCAFG00000020008	SH3GLB2	SH3 domain containing GRB2 like endophilin B2 [Source:HGNC Symbol;Acc:HGNC:10834]	-0.424609	7.76256e-05	0.00039485
ENSCAFG00000000372	UST	uronyl 2-sulfotransferase [Source:HGNC Symbol;Acc:HGNC:17223]	-0.423391	1.68697e-08	1.51756e-07
ENSCAFG00000002848	BCKDHB	branched chain keto acid dehydrogenase E1 subunit beta [Source:HGNC Symbol;Acc:HGNC:987]	-0.423017	0.000489728	0.00207601
ENSCAFG00000007453	KRCC1	lysine rich coiled-coil 1 [Source:HGNC Symbol;Acc:HGNC:28039]	-0.422109	0.00172487	0.00628915
ENSCAFG00000005240	WDR60	WD repeat domain 60 [Source:HGNC Symbol;Acc:HGNC:21862]	-0.421867	0.000643314	0.00264441
ENSCAFG00000007630	POP4	POP4 homolog, ribonuclease P/MRP subunit [Source:HGNC Symbol;Acc:HGNC:30081]	-0.421788	0.000103497	0.000511943
ENSCAFG00000030751	ZCRB1	zinc finger CCHC-type and RNA binding motif containing 1 [Source:HGNC Symbol;Acc:HGNC:29620]	-0.42177	5.19687e-05	0.000276826
ENSCAFG00000031708	ATXN10	ataxin 10 [Source:HGNC Symbol;Acc:HGNC:10549]	-0.421198	2.3616e-11	2.90573e-10
ENSCAFG00000020040	AGL	amylo-alpha-1, 6-glucosidase, 4-alpha-glucanotransferase [Source:HGNC Symbol;Acc:HGNC:321]	-0.421137	8.62702e-09	8.14583e-08
ENSCAFG00000018920	CLEC16A	C-type lectin domain family 16 member A [Source:HGNC Symbol;Acc:HGNC:29013]	-0.420455	7.78452e-06	4.83573e-05
ENSCAFG00000014264	BARD1	BRCA1 associated RING domain 1 [Source:HGNC Symbol;Acc:HGNC:952]	-0.420037	1.46614e-06	1.01404e-05
ENSCAFG00000007537	ERBIN	erbb2 interacting protein [Source:HGNC Symbol;Acc:HGNC:15842]	-0.419307	2.48051e-08	2.18665e-07
ENSCAFG00000007661	PXYLP1	2-phosphoxylose phosphatase 1 [Source:HGNC Symbol;Acc:HGNC:26303]	-0.41891	0.00186421	0.00674703
ENSCAFG00000019449	SLC9A3R2	Na(+)/H(+) exchange regulatory cofactor NHE-RF2 [Source:RefSeq peptide;Acc:NP_001271392]	-0.41741	0.000289181	0.00129023
ENSCAFG00000019224	VASN	vasorin [Source:HGNC Symbol;Acc:HGNC:18517]	-0.417311	5.56598e-05	0.000294274
ENSCAFG00000012434	CTSF	cathepsin F [Source:HGNC Symbol;Acc:HGNC:2531]	-0.417259	7.49613e-05	0.000382979
ENSCAFG00000000783	PBX2	PBX homeobox 2 [Source:HGNC Symbol;Acc:HGNC:8633]	-0.417163	0.000650553	0.00267072
ENSCAFG00000003317	ZNF277	zinc finger protein 277 [Source:HGNC Symbol;Acc:HGNC:13070]	-0.417025	6.53379e-05	0.000338837
ENSCAFG00000011046	BCL9	B-cell CLL/lymphoma 9 [Source:HGNC Symbol;Acc:HGNC:1008]	-0.416344	7.91424e-07	5.69959e-06
ENSCAFG00000030160	COMMD2	COMM domain containing 2 [Source:HGNC Symbol;Acc:HGNC:24993]	-0.416253	4.02808e-05	0.000219897
ENSCAFG00000016231	FUT8	fucosyltransferase 8 [Source:HGNC Symbol;Acc:HGNC:4019]	-0.416148	9.73356e-10	1.03395e-08
ENSCAFG00000018019	CENPV	centromere protein V [Source:HGNC Symbol;Acc:HGNC:29920]	-0.415656	0.000148128	0.000706127
ENSCAFG00000020247	WWP2	WW domain containing E3 ubiquitin protein ligase 2 [Source:HGNC Symbol;Acc:HGNC:16804]	-0.415573	1.44344e-06	9.99974e-06
ENSCAFG00000013392	SETD2	SET domain containing 2 [Source:HGNC Symbol;Acc:HGNC:18420]	-0.415363	3.51482e-12	4.62846e-11
ENSCAFG00000004358	IQSEC1	IQ motif and Sec7 domain 1 [Source:HGNC Symbol;Acc:HGNC:29112]	-0.415331	0.00218307	0.00773634
ENSCAFG00000008327	RBM39	RNA binding motif protein 39 [Source:HGNC Symbol;Acc:HGNC:15923]	-0.4147	7.82645e-13	1.07736e-11
ENSCAFG00000004826	SLC6A9	solute carrier family 6 member 9 [Source:HGNC Symbol;Acc:HGNC:11056]	-0.413889	1.38841e-09	1.44764e-08
ENSCAFG00000004743	SEPHS1	selenophosphate synthetase 1 [Source:HGNC Symbol;Acc:HGNC:19685]	-0.413786	5.99066e-13	8.35481e-12
ENSCAFG00000018759	ZNF280C	zinc finger protein 280C [Source:HGNC Symbol;Acc:HGNC:25955]	-0.413543	0.00158498	0.00584827
ENSCAFG00000014348	KDELC2	KDEL motif containing 2 [Source:HGNC Symbol;Acc:HGNC:28496]	-0.413208	0.000179174	0.00083814
ENSCAFG00000018537	CUL4B	cullin 4B [Source:HGNC Symbol;Acc:HGNC:2555]	-0.41298	1.79961e-05	0.000105131
ENSCAFG00000003757	OSTM1	osteopetrosis associated transmembrane protein 1 [Source:HGNC Symbol;Acc:HGNC:21652]	-0.412816	0.00146472	0.00546088
ENSCAFG00000010491	LPCAT1	lysophosphatidylcholine acyltransferase 1 [Source:HGNC Symbol;Acc:HGNC:25718]	-0.412739	7.33098e-11	8.65259e-10
ENSCAFG00000008689	PRKCD	protein kinase C delta [Source:HGNC Symbol;Acc:HGNC:9399]	-0.412603	0.000706007	0.00286607
ENSCAFG00000008932	SMYD5	SMYD family member 5 [Source:HGNC Symbol;Acc:HGNC:16258]	-0.412001	1.08013e-06	7.61107e-06
ENSCAFG00000014862	SSBP4	single stranded DNA binding protein 4 [Source:HGNC Symbol;Acc:HGNC:15676]	-0.410411	0.000339002	0.00149163
ENSCAFG00000007953	NEIL2	nei like DNA glycosylase 2 [Source:HGNC Symbol;Acc:HGNC:18956]	-0.410293	0.00128694	0.00486927
ENSCAFG00000007416	WEE1	WEE1 G2 checkpoint kinase [Source:HGNC Symbol;Acc:HGNC:12761]	-0.410039	5.97589e-05	0.000313218
ENSCAFG00000023168	HMGN2	Non-histone chromosomal protein HMG-17 [Source:UniProtKB/Swiss-Prot;Acc:Q711A6]	-0.409796	2.24583e-16	4.04345e-15
ENSCAFG00000009608	CEP97	centrosomal protein 97 [Source:HGNC Symbol;Acc:HGNC:26244]	-0.409774	9.2287e-05	0.000463508
ENSCAFG00000000216	PGGT1B	protein geranylgeranyltransferase type I subunit beta [Source:HGNC Symbol;Acc:HGNC:8895]	-0.409531	0.00265081	0.00915715
ENSCAFG00000017599	PIAS2	protein inhibitor of activated STAT 2 [Source:HGNC Symbol;Acc:HGNC:17311]	-0.409423	0.000104913	0.000517743
ENSCAFG00000008415	KBTBD4	kelch repeat and BTB domain containing 4 [Source:HGNC Symbol;Acc:HGNC:23761]	-0.409076	0.00255289	0.00886693
ENSCAFG00000018621	CACHD1	cache domain containing 1 [Source:HGNC Symbol;Acc:HGNC:29314]	-0.407479	0.0001243	0.000603832
ENSCAFG00000000761	ATF6B	activating transcription factor 6 beta [Source:HGNC Symbol;Acc:HGNC:2349]	-0.407024	1.45733e-07	1.16541e-06
ENSCAFG00000013499	RNF2	ring finger protein 2 [Source:HGNC Symbol;Acc:HGNC:10061]	-0.406777	0.00236605	0.00830168
ENSCAFG00000016964	MAZ	MYC associated zinc finger protein [Source:HGNC Symbol;Acc:HGNC:6914]	-0.405705	3.60851e-08	3.12909e-07
ENSCAFG00000029906	HIKESHI	Hikeshi, heat shock protein nuclear import factor [Source:HGNC Symbol;Acc:HGNC:26938]	-0.404825	2.92869e-05	0.000163953
ENSCAFG00000019269	MXRA8	matrix remodeling associated 8 [Source:HGNC Symbol;Acc:HGNC:7542]	-0.404695	5.7002e-06	3.62035e-05
ENSCAFG00000001232	SLC45A4	solute carrier family 45 member 4 [Source:HGNC Symbol;Acc:HGNC:29196]	-0.40415	0.00189401	0.00684711
ENSCAFG00000031447	VAMP3	vesicle associated membrane protein 3 [Source:HGNC Symbol;Acc:HGNC:12644]	-0.403797	3.50338e-09	3.46183e-08
ENSCAFG00000001177	C1orf35	chromosome 1 open reading frame 35 [Source:HGNC Symbol;Acc:HGNC:19032]	-0.402687	0.000986667	0.00386391
ENSCAFG00000020252	NQO1	NAD(P)H quinone dehydrogenase 1 [Source:HGNC Symbol;Acc:HGNC:2874]	-0.402467	7.80012e-09	7.38694e-08
ENSCAFG00000010329	OSBPL5	oxysterol binding protein like 5 [Source:HGNC Symbol;Acc:HGNC:16392]	-0.402239	3.09904e-07	2.37543e-06
ENSCAFG00000012389	ANGEL2	angel homolog 2 [Source:HGNC Symbol;Acc:HGNC:30534]	-0.402107	3.62525e-05	0.000200018
ENSCAFG00000007139	TMEM87B	transmembrane protein 87B [Source:HGNC Symbol;Acc:HGNC:25913]	-0.401503	0.000985326	0.00386222
ENSCAFG00000018040	NCOR1	nuclear receptor corepressor 1 [Source:HGNC Symbol;Acc:HGNC:7672]	-0.40144	7.60734e-15	1.22748e-13
ENSCAFG00000003897	RNF11	ring finger protein 11 [Source:HGNC Symbol;Acc:HGNC:10056]	-0.401302	4.51919e-05	0.000243681
ENSCAFG00000004865	SMARCD3	SWI/SNF related, matrix associated, actin dependent regulator of chromatin, subfamily d, member 3 [Source:HGNC Symbol;Acc:HGNC:11108]	-0.400488	7.14447e-07	5.19216e-06
ENSCAFG00000031270	UQCC2	ubiquinol-cytochrome c reductase complex assembly factor 2 [Source:HGNC Symbol;Acc:HGNC:21237]	-0.400004	0.000194946	0.000904615
ENSCAFG00000012372	PPIG	peptidylprolyl isomerase G [Source:HGNC Symbol;Acc:HGNC:14650]	-0.399692	1.47882e-08	1.34647e-07
ENSCAFG00000013308	HNRNPR	heterogeneous nuclear ribonucleoprotein R [Source:HGNC Symbol;Acc:HGNC:5047]	-0.399447	2.26607e-14	3.51834e-13
ENSCAFG00000009257	MED13L	mediator complex subunit 13 like [Source:HGNC Symbol;Acc:HGNC:22962]	-0.398759	3.84314e-10	4.27847e-09
ENSCAFG00000023779	ZBTB8A	zinc finger and BTB domain containing 8A [Source:HGNC Symbol;Acc:HGNC:24172]	-0.398632	0.000861364	0.00343012
ENSCAFG00000012605	ZNF687	zinc finger protein 687 [Source:HGNC Symbol;Acc:HGNC:29277]	-0.397662	0.000130899	0.000631077
ENSCAFG00000019332	HCFC1R1	host cell factor C1 regulator 1 [Source:HGNC Symbol;Acc:HGNC:21198]	-0.396604	2.34627e-05	0.000133816
ENSCAFG00000002664	MSH6	mutS homolog 6 [Source:HGNC Symbol;Acc:HGNC:7329]	-0.395941	9.85445e-11	1.14927e-09
ENSCAFG00000007178	KIF20B	kinesin family member 20B [Source:HGNC Symbol;Acc:HGNC:7212]	-0.39579	4.90939e-08	4.16922e-07
ENSCAFG00000028708	SCD5	stearoyl-CoA desaturase 5 [Source:HGNC Symbol;Acc:HGNC:21088]	-0.395752	0.000115416	0.000564545
ENSCAFG00000003045	ZNF292	zinc finger protein 292 [Source:HGNC Symbol;Acc:HGNC:18410]	-0.395526	0.000196675	0.000911311
ENSCAFG00000015315	SLC27A1	solute carrier family 27 member 1 [Source:HGNC Symbol;Acc:HGNC:10995]	-0.395509	0.00089119	0.00353674
ENSCAFG00000013500	LTBP3	latent transforming growth factor beta binding protein 3 [Source:HGNC Symbol;Acc:HGNC:6716]	-0.39396	1.31016e-07	1.05767e-06
ENSCAFG00000010026	SMARCAD1	SWI/SNF-related, matrix-associated actin-dependent regulator of chromatin, subfamily a, containing DEAD/H box 1 [Source:HGNC Symbol;Acc:HGNC:18398]	-0.393936	0.000266778	0.00119867
ENSCAFG00000004557	GPALPP1	GPALPP motifs containing 1 [Source:HGNC Symbol;Acc:HGNC:20298]	-0.393798	7.48477e-05	0.000382551
ENSCAFG00000009293	IQGAP2	IQ motif containing GTPase activating protein 2 [Source:HGNC Symbol;Acc:HGNC:6111]	-0.393583	0.000563451	0.00235563
ENSCAFG00000023949	NIPSNAP3B	nipsnap homolog 3B [Source:HGNC Symbol;Acc:HGNC:23641]	-0.393267	0.00158304	0.00584718
ENSCAFG00000003180	SLC1A4	solute carrier family 1 member 4 [Source:HGNC Symbol;Acc:HGNC:10942]	-0.393266	3.23446e-11	3.93037e-10
ENSCAFG00000006278	ATRN	attractin [Source:HGNC Symbol;Acc:HGNC:885]	-0.392887	5.20376e-09	5.0328e-08
ENSCAFG00000018994	DHCR24	24-dehydrocholesterol reductase [Source:HGNC Symbol;Acc:HGNC:2859]	-0.392739	3.53738e-13	5.03248e-12
ENSCAFG00000000928	GOPC	golgi associated PDZ and coiled-coil motif containing [Source:HGNC Symbol;Acc:HGNC:17643]	-0.392301	0.000570448	0.0023802
ENSCAFG00000012713	KIF1A	kinesin family member 1A [Source:HGNC Symbol;Acc:HGNC:888]	-0.391812	1.05182e-08	9.77944e-08
ENSCAFG00000002413	DST	dystonin [Source:HGNC Symbol;Acc:HGNC:1090]	-0.391554	6.26749e-15	1.02557e-13
ENSCAFG00000013085	HMGCL	3-hydroxymethyl-3-methylglutaryl-CoA lyase [Source:HGNC Symbol;Acc:HGNC:5005]	-0.391151	9.9606e-05	0.000495387
ENSCAFG00000014083	ADAMTS14	ADAM metallopeptidase with thrombospondin type 1 motif 14 [Source:HGNC Symbol;Acc:HGNC:14899]	-0.390571	3.40844e-08	2.96569e-07
ENSCAFG00000002577	MSANTD3-TMEFF1	MSANTD3-TMEFF1 readthrough [Source:HGNC Symbol;Acc:HGNC:38838]	-0.390468	0.00137148	0.00514182
ENSCAFG00000024306	AGO4	argonaute 4, RISC catalytic component [Source:HGNC Symbol;Acc:HGNC:18424]	-0.390382	0.000936734	0.00369791
ENSCAFG00000000352	XPOT	exportin for tRNA [Source:HGNC Symbol;Acc:HGNC:12826]	-0.388525	7.03207e-08	5.86251e-07
ENSCAFG00000005066	WDR48	WD repeat domain 48 [Source:HGNC Symbol;Acc:HGNC:30914]	-0.388496	0.000197331	0.000914017
ENSCAFG00000003462	TBC1D17	TBC1 domain family member 17 [Source:HGNC Symbol;Acc:HGNC:25699]	-0.388058	1.17077e-05	7.07291e-05
ENSCAFG00000017018	COL1A1	collagen alpha-1(I) chain precursor [Source:RefSeq peptide;Acc:NP_001003090]	-0.38762	4.98916e-19	1.07065e-17
ENSCAFG00000004341	SETDB2	SET domain bifurcated 2 [Source:HGNC Symbol;Acc:HGNC:20263]	-0.387401	0.000203485	0.000938772
ENSCAFG00000018436	SREBF1	sterol regulatory element binding transcription factor 1 [Source:HGNC Symbol;Acc:HGNC:11289]	-0.387215	2.71305e-12	3.61372e-11
ENSCAFG00000000312	PHACTR2	phosphatase and actin regulator 2 [Source:HGNC Symbol;Acc:HGNC:20956]	-0.386471	0.00137032	0.00514053
ENSCAFG00000009498	ADA	adenosine deaminase [Source:HGNC Symbol;Acc:HGNC:186]	-0.386385	1.29197e-06	9.00917e-06
ENSCAFG00000006510	EML4	echinoderm microtubule associated protein like 4 [Source:HGNC Symbol;Acc:HGNC:1316]	-0.385598	1.31552e-08	1.20467e-07
ENSCAFG00000018868	MYO18A	myosin XVIIIA [Source:HGNC Symbol;Acc:HGNC:31104]	-0.384801	3.62109e-07	2.74424e-06
ENSCAFG00000008871	ANTXR2	anthrax toxin receptor 2 [Source:HGNC Symbol;Acc:HGNC:21732]	-0.384247	1.02177e-05	6.24453e-05
ENSCAFG00000030112	DDIT3	DNA damage inducible transcript 3 [Source:HGNC Symbol;Acc:HGNC:2726]	-0.384113	1.06687e-05	6.48824e-05
ENSCAFG00000004866	USP6NL	USP6 N-terminal like [Source:HGNC Symbol;Acc:HGNC:16858]	-0.384072	0.00059911	0.00248514
ENSCAFG00000031961	PPIC	peptidylprolyl isomerase C [Source:HGNC Symbol;Acc:HGNC:9256]	-0.383956	7.63712e-05	0.000389401
ENSCAFG00000012107	RCOR3	REST corepressor 3 [Source:HGNC Symbol;Acc:HGNC:25594]	-0.38378	0.00056945	0.00237681
ENSCAFG00000008506	TCTN1	tectonic family member 1 [Source:HGNC Symbol;Acc:HGNC:26113]	-0.383696	0.000499671	0.00211184
ENSCAFG00000018359	IL13RA1	interleukin 13 receptor subunit alpha 1 [Source:HGNC Symbol;Acc:HGNC:5974]	-0.382971	3.37141e-12	4.44879e-11
ENSCAFG00000020080	PTBP2	polypyrimidine tract binding protein 2 [Source:HGNC Symbol;Acc:HGNC:17662]	-0.382855	0.000272014	0.0012209
ENSCAFG00000002090	SRD5A3	steroid 5 alpha-reductase 3 [Source:HGNC Symbol;Acc:HGNC:25812]	-0.382485	0.000474219	0.00201697
ENSCAFG00000019062	DYM	dymeclin [Source:HGNC Symbol;Acc:HGNC:21317]	-0.38193	1.27489e-07	1.03051e-06
ENSCAFG00000004297	CCDC8	coiled-coil domain containing 8 [Source:HGNC Symbol;Acc:HGNC:25367]	-0.381611	0.000155196	0.000737067
ENSCAFG00000008857	CACNB3	calcium voltage-gated channel auxiliary subunit beta 3 [Source:HGNC Symbol;Acc:HGNC:1403]	-0.381357	1.21347e-06	8.485e-06
ENSCAFG00000001989	AARS2	alanyl-tRNA synthetase 2, mitochondrial [Source:HGNC Symbol;Acc:HGNC:21022]	-0.380622	0.00215834	0.0076572
ENSCAFG00000018370	MYO1D	myosin ID [Source:HGNC Symbol;Acc:HGNC:7598]	-0.380571	1.29546e-08	1.18885e-07
ENSCAFG00000018859	PTPRS	protein tyrosine phosphatase, receptor type S [Source:HGNC Symbol;Acc:HGNC:9681]	-0.380149	5.61907e-09	5.39761e-08
ENSCAFG00000017996	ACACA	acetyl-CoA carboxylase alpha [Source:HGNC Symbol;Acc:HGNC:84]	-0.380012	3.58917e-15	5.98054e-14
ENSCAFG00000013383	PCNX3	pecanex homolog 3 (Drosophila) [Source:HGNC Symbol;Acc:HGNC:18760]	-0.379361	1.82173e-08	1.63302e-07
ENSCAFG00000008387	TSC22D2	TSC22 domain family member 2 [Source:HGNC Symbol;Acc:HGNC:29095]	-0.378784	7.22035e-05	0.000370672
ENSCAFG00000011146	ABHD4	abhydrolase domain containing 4 [Source:HGNC Symbol;Acc:HGNC:20154]	-0.378378	0.000486546	0.00206389
ENSCAFG00000005097	RHBDF2	Inactive rhomboid protein 2 [Source:UniProtKB/Swiss-Prot;Acc:Q00M95]	-0.378204	0.000467272	0.00199075
ENSCAFG00000008259	KDM2B	lysine demethylase 2B [Source:HGNC Symbol;Acc:HGNC:13610]	-0.378179	0.000111734	0.000547378
ENSCAFG00000007000	AKIP1	A-kinase interacting protein 1 [Source:HGNC Symbol;Acc:HGNC:1170]	-0.377987	0.00280105	0.0096317
ENSCAFG00000003821	ITGB1	integrin subunit beta 1 [Source:HGNC Symbol;Acc:HGNC:6153]	-0.377592	4.06509e-10	4.51767e-09
ENSCAFG00000028675	ZNF23	zinc finger protein 23 [Source:HGNC Symbol;Acc:HGNC:13023]	-0.376975	0.00054318	0.0022791
ENSCAFG00000007973	U2SURP	U2 snRNP associated SURP domain containing [Source:HGNC Symbol;Acc:HGNC:30855]	-0.37693	1.1469e-06	8.05839e-06
ENSCAFG00000020143	CCDC18	coiled-coil domain containing 18 [Source:HGNC Symbol;Acc:HGNC:30370]	-0.376842	0.00107039	0.00414972
ENSCAFG00000001946	GALT	galactose-1-phosphate uridylyltransferase [Source:HGNC Symbol;Acc:HGNC:4135]	-0.376823	2.30443e-05	0.000131725
ENSCAFG00000019227	GLIS2	GLIS family zinc finger 2 [Source:HGNC Symbol;Acc:HGNC:29450]	-0.375842	0.000891964	0.00353871
ENSCAFG00000029191	STMN1	stathmin 1 [Source:HGNC Symbol;Acc:HGNC:6510]	-0.375799	4.87591e-12	6.34217e-11
ENSCAFG00000000379	PPIL4	peptidyl-prolyl cis-trans isomerase-like 4 [Source:RefSeq peptide;Acc:NP_001273921]	-0.37517	6.96324e-05	0.000358918
ENSCAFG00000012674	ACADSB	acyl-CoA dehydrogenase, short/branched chain [Source:HGNC Symbol;Acc:HGNC:91]	-0.375036	1.82381e-06	1.24588e-05
ENSCAFG00000010004	PSMG1	proteasome assembly chaperone 1 [Source:HGNC Symbol;Acc:HGNC:3043]	-0.374988	7.37369e-07	5.33745e-06
ENSCAFG00000010476	NOTCH2	notch 2 [Source:HGNC Symbol;Acc:HGNC:7882]	-0.373961	2.34388e-14	3.6303e-13
ENSCAFG00000018925	KDM4B	lysine demethylase 4B [Source:HGNC Symbol;Acc:HGNC:29136]	-0.373689	4.11967e-05	0.000224513
ENSCAFG00000004155	COMMD3	COMM domain containing 3 [Source:HGNC Symbol;Acc:HGNC:23332]	-0.373528	0.000414906	0.00178736
ENSCAFG00000015887	APBB2	amyloid beta precursor protein binding family B member 2 [Source:HGNC Symbol;Acc:HGNC:582]	-0.373509	2.07792e-06	1.4089e-05
ENSCAFG00000013722	CDC27	cell division cycle 27 [Source:HGNC Symbol;Acc:HGNC:1728]	-0.373219	3.3228e-05	0.000184235
ENSCAFG00000013200	SCAP	SREBF chaperone [Source:HGNC Symbol;Acc:HGNC:30634]	-0.37311	1.016e-07	8.30718e-07
ENSCAFG00000012776	B4GAT1	beta-1,4-glucuronyltransferase 1 [Source:HGNC Symbol;Acc:HGNC:15685]	-0.373	9.45271e-05	0.000473452
ENSCAFG00000013083	BANF1	barrier to autointegration factor 1 [Source:HGNC Symbol;Acc:HGNC:17397]	-0.37293	1.03765e-06	7.3279e-06
ENSCAFG00000002535	PPM1B	protein phosphatase, Mg2+/Mn2+ dependent 1B [Source:HGNC Symbol;Acc:HGNC:9276]	-0.372724	0.000132195	0.000636842
ENSCAFG00000014319	UNC5B	unc-5 netrin receptor B [Source:HGNC Symbol;Acc:HGNC:12568]	-0.37262	2.96993e-07	2.28334e-06
ENSCAFG00000000926	TTLL1	tubulin tyrosine ligase like 1 [Source:HGNC Symbol;Acc:HGNC:1312]	-0.372389	0.000959633	0.00377895
ENSCAFG00000019222	FZR1	fizzy and cell division cycle 20 related 1 [Source:HGNC Symbol;Acc:HGNC:24824]	-0.371958	6.44362e-05	0.000334785
ENSCAFG00000015661	ITFG2	integrin alpha FG-GAP repeat containing 2 [Source:HGNC Symbol;Acc:HGNC:30879]	-0.37188	0.00158999	0.00586278
ENSCAFG00000032714	DNAJC19	DnaJ heat shock protein family (Hsp40) member C19 [Source:HGNC Symbol;Acc:HGNC:30528]	-0.371735	0.000101653	0.000504585
ENSCAFG00000015718	HIF1A	hypoxia-inducible factor 1-alpha [Source:RefSeq peptide;Acc:NP_001274092]	-0.371734	1.07143e-15	1.84064e-14
ENSCAFG00000005081	INSIG1	insulin induced gene 1 [Source:HGNC Symbol;Acc:HGNC:6083]	-0.370675	7.94492e-19	1.66569e-17
ENSCAFG00000019740	CLSTN1	calsyntenin 1 [Source:HGNC Symbol;Acc:HGNC:17447]	-0.370471	1.74006e-13	2.53782e-12
ENSCAFG00000032723	H2AFV	H2A histone family member V [Source:HGNC Symbol;Acc:HGNC:20664]	-0.370028	1.09891e-10	1.27576e-09
ENSCAFG00000003137	UGP2	UDP-glucose pyrophosphorylase 2 [Source:HGNC Symbol;Acc:HGNC:12527]	-0.370018	3.10372e-05	0.000172916
ENSCAFG00000016542	CLCN6	chloride voltage-gated channel 6 [Source:HGNC Symbol;Acc:HGNC:2024]	-0.369679	1.4107e-07	1.13025e-06
ENSCAFG00000020153	MTSS1L	MTSS1L, I-BAR domain containing [Source:HGNC Symbol;Acc:HGNC:25094]	-0.368546	4.33654e-05	0.000235025
ENSCAFG00000014128	EHD1	EH domain containing 1 [Source:HGNC Symbol;Acc:HGNC:3242]	-0.368223	1.17659e-06	8.24787e-06
ENSCAFG00000013032	STK25	serine/threonine kinase 25 [Source:HGNC Symbol;Acc:HGNC:11404]	-0.368016	6.27732e-07	4.60928e-06
ENSCAFG00000005733	GOLGA7	golgin A7 [Source:HGNC Symbol;Acc:HGNC:24876]	-0.367381	1.15385e-05	6.9872e-05
ENSCAFG00000014355	NCKAP1	NCK associated protein 1 [Source:HGNC Symbol;Acc:HGNC:7666]	-0.367354	8.28349e-07	5.94202e-06
ENSCAFG00000020239	SH3GLB1	SH3 domain containing GRB2 like endophilin B1 [Source:HGNC Symbol;Acc:HGNC:10833]	-0.367289	5.48947e-06	3.50572e-05
ENSCAFG00000008175	MRPL19	mitochondrial ribosomal protein L19 [Source:HGNC Symbol;Acc:HGNC:14052]	-0.36727	0.00096753	0.00380417
ENSCAFG00000012079	MCAM	melanoma cell adhesion molecule [Source:HGNC Symbol;Acc:HGNC:6934]	-0.366815	0.00111865	0.0043132
ENSCAFG00000013087	PATZ1	POZ/BTB and AT hook containing zinc finger 1 [Source:HGNC Symbol;Acc:HGNC:13071]	-0.366807	0.000367285	0.00160116
ENSCAFG00000014833	DGCR2	DiGeorge syndrome critical region gene 2 [Source:HGNC Symbol;Acc:HGNC:2845]	-0.36495	0.00012753	0.000618512
ENSCAFG00000019042	METTL22	methyltransferase like 22 [Source:HGNC Symbol;Acc:HGNC:28368]	-0.36437	0.00204524	0.00732116
ENSCAFG00000018032	KNOP1	lysine rich nucleolar protein 1 [Source:HGNC Symbol;Acc:HGNC:34404]	-0.363146	0.00114617	0.00440334
ENSCAFG00000013324	LRP6	LDL receptor related protein 6 [Source:HGNC Symbol;Acc:HGNC:6698]	-0.363044	1.72816e-05	0.000101328
ENSCAFG00000012701	OSBPL11	oxysterol binding protein like 11 [Source:HGNC Symbol;Acc:HGNC:16397]	-0.362456	8.71834e-07	6.212e-06
ENSCAFG00000008611	SCARB2	scavenger receptor class B member 2 [Source:HGNC Symbol;Acc:HGNC:1665]	-0.362435	4.56426e-07	3.41636e-06
ENSCAFG00000013275	DLG1	discs large MAGUK scaffold protein 1 [Source:HGNC Symbol;Acc:HGNC:2900]	-0.362169	2.01651e-09	2.05308e-08
ENSCAFG00000012059	CAMK2D	calcium/calmodulin dependent protein kinase II delta [Source:HGNC Symbol;Acc:HGNC:1462]	-0.360895	1.22494e-05	7.37266e-05
ENSCAFG00000010924	PKNOX2	PBX/knotted 1 homeobox 2 [Source:HGNC Symbol;Acc:HGNC:16714]	-0.360662	0.00203138	0.00727768
ENSCAFG00000002627	EPAS1	endothelial PAS domain protein 1 [Source:HGNC Symbol;Acc:HGNC:3374]	-0.360161	1.0342e-08	9.63664e-08
ENSCAFG00000017313	SPNS1	sphingolipid transporter 1 (putative) [Source:HGNC Symbol;Acc:HGNC:30621]	-0.359838	9.85586e-05	0.000490753
ENSCAFG00000024839	KIF21B	kinesin family member 21B [Source:HGNC Symbol;Acc:HGNC:29442]	-0.359092	0.00250483	0.00872856
ENSCAFG00000004533	TPT1	tumor protein, translationally-controlled 1 [Source:HGNC Symbol;Acc:HGNC:12022]	-0.35892	1.50384e-17	2.92217e-16
ENSCAFG00000000407	DYRK2	dual specificity tyrosine phosphorylation regulated kinase 2 [Source:HGNC Symbol;Acc:HGNC:3093]	-0.358703	0.00020284	0.000936474
ENSCAFG00000020113	GLG1	golgi glycoprotein 1 [Source:HGNC Symbol;Acc:HGNC:4316]	-0.3583	5.00799e-17	9.41546e-16
ENSCAFG00000005242	RBM26	RNA binding motif protein 26 [Source:HGNC Symbol;Acc:HGNC:20327]	-0.357665	1.50316e-05	8.91197e-05
ENSCAFG00000030120	CSPG4	chondroitin sulfate proteoglycan 4 [Source:HGNC Symbol;Acc:HGNC:2466]	-0.357594	6.18968e-05	0.000322699
ENSCAFG00000007377	PEPD	peptidase D [Source:HGNC Symbol;Acc:HGNC:8840]	-0.35673	0.000412553	0.00177843
ENSCAFG00000000344	RUFY1	RUN and FYVE domain containing 1 [Source:HGNC Symbol;Acc:HGNC:19760]	-0.356457	0.000930043	0.00367263
ENSCAFG00000003422	GRB10	growth factor receptor bound protein 10 [Source:HGNC Symbol;Acc:HGNC:4564]	-0.356425	0.00030719	0.00135916
ENSCAFG00000025145	ZNF777	zinc finger protein 777 [Source:HGNC Symbol;Acc:HGNC:22213]	-0.355712	0.000102024	0.000505833
ENSCAFG00000023910	LOXL1	lysyl oxidase like 1 [Source:HGNC Symbol;Acc:HGNC:6665]	-0.355369	4.10675e-08	3.53469e-07
ENSCAFG00000002563	FOXJ3	forkhead box J3 [Source:HGNC Symbol;Acc:HGNC:29178]	-0.354873	3.77113e-05	0.000207201
ENSCAFG00000004925	UNK	unkempt family zinc finger [Source:HGNC Symbol;Acc:HGNC:29369]	-0.35412	6.70515e-05	0.000347052
ENSCAFG00000009661	PIK3C2B	phosphatidylinositol-4-phosphate 3-kinase catalytic subunit type 2 beta [Source:HGNC Symbol;Acc:HGNC:8972]	-0.353824	0.000237805	0.00108074
ENSCAFG00000007982	PTCD2	pentatricopeptide repeat domain 2 [Source:HGNC Symbol;Acc:HGNC:25734]	-0.353783	0.00228319	0.00804638
ENSCAFG00000019793	STRIP1	striatin interacting protein 1 [Source:HGNC Symbol;Acc:HGNC:25916]	-0.353081	4.7243e-05	0.000253988
ENSCAFG00000002744	SPTBN1	spectrin beta, non-erythrocytic 1 [Source:HGNC Symbol;Acc:HGNC:11275]	-0.352852	5.17845e-13	7.26179e-12
ENSCAFG00000029614	FBXO6	F-box protein 6 [Source:HGNC Symbol;Acc:HGNC:13585]	-0.352285	0.00119091	0.00455052
ENSCAFG00000019045	SSBP3	single stranded DNA binding protein 3 [Source:HGNC Symbol;Acc:HGNC:15674]	-0.352132	3.54586e-07	2.69202e-06
ENSCAFG00000009130	MMS19	MMS19 homolog, cytosolic iron-sulfur assembly component [Source:HGNC Symbol;Acc:HGNC:13824]	-0.351572	4.69548e-06	3.03515e-05
ENSCAFG00000000430	ESR1	estrogen receptor 1 [Source:HGNC Symbol;Acc:HGNC:3467]	-0.351555	0.000442851	0.00189685
ENSCAFG00000007952	APPL1	adaptor protein, phosphotyrosine interacting with PH domain and leucine zipper 1 [Source:HGNC Symbol;Acc:HGNC:24035]	-0.350694	5.46791e-05	0.00028969
ENSCAFG00000013518	TRMT1L	tRNA methyltransferase 1 like [Source:HGNC Symbol;Acc:HGNC:16782]	-0.350523	0.00107801	0.00417544
ENSCAFG00000016504	IL27RA	interleukin 27 receptor subunit alpha [Source:HGNC Symbol;Acc:HGNC:17290]	-0.350491	3.26041e-06	2.15675e-05
ENSCAFG00000001133	WISP1	WNT1 inducible signaling pathway protein 1 [Source:HGNC Symbol;Acc:HGNC:12769]	-0.350232	5.53878e-08	4.6695e-07
ENSCAFG00000004090	ADCY3	adenylate cyclase 3 [Source:HGNC Symbol;Acc:HGNC:234]	-0.350018	5.51213e-06	3.51667e-05
ENSCAFG00000010803	PDE4DIP	phosphodiesterase 4D interacting protein [Source:HGNC Symbol;Acc:HGNC:15580]	-0.349895	4.25653e-07	3.19729e-06
ENSCAFG00000031644	FBXL7	F-box and leucine rich repeat protein 7 [Source:HGNC Symbol;Acc:HGNC:13604]	-0.349019	9.82715e-05	0.000489897
ENSCAFG00000013995	CABIN1	calcineurin binding protein 1 [Source:HGNC Symbol;Acc:HGNC:24187]	-0.348635	7.39592e-08	6.14976e-07
ENSCAFG00000014273	RDX	radixin [Source:HGNC Symbol;Acc:HGNC:9944]	-0.348543	5.65897e-10	6.18653e-09
ENSCAFG00000011924	PSME1	proteasome activator subunit 1 [Source:HGNC Symbol;Acc:HGNC:9568]	-0.347932	7.46033e-06	4.65249e-05
ENSCAFG00000012082	SEMA4B	semaphorin 4B [Source:HGNC Symbol;Acc:HGNC:10730]	-0.347818	0.00109297	0.00422484
ENSCAFG00000000643	AZIN1	antizyme inhibitor 1 [Source:HGNC Symbol;Acc:HGNC:16432]	-0.347714	9.0095e-09	8.48184e-08
ENSCAFG00000019035	MRPL37	mitochondrial ribosomal protein L37 [Source:HGNC Symbol;Acc:HGNC:14034]	-0.346937	4.03227e-06	2.63047e-05
ENSCAFG00000003315	GMCL1	germ cell-less, spermatogenesis associated 1 [Source:HGNC Symbol;Acc:HGNC:23843]	-0.346927	0.0028346	0.00972878
ENSCAFG00000019830	WDR5	WD repeat domain 5 [Source:HGNC Symbol;Acc:HGNC:12757]	-0.346918	1.13742e-07	9.25254e-07
ENSCAFG00000013018	RTKN2	rhotekin 2 [Source:HGNC Symbol;Acc:HGNC:19364]	-0.346798	0.00184071	0.00667525
ENSCAFG00000006331	VEZT	vezatin, adherens junctions transmembrane protein [Source:HGNC Symbol;Acc:HGNC:18258]	-0.346635	0.000268309	0.00120512
ENSCAFG00000014781	USP37	Ubiquitin carboxyl-terminal hydrolase 37 [Source:UniProtKB/Swiss-Prot;Acc:E2RK09]	-0.34659	0.00180176	0.00654891
ENSCAFG00000007113	PCM1	pericentriolar material 1 [Source:HGNC Symbol;Acc:HGNC:8727]	-0.346331	1.02981e-08	9.6028e-08
ENSCAFG00000010881	IGF1R	insulin like growth factor 1 receptor [Source:HGNC Symbol;Acc:HGNC:5465]	-0.345837	7.54967e-05	0.000385405
ENSCAFG00000002099	NCK2	NCK adaptor protein 2 [Source:HGNC Symbol;Acc:HGNC:7665]	-0.345291	5.77246e-05	0.000304056
ENSCAFG00000008037	CEP250	centrosomal protein 250 [Source:HGNC Symbol;Acc:HGNC:1859]	-0.345133	0.000534381	0.00224736
ENSCAFG00000019432	BTBD2	BTB domain containing 2 [Source:HGNC Symbol;Acc:HGNC:15504]	-0.345042	0.00163361	0.00600451
ENSCAFG00000005979	COG6	component of oligomeric golgi complex 6 [Source:HGNC Symbol;Acc:HGNC:18621]	-0.344812	0.000163628	0.000772219
ENSCAFG00000000822	RAD21	RAD21 cohesin complex component [Source:HGNC Symbol;Acc:HGNC:9811]	-0.344676	5.40789e-09	5.21046e-08
ENSCAFG00000014823	PRKCI	protein kinase C iota [Source:HGNC Symbol;Acc:HGNC:9404]	-0.344129	3.25867e-06	2.15671e-05
ENSCAFG00000009045	SENP1	SUMO1/sentrin specific peptidase 1 [Source:HGNC Symbol;Acc:HGNC:17927]	-0.343493	0.00158186	0.00584464
ENSCAFG00000013162	TAGLN	transgelin [Source:HGNC Symbol;Acc:HGNC:11553]	-0.3434	1.19486e-14	1.89439e-13
ENSCAFG00000020195	ZNF326	zinc finger protein 326 [Source:HGNC Symbol;Acc:HGNC:14104]	-0.343223	4.13218e-05	0.000225098
ENSCAFG00000009242	FILIP1L	filamin A interacting protein 1 like [Source:HGNC Symbol;Acc:HGNC:24589]	-0.3429	7.24414e-10	7.81889e-09
ENSCAFG00000014685	SUCO	SUN domain containing ossification factor [Source:HGNC Symbol;Acc:HGNC:1240]	-0.342872	2.44764e-05	0.000139038
ENSCAFG00000012975	MAP4	microtubule associated protein 4 [Source:HGNC Symbol;Acc:HGNC:6862]	-0.342865	1.6632e-14	2.60772e-13
ENSCAFG00000001918	GTPBP2	GTP binding protein 2 [Source:HGNC Symbol;Acc:HGNC:4670]	-0.342761	3.21489e-05	0.000178719
ENSCAFG00000009394	PMS1	PMS1 homolog 1, mismatch repair system component [Source:HGNC Symbol;Acc:HGNC:9121]	-0.342525	0.00119256	0.00455546
ENSCAFG00000023936	ARID4A	AT-rich interaction domain 4A [Source:HGNC Symbol;Acc:HGNC:9885]	-0.341583	0.000921066	0.00364396
ENSCAFG00000007590	ZNF507	zinc finger protein 507 [Source:HGNC Symbol;Acc:HGNC:23783]	-0.341396	3.78188e-05	0.000207613
ENSCAFG00000009389	NISCH	nischarin [Source:HGNC Symbol;Acc:HGNC:18006]	-0.340645	3.32136e-07	2.53365e-06
ENSCAFG00000019974	CDH13	cadherin 13 [Source:HGNC Symbol;Acc:HGNC:1753]	-0.340601	2.45065e-11	3.01238e-10
ENSCAFG00000008416	ZBTB10	zinc finger and BTB domain containing 10 [Source:HGNC Symbol;Acc:HGNC:30953]	-0.339816	0.00180648	0.00656379
ENSCAFG00000002765	UBA6	ubiquitin like modifier activating enzyme 6 [Source:HGNC Symbol;Acc:HGNC:25581]	-0.33909	0.000348722	0.0015286
ENSCAFG00000019882	TSC1	tuberous sclerosis 1 [Source:HGNC Symbol;Acc:HGNC:12362]	-0.338769	0.000193273	0.000897832
ENSCAFG00000012861	MORC2	MORC family CW-type zinc finger 2 [Source:HGNC Symbol;Acc:HGNC:23573]	-0.338268	5.64932e-06	3.58983e-05
ENSCAFG00000011145	STK38L	Canis lupus familiaris serine/threonine kinase 38 like (STK38L), mRNA. [Source:RefSeq mRNA;Acc:NM_001284490]	-0.338057	2.5343e-06	1.69668e-05
ENSCAFG00000011934	ARHGEF12	Rho guanine nucleotide exchange factor 12 [Source:HGNC Symbol;Acc:HGNC:14193]	-0.337614	1.82131e-08	1.63302e-07
ENSCAFG00000016404	TP53BP2	tumor protein p53 binding protein 2 [Source:HGNC Symbol;Acc:HGNC:12000]	-0.337488	4.89952e-06	3.14948e-05
ENSCAFG00000009371	SORBS3	sorbin and SH3 domain containing 3 [Source:HGNC Symbol;Acc:HGNC:30907]	-0.337356	5.36793e-06	3.43672e-05
ENSCAFG00000003113	CASP8AP2	caspase 8 associated protein 2 [Source:HGNC Symbol;Acc:HGNC:1510]	-0.33698	8.40861e-05	0.000425505
ENSCAFG00000025390	SLC22A17	solute carrier family 22 member 17 [Source:HGNC Symbol;Acc:HGNC:23095]	-0.336667	7.08308e-05	0.000364653
ENSCAFG00000011207	DAG1	Dystroglycan Alpha-dystroglycan Beta-dystroglycan [Source:UniProtKB/Swiss-Prot;Acc:Q9TSZ6]	-0.335489	4.27733e-12	5.59745e-11
ENSCAFG00000007135	FRG1	FSHD region gene 1 [Source:HGNC Symbol;Acc:HGNC:3954]	-0.335206	0.00278974	0.00959805
ENSCAFG00000018732	KIAA0430	KIAA0430 [Source:HGNC Symbol;Acc:HGNC:29562]	-0.33435	5.55265e-06	3.53898e-05
ENSCAFG00000009771	TTC3	tetratricopeptide repeat domain 3 [Source:HGNC Symbol;Acc:HGNC:12393]	-0.334005	6.03712e-09	5.78175e-08
ENSCAFG00000003582	VPS41	VPS41, HOPS complex subunit [Source:HGNC Symbol;Acc:HGNC:12713]	-0.333818	2.47716e-06	1.65929e-05
ENSCAFG00000004022	KIAA1109	KIAA1109 [Source:HGNC Symbol;Acc:HGNC:26953]	-0.333671	6.15275e-05	0.000320905
ENSCAFG00000017043	ZMYM3	zinc finger MYM-type containing 3 [Source:HGNC Symbol;Acc:HGNC:13054]	-0.333451	0.000130542	0.000630071
ENSCAFG00000012260	DTL	denticleless E3 ubiquitin protein ligase homolog [Source:HGNC Symbol;Acc:HGNC:30288]	-0.333141	4.45914e-07	3.34161e-06
ENSCAFG00000008064	FAM172A	family with sequence similarity 172 member A [Source:HGNC Symbol;Acc:HGNC:25365]	-0.332707	0.00206724	0.00738542
ENSCAFG00000005048	IFT172	intraflagellar transport 172 [Source:HGNC Symbol;Acc:HGNC:30391]	-0.332526	3.6062e-05	0.000199169
ENSCAFG00000008861	CPE	carboxypeptidase E [Source:HGNC Symbol;Acc:HGNC:2303]	-0.33204	2.16e-06	1.45989e-05
ENSCAFG00000003902	CDK19	cyclin dependent kinase 19 [Source:HGNC Symbol;Acc:HGNC:19338]	-0.331895	0.000142283	0.000681067
ENSCAFG00000012717	QSOX1	quiescin sulfhydryl oxidase 1 [Source:HGNC Symbol;Acc:HGNC:9756]	-0.331786	1.63697e-12	2.21278e-11
ENSCAFG00000011301	CORO1C	coronin 1C [Source:HGNC Symbol;Acc:HGNC:2254]	-0.331449	2.12464e-10	2.42461e-09
ENSCAFG00000008396	RRAS2	related RAS viral (r-ras) oncogene homolog 2 [Source:HGNC Symbol;Acc:HGNC:17271]	-0.331424	0.00158347	0.00584718
ENSCAFG00000015089	FAM134A	family with sequence similarity 134 member A [Source:HGNC Symbol;Acc:HGNC:28450]	-0.331372	0.000231396	0.00105532
ENSCAFG00000019371	NCBP3	nuclear cap binding subunit 3 [Source:HGNC Symbol;Acc:HGNC:24612]	-0.330999	0.00112761	0.00434119
ENSCAFG00000011769	ANK2	ankyrin 2 [Source:HGNC Symbol;Acc:HGNC:493]	-0.33011	0.001153	0.00442689
ENSCAFG00000009335	ARID2	AT-rich interaction domain 2 [Source:HGNC Symbol;Acc:HGNC:18037]	-0.330079	6.82301e-05	0.000352402
ENSCAFG00000002212	CDK20	cyclin dependent kinase 20 [Source:HGNC Symbol;Acc:HGNC:21420]	-0.329764	0.00102119	0.00398199
ENSCAFG00000019887	GTF3C4	general transcription factor IIIC subunit 4 [Source:HGNC Symbol;Acc:HGNC:4667]	-0.329262	1.00877e-05	6.17915e-05
ENSCAFG00000015990	RNF216	ring finger protein 216 [Source:HGNC Symbol;Acc:HGNC:21698]	-0.32802	1.36163e-05	8.13343e-05
ENSCAFG00000000380	MED23	mediator complex subunit 23 [Source:HGNC Symbol;Acc:HGNC:2372]	-0.327516	3.28905e-05	0.000182602
ENSCAFG00000000124	TIMELESS	timeless circadian clock [Source:HGNC Symbol;Acc:HGNC:11813]	-0.326595	2.14281e-05	0.000123371
ENSCAFG00000014499	GNB1L	G protein subunit beta 1 like [Source:HGNC Symbol;Acc:HGNC:4397]	-0.326403	0.000698094	0.00284028
ENSCAFG00000019808	TCF25	transcription factor 25 [Source:HGNC Symbol;Acc:HGNC:29181]	-0.325904	3.71629e-09	3.64677e-08
ENSCAFG00000006887	CNOT7	CCR4-NOT transcription complex subunit 7 [Source:HGNC Symbol;Acc:HGNC:14101]	-0.325595	0.00231504	0.00814964
ENSCAFG00000017820	CD276	CD276 molecule [Source:HGNC Symbol;Acc:HGNC:19137]	-0.325298	4.63436e-05	0.000249258
ENSCAFG00000005486	SETD5	SET domain containing 5 [Source:HGNC Symbol;Acc:HGNC:25566]	-0.323564	2.23042e-09	2.25644e-08
ENSCAFG00000001610	VPS28	VPS28, ESCRT-I subunit [Source:HGNC Symbol;Acc:HGNC:18178]	-0.323525	4.80981e-05	0.000257933
ENSCAFG00000019390	EHMT1	euchromatic histone lysine methyltransferase 1 [Source:HGNC Symbol;Acc:HGNC:24650]	-0.322485	1.72702e-07	1.37332e-06
ENSCAFG00000009660	MORC3	MORC family CW-type zinc finger 3 [Source:HGNC Symbol;Acc:HGNC:23572]	-0.32237	0.000830737	0.00332165
ENSCAFG00000009793	CBLB	Cbl proto-oncogene B [Source:HGNC Symbol;Acc:HGNC:1542]	-0.321658	0.0017239	0.00628814
ENSCAFG00000007054	USF2	upstream transcription factor 2, c-fos interacting [Source:HGNC Symbol;Acc:HGNC:12594]	-0.321425	2.24356e-05	0.000128591
ENSCAFG00000019627	MPP1	membrane palmitoylated protein 1 [Source:HGNC Symbol;Acc:HGNC:7219]	-0.321391	0.000356936	0.00156097
ENSCAFG00000010765	TCHP	trichoplein keratin filament binding [Source:HGNC Symbol;Acc:HGNC:28135]	-0.321275	0.00208598	0.00743361
ENSCAFG00000015789	CEP170	centrosomal protein 170 [Source:HGNC Symbol;Acc:HGNC:28920]	-0.321152	2.04965e-08	1.82578e-07
ENSCAFG00000005606	PAK4	p21 (RAC1) activated kinase 4 [Source:HGNC Symbol;Acc:HGNC:16059]	-0.32023	0.000127613	0.000618512
ENSCAFG00000011509	ZNF202	zinc finger protein 202 [Source:HGNC Symbol;Acc:HGNC:12994]	-0.320208	0.00242813	0.00849612
ENSCAFG00000012925	PHKA2	phosphorylase kinase regulatory subunit alpha 2 [Source:HGNC Symbol;Acc:HGNC:8926]	-0.320016	0.000162339	0.000766703
ENSCAFG00000019068	LRRC42	leucine rich repeat containing 42 [Source:HGNC Symbol;Acc:HGNC:28792]	-0.319227	0.0022185	0.00784445
ENSCAFG00000004057	SRPK2	SRSF protein kinase 2 [Source:HGNC Symbol;Acc:HGNC:11306]	-0.319126	1.2268e-05	7.3799e-05
ENSCAFG00000004092	MTMR2	myotubularin related protein 2 [Source:HGNC Symbol;Acc:HGNC:7450]	-0.3191	0.00117642	0.00450324
ENSCAFG00000006114	TAF7	TATA-box binding protein associated factor 7 [Source:HGNC Symbol;Acc:HGNC:11541]	-0.319081	0.000662674	0.00271088
ENSCAFG00000012518	LSM14B	LSM family member 14B [Source:HGNC Symbol;Acc:HGNC:15887]	-0.318994	2.56121e-05	0.000144972
ENSCAFG00000007442	TDG	thymine DNA glycosylase [Source:HGNC Symbol;Acc:HGNC:11700]	-0.318759	3.65303e-05	0.000201282
ENSCAFG00000007695	SLMAP	sarcolemma associated protein [Source:HGNC Symbol;Acc:HGNC:16643]	-0.317978	6.64281e-05	0.000344071
ENSCAFG00000001186	BRD8	bromodomain containing 8 [Source:HGNC Symbol;Acc:HGNC:19874]	-0.317666	1.04968e-05	6.40207e-05
ENSCAFG00000017463	PIAS1	protein inhibitor of activated STAT 1 [Source:HGNC Symbol;Acc:HGNC:2752]	-0.317264	0.00158469	0.00584827
ENSCAFG00000020290	DAB2IP	DAB2 interacting protein [Source:HGNC Symbol;Acc:HGNC:17294]	-0.317085	0.000228201	0.00104373
ENSCAFG00000013137	TLK2	tousled like kinase 2 [Source:HGNC Symbol;Acc:HGNC:11842]	-0.317066	0.00094985	0.00374505
ENSCAFG00000000215	R3HDM2	R3H domain containing 2 [Source:HGNC Symbol;Acc:HGNC:29167]	-0.316851	7.31519e-07	5.30112e-06
ENSCAFG00000006686	MFHAS1	malignant fibrous histiocytoma amplified sequence 1 [Source:HGNC Symbol;Acc:HGNC:16982]	-0.316767	1.15932e-08	1.06931e-07
ENSCAFG00000004049	HDAC2	histone deacetylase 2 [Source:HGNC Symbol;Acc:HGNC:4853]	-0.316007	1.61416e-08	1.4572e-07
ENSCAFG00000030537	HSPB8	heat shock protein family B (small) member 8 [Source:HGNC Symbol;Acc:HGNC:30171]	-0.315288	3.11118e-05	0.000173256
ENSCAFG00000012370	SCLY	selenocysteine lyase [Source:HGNC Symbol;Acc:HGNC:18161]	-0.31509	0.00208124	0.00741879
ENSCAFG00000018951	CDH6	cadherin 6 [Source:HGNC Symbol;Acc:HGNC:1765]	-0.314429	0.000225122	0.00103113
ENSCAFG00000018804	USP1	ubiquitin specific peptidase 1 [Source:HGNC Symbol;Acc:HGNC:12607]	-0.313823	2.27772e-06	1.53457e-05
ENSCAFG00000011165	USP30	ubiquitin specific peptidase 30 [Source:HGNC Symbol;Acc:HGNC:20065]	-0.313589	0.000276041	0.0012368
ENSCAFG00000005096	ITIH5	inter-alpha-trypsin inhibitor heavy chain family member 5 [Source:HGNC Symbol;Acc:HGNC:21449]	-0.31344	5.59152e-05	0.000295383
ENSCAFG00000005497	ZEB2	zinc finger E-box binding homeobox 2 [Source:HGNC Symbol;Acc:HGNC:14881]	-0.31329	0.000174867	0.000819193
ENSCAFG00000019705	QSOX2	quiescin sulfhydryl oxidase 2 [Source:HGNC Symbol;Acc:HGNC:30249]	-0.31181	7.29644e-05	0.000373675
ENSCAFG00000004322	APMAP	adipocyte plasma membrane associated protein [Source:HGNC Symbol;Acc:HGNC:13238]	-0.311729	9.88083e-05	0.000491804
ENSCAFG00000010914	RBM6	RNA binding motif protein 6 [Source:HGNC Symbol;Acc:HGNC:9903]	-0.31159	6.41954e-05	0.000333863
ENSCAFG00000005043	EXOC7	exocyst complex component 7 [Source:HGNC Symbol;Acc:HGNC:23214]	-0.311438	3.52752e-05	0.000195077
ENSCAFG00000006715	RYK	receptor-like tyrosine kinase [Source:HGNC Symbol;Acc:HGNC:10481]	-0.311326	1.44166e-06	9.99285e-06
ENSCAFG00000020077	CFDP1	craniofacial development protein 1 [Source:RefSeq peptide;Acc:NP_001274047]	-0.311198	2.05663e-05	0.000118839
ENSCAFG00000019938	ABL1	ABL proto-oncogene 1, non-receptor tyrosine kinase [Source:HGNC Symbol;Acc:HGNC:76]	-0.311165	9.99578e-09	9.35508e-08
ENSCAFG00000009075	C15orf52	chromosome 15 open reading frame 52 [Source:HGNC Symbol;Acc:HGNC:33488]	-0.310967	0.000105044	0.000518188
ENSCAFG00000013038	DHX30	DExH-box helicase 30 [Source:HGNC Symbol;Acc:HGNC:16716]	-0.310694	3.05711e-07	2.34612e-06
ENSCAFG00000010905	B4GALT4	beta-1,4-galactosyltransferase 4 [Source:HGNC Symbol;Acc:HGNC:927]	-0.310531	0.00114723	0.00440608
ENSCAFG00000011849	TTC28	tetratricopeptide repeat domain 28 [Source:HGNC Symbol;Acc:HGNC:29179]	-0.310512	0.000587695	0.00244656
ENSCAFG00000017015	CTC1	CST telomere replication complex component 1 [Source:HGNC Symbol;Acc:HGNC:26169]	-0.310083	5.23658e-05	0.000278476
ENSCAFG00000014927	NELFA	negative elongation factor complex member A [Source:HGNC Symbol;Acc:HGNC:12768]	-0.309976	0.00112264	0.00432466
ENSCAFG00000013619	HNRNPH3	heterogeneous nuclear ribonucleoprotein H3 [Source:HGNC Symbol;Acc:HGNC:5043]	-0.309705	8.21808e-07	5.89842e-06
ENSCAFG00000016568	ADAM10	ADAM metallopeptidase domain 10 [Source:HGNC Symbol;Acc:HGNC:188]	-0.309704	1.69326e-05	9.94651e-05
ENSCAFG00000007669	clcn3	Canis lupus familiaris chloride channel, voltage-sensitive 3 (CLCN3), transcript variant 1, mRNA. [Source:RefSeq mRNA;Acc:NM_001308463]	-0.309483	1.36113e-05	8.13343e-05
ENSCAFG00000003615	ZYX	zyxin [Source:HGNC Symbol;Acc:HGNC:13200]	-0.309206	5.3934e-10	5.91141e-09
ENSCAFG00000011774	C2CD5	C2 calcium dependent domain containing 5 [Source:HGNC Symbol;Acc:HGNC:29062]	-0.309168	0.000987381	0.0038651
ENSCAFG00000009076	PLBD2	phospholipase B domain containing 2 [Source:HGNC Symbol;Acc:HGNC:27283]	-0.309053	6.83379e-06	4.29115e-05
ENSCAFG00000019438	TSC2	tuberous sclerosis 2 [Source:HGNC Symbol;Acc:HGNC:12363]	-0.308088	4.76637e-05	0.000255819
ENSCAFG00000005141	SHKBP1	SH3KBP1 binding protein 1 [Source:HGNC Symbol;Acc:HGNC:19214]	-0.308023	5.59158e-05	0.000295383
ENSCAFG00000028892	IMPACT	impact RWD domain protein [Source:HGNC Symbol;Acc:HGNC:20387]	-0.306699	0.000870044	0.0034582
ENSCAFG00000005632	KAT6A	lysine acetyltransferase 6A [Source:HGNC Symbol;Acc:HGNC:13013]	-0.306358	2.11718e-06	1.43247e-05
ENSCAFG00000031678	POLR2M	RNA polymerase II subunit M [Source:HGNC Symbol;Acc:HGNC:14862]	-0.305983	0.000118353	0.000578245
ENSCAFG00000003875	PLK4	polo like kinase 4 [Source:HGNC Symbol;Acc:HGNC:11397]	-0.305846	0.000229276	0.00104677
ENSCAFG00000006029	CAPN7	calpain 7 [Source:HGNC Symbol;Acc:HGNC:1484]	-0.305825	0.00118414	0.00452736
ENSCAFG00000010280	DZIP3	DAZ interacting zinc finger protein 3 [Source:HGNC Symbol;Acc:HGNC:30938]	-0.305282	0.000848665	0.00338272
ENSCAFG00000018155	HEATR6	HEAT repeat containing 6 [Source:HGNC Symbol;Acc:HGNC:24076]	-0.304861	0.0027564	0.00949103
ENSCAFG00000003991	ARHGAP42	Rho GTPase activating protein 42 [Source:HGNC Symbol;Acc:HGNC:26545]	-0.304239	0.000966365	0.0038031
ENSCAFG00000011401	KIRREL	kin of IRRE like (Drosophila) [Source:HGNC Symbol;Acc:HGNC:15734]	-0.304211	7.61056e-06	4.7369e-05
ENSCAFG00000030033	ERP29	endoplasmic reticulum protein 29 [Source:HGNC Symbol;Acc:HGNC:13799]	-0.303847	0.00012275	0.000596982
ENSCAFG00000012477	ITGB5	integrin subunit beta 5 [Source:HGNC Symbol;Acc:HGNC:6160]	-0.303461	8.2994e-07	5.95008e-06
ENSCAFG00000009764	PPHLN1	periphilin 1 [Source:HGNC Symbol;Acc:HGNC:19369]	-0.303333	0.00231705	0.00815221
ENSCAFG00000017476	FEM1B	fem-1 homolog B [Source:HGNC Symbol;Acc:HGNC:3649]	-0.30331	0.000102358	0.000506899
ENSCAFG00000009282	CREB3L1	cAMP responsive element binding protein 3 like 1 [Source:HGNC Symbol;Acc:HGNC:18856]	-0.303223	9.40016e-08	7.72559e-07
ENSCAFG00000031595	VGLL4	vestigial like family member 4 [Source:HGNC Symbol;Acc:HGNC:28966]	-0.302349	8.5409e-05	0.00043066
ENSCAFG00000009159	TRIO	trio Rho guanine nucleotide exchange factor [Source:HGNC Symbol;Acc:HGNC:12303]	-0.302217	9.27089e-07	6.58729e-06
ENSCAFG00000014818	PPP3CB	protein phosphatase 3 catalytic subunit beta [Source:HGNC Symbol;Acc:HGNC:9315]	-0.302186	0.0018962	0.00685311
ENSCAFG00000008399	PLRG1	pleiotropic regulator 1 [Source:HGNC Symbol;Acc:HGNC:9089]	-0.302152	0.00023657	0.0010766
ENSCAFG00000007950	MAP1B	microtubule associated protein 1B [Source:HGNC Symbol;Acc:HGNC:6836]	-0.301915	1.88459e-07	1.49025e-06
ENSCAFG00000008884	CCNL1	cyclin L1 [Source:HGNC Symbol;Acc:HGNC:20569]	-0.301238	0.000844329	0.00336649
ENSCAFG00000014742	FKBP8	FK506 binding protein 8 [Source:HGNC Symbol;Acc:HGNC:3724]	-0.301196	2.49085e-08	2.19425e-07
ENSCAFG00000000593	LMNB1	lamin B1 [Source:HGNC Symbol;Acc:HGNC:6637]	-0.300649	5.63943e-10	6.17046e-09
ENSCAFG00000011961	TICRR	TOPBP1 interacting checkpoint and replication regulator [Source:HGNC Symbol;Acc:HGNC:28704]	-0.300363	0.000334367	0.00147351
ENSCAFG00000005055	RNF157	ring finger protein 157 [Source:HGNC Symbol;Acc:HGNC:29402]	-0.299651	2.96607e-05	0.000165536
ENSCAFG00000028905	CDKN2C	cyclin dependent kinase inhibitor 2C [Source:HGNC Symbol;Acc:HGNC:1789]	-0.298511	6.94453e-05	0.000358388
ENSCAFG00000014613	CUL5	cullin 5 [Source:HGNC Symbol;Acc:HGNC:2556]	-0.298104	0.000566579	0.00236715
ENSCAFG00000009579	TUBGCP5	tubulin gamma complex associated protein 5 [Source:HGNC Symbol;Acc:HGNC:18600]	-0.298053	0.000956844	0.00377029
ENSCAFG00000003216	SEPT7	septin 7 [Source:HGNC Symbol;Acc:HGNC:1717]	-0.297058	0.000129396	0.000625301
ENSCAFG00000011788	ZFP64	ZFP64 zinc finger protein [Source:HGNC Symbol;Acc:HGNC:15940]	-0.29662	0.000639228	0.00263016
ENSCAFG00000004294	POMGNT1	protein O-linked mannose N-acetylglucosaminyltransferase 1 (beta 1,2-) [Source:HGNC Symbol;Acc:HGNC:19139]	-0.296357	0.000198346	0.000918385
ENSCAFG00000018715	PIGS	phosphatidylinositol glycan anchor biosynthesis class S [Source:HGNC Symbol;Acc:HGNC:14937]	-0.296306	2.4715e-05	0.000140268
ENSCAFG00000018510	LAMP2	lysosomal associated membrane protein 2 [Source:HGNC Symbol;Acc:HGNC:6501]	-0.2962	1.72097e-05	0.000101
ENSCAFG00000017426	VEZF1	vascular endothelial zinc finger 1 [Source:HGNC Symbol;Acc:HGNC:12949]	-0.295219	0.000424538	0.00182577
ENSCAFG00000005133	LTBP4	latent transforming growth factor beta binding protein 4 [Source:HGNC Symbol;Acc:HGNC:6717]	-0.29507	0.00201347	0.00722774
ENSCAFG00000000309	FUCA2	fucosidase, alpha-L- 2, plasma [Source:HGNC Symbol;Acc:HGNC:4008]	-0.294361	0.00103218	0.00401623
ENSCAFG00000016795	PIGG	phosphatidylinositol glycan anchor biosynthesis class G [Source:HGNC Symbol;Acc:HGNC:25985]	-0.294264	0.000594713	0.00247093
ENSCAFG00000011140	KIF14	kinesin family member 14 [Source:HGNC Symbol;Acc:HGNC:19181]	-0.29406	0.000442339	0.00189529
ENSCAFG00000011896	DCAF11	DDB1 and CUL4 associated factor 11 [Source:HGNC Symbol;Acc:HGNC:20258]	-0.294019	0.0011125	0.00429468
ENSCAFG00000012420	MTMR3	myotubularin related protein 3 [Source:HGNC Symbol;Acc:HGNC:7451]	-0.293593	0.000373775	0.00162556
ENSCAFG00000015670	PTEN	phosphatidylinositol 3,4,5-trisphosphate 3-phosphatase and dual-specificity protein phosphatase PTEN [Source:RefSeq peptide;Acc:NP_001003192]	-0.29341	0.000224613	0.00102917
ENSCAFG00000004783	MLH1	mutL homolog 1 [Source:HGNC Symbol;Acc:HGNC:7127]	-0.293274	0.000566123	0.00236602
ENSCAFG00000000772	QKI	protein quaking [Source:RefSeq peptide;Acc:NP_001003021]	-0.293239	9.46937e-05	0.00047398
ENSCAFG00000009286	SLC38A1	solute carrier family 38 member 1 [Source:HGNC Symbol;Acc:HGNC:13447]	-0.292435	7.20908e-05	0.000370242
ENSCAFG00000006453	PPP2CB	protein phosphatase 2 catalytic subunit beta [Source:HGNC Symbol;Acc:HGNC:9300]	-0.292013	0.000118721	0.000579155
ENSCAFG00000001930	PGM5	phosphoglucomutase 5 [Source:HGNC Symbol;Acc:HGNC:8908]	-0.291463	0.000413341	0.00178122
ENSCAFG00000004989	ACOX1	acyl-CoA oxidase 1 [Source:HGNC Symbol;Acc:HGNC:119]	-0.291179	5.93625e-05	0.000311268
ENSCAFG00000008753	DPYSL2	dihydropyrimidinase like 2 [Source:HGNC Symbol;Acc:HGNC:3014]	-0.291127	3.97194e-09	3.89165e-08
ENSCAFG00000000627	SNX9	sorting nexin 9 [Source:HGNC Symbol;Acc:HGNC:14973]	-0.29095	0.000829651	0.00331834
ENSCAFG00000018932	FHL1	four and a half LIM domains 1 [Source:HGNC Symbol;Acc:HGNC:3702]	-0.289485	0.000411528	0.00177461
ENSCAFG00000000448	DDR1	discoidin domain receptor tyrosine kinase 1 [Source:HGNC Symbol;Acc:HGNC:2730]	-0.288518	0.000470352	0.00200253
ENSCAFG00000002885	HNRNPA2B1	heterogeneous nuclear ribonucleoprotein A2/B1 [Source:HGNC Symbol;Acc:HGNC:5033]	-0.287916	1.26492e-11	1.5917e-10
ENSCAFG00000031425	PRPSAP1	phosphoribosyl pyrophosphate synthetase associated protein 1 [Source:HGNC Symbol;Acc:HGNC:9466]	-0.287848	0.000682025	0.0027829
ENSCAFG00000020403	NAE1	NEDD8 activating enzyme E1 subunit 1 [Source:HGNC Symbol;Acc:HGNC:621]	-0.287505	0.00089466	0.00354609
ENSCAFG00000004034	EMP3	epithelial membrane protein 3 [Source:HGNC Symbol;Acc:HGNC:3335]	-0.287195	5.23607e-05	0.000278476
ENSCAFG00000020054	ODF2	outer dense fiber of sperm tails 2 [Source:HGNC Symbol;Acc:HGNC:8114]	-0.287089	2.36089e-05	0.00013459
ENSCAFG00000007852	RSRC2	arginine and serine rich coiled-coil 2 [Source:HGNC Symbol;Acc:HGNC:30559]	-0.286305	9.68489e-05	0.000483183
ENSCAFG00000005997	GPCPD1	glycerophosphocholine phosphodiesterase 1 [Source:HGNC Symbol;Acc:HGNC:26957]	-0.285631	0.0019648	0.00706894
ENSCAFG00000005180	MRPL33	mitochondrial ribosomal protein L33 [Source:RefSeq peptide;Acc:NP_001273997]	-0.285497	0.00120398	0.00459082
ENSCAFG00000017262	MYH10	myosin heavy chain 10 [Source:HGNC Symbol;Acc:HGNC:7568]	-0.285341	9.62675e-11	1.12477e-09
ENSCAFG00000005176	SEC14L1	SEC14 like lipid binding 1 [Source:HGNC Symbol;Acc:HGNC:10698]	-0.2852	5.56548e-06	3.54539e-05
ENSCAFG00000016385	ADGRE5	adhesion G protein-coupled receptor E5 [Source:HGNC Symbol;Acc:HGNC:1711]	-0.283739	0.000159125	0.000754318
ENSCAFG00000017436	DYNLL2	dynein light chain LC8-type 2 [Source:HGNC Symbol;Acc:HGNC:24596]	-0.283535	0.000569295	0.00237681
ENSCAFG00000017525	TTC7B	tetratricopeptide repeat domain 7B [Source:HGNC Symbol;Acc:HGNC:19858]	-0.283246	0.000674142	0.00275514
ENSCAFG00000017197	ATP8B2	ATPase phospholipid transporting 8B2 [Source:HGNC Symbol;Acc:HGNC:13534]	-0.282919	1.98727e-06	1.34959e-05
ENSCAFG00000002122	MRPS9	mitochondrial ribosomal protein S9 [Source:HGNC Symbol;Acc:HGNC:14501]	-0.281985	0.000135695	0.000651737
ENSCAFG00000000224	YTHDC2	YTH domain containing 2 [Source:HGNC Symbol;Acc:HGNC:24721]	-0.281462	0.00102353	0.00398868
ENSCAFG00000012540	VPS72	vacuolar protein sorting 72 homolog [Source:HGNC Symbol;Acc:HGNC:11644]	-0.281455	0.00100259	0.00391701
ENSCAFG00000011015	SPATS2L	spermatogenesis associated serine rich 2 like [Source:HGNC Symbol;Acc:HGNC:24574]	-0.280963	0.000104753	0.000517354
ENSCAFG00000006966	ST5	suppression of tumorigenicity 5 [Source:HGNC Symbol;Acc:HGNC:11350]	-0.280941	1.41542e-05	8.41922e-05
ENSCAFG00000013951	TM7SF2	transmembrane 7 superfamily member 2 [Source:HGNC Symbol;Acc:HGNC:11863]	-0.28083	0.000131927	0.000635792
ENSCAFG00000015026	DLGAP5	DLG associated protein 5 [Source:HGNC Symbol;Acc:HGNC:16864]	-0.280566	7.16212e-05	0.000368127
ENSCAFG00000009442	TRIM33	tripartite motif containing 33 [Source:HGNC Symbol;Acc:HGNC:16290]	-0.280051	0.00142533	0.0053312
ENSCAFG00000016802	ZFYVE1	zinc finger FYVE-type containing 1 [Source:HGNC Symbol;Acc:HGNC:13180]	-0.279946	0.000582896	0.00242896
ENSCAFG00000009570	DSP	desmoplakin [Source:HGNC Symbol;Acc:HGNC:3052]	-0.27894	0.000567422	0.0023699
ENSCAFG00000004951	RAF1	Raf-1 proto-oncogene, serine/threonine kinase [Source:HGNC Symbol;Acc:HGNC:9829]	-0.27887	1.75419e-05	0.000102808
ENSCAFG00000000359	GNS	glucosamine (N-acetyl)-6-sulfatase [Source:HGNC Symbol;Acc:HGNC:4422]	-0.27762	1.76988e-05	0.000103584
ENSCAFG00000002792	RAD23B	RAD23 homolog B, nucleotide excision repair protein [Source:HGNC Symbol;Acc:HGNC:9813]	-0.277378	2.73509e-06	1.82344e-05
ENSCAFG00000007606	URI1	URI1, prefoldin like chaperone [Source:HGNC Symbol;Acc:HGNC:13236]	-0.276651	0.000832037	0.00332372
ENSCAFG00000013361	KDM1A	lysine demethylase 1A [Source:HGNC Symbol;Acc:HGNC:29079]	-0.276287	3.33793e-05	0.000184994
ENSCAFG00000000445	SYNE1	spectrin repeat containing nuclear envelope protein 1 [Source:HGNC Symbol;Acc:HGNC:17089]	-0.275787	1.52488e-06	1.05296e-05
ENSCAFG00000012521	TLK1	tousled like kinase 1 [Source:HGNC Symbol;Acc:HGNC:11841]	-0.275399	0.00129377	0.00489078
ENSCAFG00000015640	MAPK6	mitogen-activated protein kinase 6 [Source:HGNC Symbol;Acc:HGNC:6879]	-0.275391	0.000147292	0.000702668
ENSCAFG00000014619	HIRA	histone cell cycle regulator [Source:HGNC Symbol;Acc:HGNC:4916]	-0.275211	0.000259712	0.00117274
ENSCAFG00000016972	MED12	mediator complex subunit 12 [Source:HGNC Symbol;Acc:HGNC:11957]	-0.275051	2.96342e-05	0.000165461
ENSCAFG00000007789	ARHGAP10	Rho GTPase activating protein 10 [Source:HGNC Symbol;Acc:HGNC:26099]	-0.27408	0.00042075	0.00181132
ENSCAFG00000015399	DNPEP	aspartyl aminopeptidase [Source:HGNC Symbol;Acc:HGNC:2981]	-0.273923	0.00109308	0.00422484
ENSCAFG00000011592	TTC21B	tetratricopeptide repeat domain 21B [Source:HGNC Symbol;Acc:HGNC:25660]	-0.273358	0.00256578	0.00890201
ENSCAFG00000001445	GRINA	glutamate ionotropic receptor NMDA type subunit associated protein 1 [Source:HGNC Symbol;Acc:HGNC:4589]	-0.273269	0.000295469	0.00131369
ENSCAFG00000017059	HIRIP3	HIRA interacting protein 3 [Source:HGNC Symbol;Acc:HGNC:4917]	-0.273099	0.000615075	0.0025431
ENSCAFG00000013922	ARNT2	aryl hydrocarbon receptor nuclear translocator 2 [Source:HGNC Symbol;Acc:HGNC:16876]	-0.272607	0.0011223	0.00432466
ENSCAFG00000006580	HNRNPA1	heterogeneous nuclear ribonucleoprotein A1 [Source:HGNC Symbol;Acc:HGNC:5031]	-0.27225	1.36924e-08	1.25027e-07
ENSCAFG00000009161	HPS5	HPS5, biogenesis of lysosomal organelles complex 2 subunit 2 [Source:HGNC Symbol;Acc:HGNC:17022]	-0.272238	0.000986061	0.00386391
ENSCAFG00000002372	ZNF135	zinc finger protein 135 [Source:HGNC Symbol;Acc:HGNC:12919]	-0.271577	0.00100268	0.00391701
ENSCAFG00000007854	CAST	calpastatin [Source:HGNC Symbol;Acc:HGNC:1515]	-0.271527	5.08832e-07	3.77977e-06
ENSCAFG00000002669	FBXO11	F-box protein 11 [Source:HGNC Symbol;Acc:HGNC:13590]	-0.27148	0.000700146	0.00284772
ENSCAFG00000000530	SNX2	sorting nexin 2 [Source:HGNC Symbol;Acc:HGNC:11173]	-0.271439	0.000983144	0.00385604
ENSCAFG00000012180	DVL3	dishevelled segment polarity protein 3 [Source:HGNC Symbol;Acc:HGNC:3087]	-0.271366	1.27357e-05	7.63961e-05
ENSCAFG00000013482	CADM1	cell adhesion molecule 1 [Source:HGNC Symbol;Acc:HGNC:5951]	-0.271335	0.000228544	0.00104492
ENSCAFG00000031015	YWHAH	tyrosine 3-monooxygenase/tryptophan 5-monooxygenase activation protein eta [Source:HGNC Symbol;Acc:HGNC:12853]	-0.270347	4.67884e-06	3.02747e-05
ENSCAFG00000016360	NVL	nuclear VCP-like [Source:HGNC Symbol;Acc:HGNC:8070]	-0.270062	0.00160739	0.00592006
ENSCAFG00000019005	BLMH	bleomycin hydrolase [Source:HGNC Symbol;Acc:HGNC:1059]	-0.269725	0.00044334	0.00189831
ENSCAFG00000017614	GEMIN5	gem nuclear organelle associated protein 5 [Source:HGNC Symbol;Acc:HGNC:20043]	-0.269099	5.6881e-05	0.000299984
ENSCAFG00000000936	PACSIN2	protein kinase C and casein kinase substrate in neurons 2 [Source:HGNC Symbol;Acc:HGNC:8571]	-0.268935	4.20669e-05	0.000228376
ENSCAFG00000001579	GNAQ	guanine nucleotide-binding protein G(q) subunit alpha [Source:RefSeq peptide;Acc:NP_001003249]	-0.268791	0.00161381	0.00593723
ENSCAFG00000006710	DHX29	DExH-box helicase 29 [Source:HGNC Symbol;Acc:HGNC:15815]	-0.268685	0.000127594	0.000618512
ENSCAFG00000014253	COMT	catechol-O-methyltransferase [Source:HGNC Symbol;Acc:HGNC:2228]	-0.26796	9.85244e-05	0.000490753
ENSCAFG00000000752	CERK	ceramide kinase [Source:HGNC Symbol;Acc:HGNC:19256]	-0.267878	4.78889e-05	0.000256919
ENSCAFG00000001667	RBM28	RNA binding motif protein 28 [Source:HGNC Symbol;Acc:HGNC:21863]	-0.266666	0.00205665	0.0073558
ENSCAFG00000014322	PCOLCE	procollagen C-endopeptidase enhancer [Source:HGNC Symbol;Acc:HGNC:8738]	-0.266486	1.88372e-07	1.49025e-06
ENSCAFG00000007088	UBXN2B	UBX domain protein 2B [Source:HGNC Symbol;Acc:HGNC:27035]	-0.266122	0.000831128	0.00332217
ENSCAFG00000014822	SECISBP2L	SECIS binding protein 2 like [Source:HGNC Symbol;Acc:HGNC:28997]	-0.265512	0.00116069	0.00445373
ENSCAFG00000009084	PBRM1	polybromo 1 [Source:HGNC Symbol;Acc:HGNC:30064]	-0.265341	0.000211104	0.00097181
ENSCAFG00000023687	BMPR2	bone morphogenetic protein receptor type 2 [Source:HGNC Symbol;Acc:HGNC:1078]	-0.265281	0.000100413	0.000498622
ENSCAFG00000008549	MCRS1	microspherule protein 1 [Source:HGNC Symbol;Acc:HGNC:6960]	-0.264703	0.000447595	0.00191524
ENSCAFG00000007234	ATP6V0A2	ATPase H+ transporting V0 subunit a2 [Source:HGNC Symbol;Acc:HGNC:18481]	-0.264587	0.000970207	0.00381352
ENSCAFG00000009618	CSDE1	cold shock domain containing E1 [Source:HGNC Symbol;Acc:HGNC:29905]	-0.264528	1.23522e-08	1.13521e-07
ENSCAFG00000010812	NCOA3	nuclear receptor coactivator 3 [Source:HGNC Symbol;Acc:HGNC:7670]	-0.264085	0.0015141	0.0056236
ENSCAFG00000019723	CAMSAP1	calmodulin regulated spectrin associated protein 1 [Source:HGNC Symbol;Acc:HGNC:19946]	-0.263982	6.76733e-05	0.00034981
ENSCAFG00000012327	WDR11	WD repeat domain 11 [Source:HGNC Symbol;Acc:HGNC:13831]	-0.263754	5.89397e-05	0.000309434
[truncated: 174 more rows]

## Sheet: Agle vs cAMP Upregulated
Supplementary File 1: List of UPREGULATE DEGs found in the contrast "aglepristone vs cAMP" (P < 0.01; FDR < 0.01)
[truncated: 827 more rows]

[truncated: 3 more sheets: Agle vs cAMP Downregulated, Mife vs cAMP Upregulated, Mife vs cAMP Downregulated]
