# Supplementary material for: Transcriptomic profiling of canine decidualization and effects of antigestagens on decidualized dog uterine stromal cells
Source: Sci Rep. 2022 Dec 19;12:21890. doi: 10.1038/s41598-022-24790-6 (PMC9763427; doi:10.1038/s41598-022-24790-6)
Supplement: Supplementary file 3 — Supplementary Information 3. [file 41598_2022_24790_MOESM3_ESM.xlsx]

## Sheet: GOs EnrichR (repres. genes)
Supplementary File 2
List of representative genes (up to 20) involved in particular GO terms
Contrast	GO term	P-Value	Representative genes
"cAMP vs control"
Upregulated	extracellular matrix organization (GO:0030198)	5.43086e-12	COL14A1;ICAM1;TIMP1;ITGA3;MMP2;TGFBR1;COL4A2;COL4A1;COL6A1;MMP19;COL15A1;LAMA1;LAMA4;THBS1;FN1;LAMB1;TGFBI
	regulation of cell population proliferation (GO:0042127)	6.21277e-12	IRS2;AKT1;JUNB;IGFBP7;WNT2;JUND;FN1;LIF;IGF1;FOSL1;CXCL10;BMP2;CDK6;BCL2;AREG;TIMP1;IL11;TGFBR1;THBS1;VEGFD
	cellular response to cytokine stimulus (GO:0071345)	5.46e-11	CDKN1A;CXCL8;ICAM1;TIMP1;JUNB;ANXA1;IL1R1;IL1R2;HGF;MMP2;WNT5A;FOS;GAPDH;STAT3;FN1;LIF;MAPK13;CXCL10; BCL2
	cellular response to growth factor stimulus (GO:0071363)	1.79e-10	CXCL8;WNT2;MAP2K3;SMAD3;ANXA1;HGF;BMP7;TGFBR1
	positive regulation of cell differentiation (GO:0045597)	1.85e-06	FBN2;BTG1;LPL;HOXA11;ZFP36L1;GJA1;AKT1;SMAD3;HGF;IGF1;AXIN2;MAPK14;BMP7;TGFBR1
Downregulated	integrin-mediated signaling pathway (GO:0007229)	6.39e-08	ITGB1;SEMA7A;COL16A1;ITGB5;DST;LAMA3;ADAM11;COL3A1;ITGA11;ITGB8
	negative regulation of gene expression (GO:0010629)	6.97084e-08	ITGB8;SLC7A5;GATA5;HIF1A;TGFB2;TGFB1;SETDB1;WWP2;ATP2B1;ESR1;BMP4;OCLN;CNOT7;FGF19;TNRC6A
	negative regulation of cell adhesion (GO:0007162)	1.94219e-07	NOTCH1;JAG1;TGFB1;PLXND1;ANGPT1;SERPINE1;ADAM10;MUC1;ERBB3;CDH1;PLXNA2;CDH13;SNAI2;NF2;EPHB2;JAM3
	negative regulation of protein kinase activity (GO:0006469)	6.87345e-06	WWTR1;CDKN1B;LRP5;DAB2IP;TSC2;ADARB1;SRCIN1;PPM1E;SLC8A1;CORO1C;LRP6;PTPRB;GNAQ;DVL1;ABL1;SH3BP5
	negative regulation of Wnt signaling pathway (GO:0030178)	1.02261e-05	LMBR1L;PTPRU;CHD8;GLI1;LRP6;PSMB6;DVL1;GRB10;DVL3;NPHP3;NPHP4;SCYL2;ANKRD6;WWTR1;TCF7L2;TLE1;IGFBP2
	negative regulation of cell differentiation (GO:0045596)	3.79301e-06	TRIO;NOTCH1;PTEN;LRP5;HNRNPU;LRP3;ADAMTS12;HDAC7;EFEMP1;MED1;WWTR1;JAG1;TGFB1;CRIM1;BMP4;NFKBIA
"Aglepristone vs cAMP
Upregulated	positive regulation of programmed cell death (GO:0043068)	3.23e-08	ITGB1;TRIO;LRRK2;ABR;AKAP13;MAPK8;ANKRD1;CYP1B1;BMF;ECT2;SOX4;MAP3K5;UNC13B;VAV3;KLF11;TGFB3;DUSP6;ITGA6
	positive regulation of apoptotic process (GO:0043065)	2.35376e-08	ITGB1;TRIO;ABR;AKAP13;MAPK8;CYP1B1;BMF;ECT2;SOX4;MAP3K5;SRPK2;VAV3;KLF11;TGFB2;PLEKHG2;PTGIS;TNFRSF12A;TGFB3;ITGA6
	positive regulation of cell migration (GO:0030335)	3.33645e-11	ITGB1;NRP1;BMPR2;FLT1;SEMA3C;ROCK2;HIF1A;THBS1;MYLK;ACTG1;IGF1R;PLAU;GCNT2;TGFB2;FN1;GAB1;ACTN4;PTK2;VEGFA;ITGA6
	positive regulation of cell motility (GO:2000147)	3.82657e-08	ITGB1;FLT1;SEMA3C;ROCK2;NEDD9;THBS1;SYNE2;MYLK;ACTG1;IGF1R;MGAT5;GCNT2;ACVR1;SUN2;ACTN4;PTK2;VEGFA;TJP1;ADAM17;ITGA6
	positive regulation of angiogenesis (GO:0045766)	5.5132e-08	ITGB1;SMAD1;FLT1;PTGIS;SERPINE1;VASH2;GAB1;PRKCA;HIPK1;HIF1A;THBS1;HIPK2;VEGFA;TJP1;SFRP2;CYP1B1;HMOX1;ANGPTL4
	cellular protein modification process (GO:0006464)	3.65339e-18	PRAG1;PPP2R2A;LOXL1;NUB1;CDH2;PDK4;ROS1;MAP3K5;HIF1A;TGFB2;FN1;BMPR2;ILK;ANXA1;DUSP6;BMP2K;THBS1;ERBB2;HIPK1;COL3A1
	protein phosphorylation (GO:0006468)	4.78589e-16	SMG1;DYRK3;BMPR2;FLT1;DYRK2;PRAG1;LRRK2;PRKAG2;ILK;PRKAG3;IGF1R;PPP3CB;EEF2K;PRKACB;ROS1;MAP3K5;BMP2K;SGK3;TNIK;TGFB2;PTK2
	negative regulation of anoikis (GO:2000811)	7.84232e-08	ITGB1;TLE1;PIK3CA;CAV1;PDK4;SNAI2;PTK2;MCL1
	regulation of canonical Wnt signaling pathway (GO:0060828)	2.20773e-06	LRRK2;ILK;DVL1;RSPO1;SOX4;SCYL2;WWTR1;CSNK1G3;USP47;TLE1;CAV1;DAPK3;PLEKHA4;BICC1;CYLD;PPM1A;ZEB2;DAB2;PPM1B
Downregulated	regulation of cell population proliferation (GO:0042127)	1.91816e-06	HDAC4;SLC35F6;CDKN1A;CXCL8;CSF1;NPR3;IRS2;AREG;TOB1;HAS2;JAG2;IL11;JUND;STAT3;LIF;VEGFD;TGFBR2;CXCL10;BCL2;FGF10
	regulation of cell adhesion (GO:0030155)	2.92741e-05	CXCL8;DUSP1;CHRD;CXCR4;FBLN1;CELSR2;C1QBP;ABL2;LPXN;PLXNB2;CCR7;TGFBI;P4HB;PLXNA4
	regulation of trophoblast cell migration (GO:1901163)	0.000534288	GJA1;YTHDF3;C1QBP;CALR
	positive regulation of cellular process (GO:0048522)	2.1082e-06	HDAC4;SLC35F6;CSF1;CHRD;IRS2;AREG;RPS4X;RPS15A;C1QBP;PDGFC;RPS6KA1;LYAR;IL11;WNT5A;LIF;VEGFD;TGFBR2;BCL2;FGF10
	translation (GO:0006412)	5.97981e-08	RPL32;RPL23;RPL12;RPS6;TMA7;RPL13A;RPL10A;RPL7;TUFM;EEF1A1;RPS4X;RPS27;RPS15A;EEF1D;RPL14;RPL35;RPL27;RPS11
	cellular response to growth factor stimulus (GO:0071363)	0.000651158	MAP2K3;CXCL8;HGF;WNT5A;LRP2;TGFBR2;EEF1A1;TMEM100;NR4A1;GAS1;RAPGEF2;HAS2;EMD
	positive regulation of leukocyte chemotaxis (GO:0002690)	0.0008504	CREB3;CXCL10;CSF1;C1QBP;CCR7;VEGFD;CALR
"Mifepristone vs cAMP
Upregulated	regulation of cell migration (GO:0030334)	8.06885e-18	ITGB1;CLIC4;FLT1;PLXND1;SERPINE1;PIK3CD;LDB2;CX3CL1;ACTG1;IGF1R;CYP1B1;ANXA1;TPM1;NOG;ACTN4;ITGA6;THBS1;JAG1;PTK2;VEGFA
	cellular protein modification process (GO:0006464)	2.11054e-13	DYRK2;PRAG1;LRRK2;PRKAG2;PIK3CD;ILK;PRKAG3;LOXL1;TIMP1;MAP3K5;DSP;DUSP5;ANXA1;HIF1A;THBS1;IGFBP7;TGFB2CDK8;COL3A1;FGFR1
	integrin-mediated signaling pathway (GO:0007229)	3.00875e-12	ITGB1;NRP1;SEMA7A;COL16A1;ITGB5;DST;ITGA2;LAMA3;ERBIN;FN1;ILK;NEDD9;PTK2;COL3A1;DAB2;ABL1;ZYX;MYH9;ITGAV;PLPP3;FERMT2
	positive regulation of apoptotic process (GO:0043065)	4.80855e-09	ITGB1;TRIO;ABR;AKAP13;FGD4;MAPK8;TP53BP2;ANKRD1;CYP1B1;BMF;SOX4;MAP3K5;VAV3;KLF11;TGFB2;ARHGEF12;PTGIS;DUSP6;BMP4;IRF5
	positive regulation of programmed cell death (GO:0043068)	6.03417e-09	ITGB1;TRIO;LRRK2;ABR;AKAP13;FGD4;MAPK8;ANKRD1;ABL1;CYP1B1;BMF;PHLDA1;SOX4;MAP3K5;TNFRSF12A;TGFB3;ANO6;BMP4;ITGA6
	positive regulation of angiogenesis (GO:0045766)	3.27336e-09	ITGB1;SMAD1;FLT1;PTGIS;JUP;SPHK1;SERPINE1;VASH2;GAB1;HSPB1;PIK3CD;HIF1A;THBS1;RUNX1;RHOB;HIPK2;VEGFA;TJP1;CYP1B1;ANGPTL4
	positive regulation of phosphorylation (GO:0042327)	7.88753e-10	NRP1;PFKFB3;FLT1;ROCK2;LRRK2;ILK;HIF1A;THBS1;IGF1R;FGF5;GPNMB;CCND1;ERBB2;DVL3;ROS1;ANGPT1;IL34;PTK2;VEGFA;BMP4;ITGA6
	negative regulation of cell differentiation (GO:0045596)	1.07481e-08	TRIO;CTR9;LRP5;ADAMTS12;HDAC7;PTBP1;ITGAV;NEPRO;RUNX1T1;WWTR1;MYOCD;JAG1;CAV1;NOG;CRIM1;MEIS2;BMP4;NFKBIA;TRIB3
Downregulated	cellular protein metabolic process (GO:0044267)	1.43511e-18	RPL3;RPL32;CSF1;TNC;RPL8;RPL10A;RPL9;PHEX;RPL7;RPS4X;RPL7A;PSENEN;IGFBP5;IGFBP4;MMP2;RPS6;PAPPA;RPL28;PAPPA2;;HSP90B1;TGOLN2
	gene expression (GO:0010467)	1.19156e-13	RPL3;THRB;RPL32;RPL12;RPL36A;ADAR;RRBP1;RPL8;RPL10A;RPL9;BICD1;RPL7;RPS4X;PABPN1;TPR;RPL14;RPS3;SEC13;EEF1A1
	translation (GO:0006412)	1.55e-16	RPL3;RPL32;RPL12;RPL36A;RRBP1;RPL8;RPL10A;RPL9;RPL7;RPS4X;TRMT112;RPL7A;RPS17;RPS15A;RPL14;RPS3;RPL35;RPS11;RPL18;RPS27A;EEF2
	regulation of cell population proliferation (GO:0042127)	5.11969e-06	CDKN1A;CXCL8;CSF1;IRS2;AREG;RPS4X;ADAMTS1;RPS6KA2;IL11;TIPIN;PRMT1;PROX1;TGFBR2;JUND;STAT3;LIF;IFNLR1;VEGFD;CXCL10;BCL2;FGF10
	negative regulation of programmed cell death (GO:0043069)	9.68706e-05	FANK1;TNFAIP8;DDX3X;CITED2;PARK7;LRP2;HSP90B1;GRK5;PDPN;CD38;HTATIP2;HSPA5;PLK2;HGF;BNIP3;WNT5A;BCL2
	regulation of cell cycle (GO:0051726)	0.000147275	TSPYL2;CDKN1A;JUND;TP53I13;CXCL8;CITED2;DUSP1;RPL23;GBF1;STAT3;PROX1;PER2;KAT2B;NR4A1;RPS15A;GRK5;TARDBP;FGF10

## Sheet: Cytoscape (repres. genes)
Supplementary File 2
List of representative genes (up to 20) involved in particular functional networks
Contrast	Network	Representative genes
"cAMP vs control"
Upregulated	regulation of cell migration	BCL2, BMP2, CD74, CREB3, CSF1, CXCL10, EGFR, ETS1, FGF10, FOXF1, HGF, ICAM1, IGF1, IRS2, LAMA1, PTGER4, PTK2B, SELP, STAT3, TGFBR2, THBS1, TIMP1, WNT5A
	regulation of cell differentiation	AKT1, BCL2, BMP2, CASP8, COX-2, CXCL10, CYP26B1, EDNRB, ETS1, FGF10, FN1, FOS, GATA2, IGF1, IL4R, JUNB,LIF, MAPK14, PKP2, PLCB1, PTK2B, SMAD3, TGFBR1, WNT2
	epithelium development	ANXA1, AREG, BAK1, BCL2, BMP2, CASP8, CD109,COL4A1, CXCL10, EDNRA, EGFR, HGF, ICAM1, IGF1, LAMA1, PCNA, SMAD3, TGFBR2, WNT2, WNT5A, ZFP36L1
	regulation of protein kinase activity	BMP2, CCND2, DUSP1, MAP2K3, TGFBR1, TGFBR2, THBS1, WNT5A
	angiogenesis	CASP8, COL4A1, CXCL8, EDNRA, ETS1, GATA2, TGFBI, TGFBR1, TGFBR2, THBS1, THBS2, WNT5A
	actin cytoskeleton organization	ACTN1, BCL2, FLNA, PTGER4, PTK2B
	regulation of cell proliferation	ANXA1, AREG, BCL2, BMP2, CD38, CD47, COX-2, CREB3, CXCL10, EGFR, HGF, IGF1,MAPK14, PGF, PTGER2, PTGES, PTGS1, STAT3, TGFBR1, TGFBR2, THBS1, TIMP1, WNT2
	cellular response to growth factor stimulus	BMP2, CD63, COL4A2, CXCL8, FBN1, FOS,GREM2, HGF, ITGA3, SMAD3, SMAD9, SNX25, SOX5, SPRY1, SULF1, TGFBR1, TGFBR2, THBS1, TOB1, TWF2, WNT2
	negative regulation of apoptotic process	AKT1, BAX, BCL2, BMP7, CREB3, EGFR, HGF, HSP90B1, ICAM1, IGF1, STAT3, TGFBR1, THBS1, TNFAIP8, VIMP, WNT5A
Downregulated	Wnt signaling pathway	BCL9, CDH2, COL1A1, FOXO3, WWTR1
	regulation of cell motility	ANGPT1, BMP4, COL1A1, COL3A1, FLT1, HIF1A, IGF1R, LAMA2, MET, MMP14, TGFB1, TGFB2, TLR2
	actin filament-based process	ITGB1, NF1, TLN1,
"Aglepristone vs cAMP"
Upregulated	regulation of cell proliferation	AREG, BCL2, COX-2, CREB3, CXCL10, FOSL2, HGF, IGFBP5, IL11, JUND, PTGES, PTGS1, STAT3, TGFBR2, WNT5A
	regulation of cell differentiation	BCL9, COL3A1, FN1, HIF1A, ILK, ITGB1, MAP3K5, PTK2, SMAD1, TGFB1I1, TGFB2, TGFB3, VEGFA, VLDLR
	apoptotic signaling pathway	BMF, CYP1B1, HIF1A, ITGA6, MAP3K5, THBS1, TNFRSF12A
	cell-cell junction organization	ACTN4, CD9, COL16A1, TGFB2, TGFB3, VEGFA
	regulation of cell adhesion	ANGPT1, COL16A1, CYP1B1, ITGA6, LAMA3, PTK2, TGFB2, THBS1, VEGFA
	anoikis	BMF, ITGB1, PIK3CA, PTK2
	cytoskeleton organization	ACTN1, ITGB1, ITGB5, MAP1A, PTK2, SRF, SUN1, SUN2, TPM1, TRPM7, VPS54, WASF3, ZYX
	regulation of protein kinase activity	ANGPT1, CCNC, DUSP5, FLT1, GAB1, IGF1R, MAP3K5, MET, PTK2, TGFB2, THBS1, VEGFA, VLDLR
	angiogenesis	ANGPT1, ANGPTL4, CX3CL1, CYP1B1, FLT1, HIF1A, ITGB1, PTGIS, PTK2, THBS1, TNFRSF12A, VEGFA
	regulation of Wnt signaling pathway	CCND1, CDH2, EGR1, GRB10, ILK, PPP2R3A, SOX4, SPIN1, WWTR1, ZEB2
	regulation of cellular metabolic process	ANGPT1, BCL9, BMPR2, CREB5, CX3CL1, EGR1, FLT1, FN1, FOSL1, GAB1, HIF1A, HOXA1, IGF1R, ITGA1, LDLR, PGR, PTK2, SMAD1, TGFB1I1, TGFB2, TGFB3, THBS1, VEGFA
Downregulated	regulation of cell death	CD38, MDM2, NOD1, NR4A1, NR4A2, NRG1, PAX8, PIDD1, RAPGEF2, RASSF6, RPS6, RPS6KA1, RPS6KA2, RSL1D1, SERPINB13, STK17B, TF, TNFAIP8, TOP2A, WISP1, WNT5A
	cell migration	BCL2, COL5A1, CREB3, CSF1, CXCL10, EDNRB, FGF10, GAB2, HGF, IGFBP5, IRS2, ITGA3, LAMA4, PTGER4, SELP, STAT3, STC1, TGFBR2, WNT5A
	regulation of cell differentiation	COL5A1, COX-2, CXCL10, CYP26B1, DUSP10, EDNRB, FGF10, FOS, HOXA11, IGFBP5, IL4R, JUND, LIF, PAX8, PKDCC, PKP2, PLXNA4, SEMA3F, SEZ6, SMOC1, SNAP25, STAT3, TGFBR2, TOB1
	regulation of cell proliferation	AREG, BCL2, COX-2, CREB3, CXCL10, CXCL8, FOSL2, HGF, IGFBP5, IL11, JUND, PTGES, PTGS1, STAT3, TGFBR2, TOB1, WNK2, WNT5A
"Mifepristone vs cAMP"
Upregulated	regulation of apoptotic process	ANGPT1, ANXA1, BMP4, CCL2, CX3CL1, CYP1B1, DUSP6, EGR1, HIF1A, HSPB1, IGF1R, ITGA6, MAP3K5, PIK3CA, PTGIS, TGFB2, TGFB3, THBS1, TNFRSF12A, VEGFA
	cell death	ANGPT1, ANXA1, BMF, CCL2, CX3CL1, CYP1B1, DUSP6, HIF1A, IGF1R, ITGA6, MAP3K5, VEGFA
	cell motility	ANGPT1, ANXA1, COL3A1, FLT1, GAB1, HIF1A, HSPB1, IGF1R, IL16, ITGA1, MYH9, SRF, TGFB2, THBS1, TIMP1, TLR2, VEGFA
	integrin-mediated signaling pathway	COL3A1, ILK, ITGA1, ITGA2, ITGA6, ITGA9, ITGAV, ITGB1, ITGB5, LIMS2, TIMP1
	cell adhesion mediated by integrin	ACER2, ADA, COL16A1, CYP1B1, ITGA2, ITGA6, ITGB1, SERPINE1, TGFB2
	regulation of angiogenesis	CCL2, CX3CL1, CYP1B1, FLT1, HSPB1, SERPINE1, THBS1, TNFRSF12A, VASH2, VEGFA
	mesenchymal cell differentiation	BAMBI, BMP4, DAB2, FGFR1, HIF1A, JAG1, LOXL3, SFRP2, SNAI2, TGFB1I1, TGFB2, TGFB3
	cellular response to chemical stimulus	AKAP13, ANGPT1, ANXA1, BMP4, CCL2, COL3A1, CX3CL1, FLT1, HIF1A, HSPB1, IL1RL1, ITGA1,JUNB, LIFR, MAP3K5, NFKBIA, SERPINE1, TGFB2, THBS1, TLR2, VEGFA
	regulation of protein kinase activity	BMP4, DUSP5, FGFR1, FLT1, GADD45A, HSPB1, IGF1R, MAP3K5, MAP3K8, MAP4K3, MDFI, MET, PIK3CA, TGFB2, THBS1, VEGFA
	Wnt signaling pathway	CCND1, EGR1, ILK, KANK1,TLR2, WWTR1
Downregulated	positive regulation of cellular component movement	BCL2, CXCL10, CXCL8, FGF10, HGF, HSPA5, SELP, TGFBR2, WNT5A
	translation	EEF1A1, EEF2, EIF2AK3, EIF2D, EIF3B, EIF3D, EIF3G, EIF4A1, GAPDH, IGFBP5, RPL10A, RPL12, RPL13A, RPL14, RPL17, RPL18
	regulation of cell death	BCL2, CD38, CDKN1A, CFDP1, CREB3, EIF2AK3, FGF10, HGF, HSP90B1, JUND, MAP2K3, STAT3, TNFAIP8, VIMP, WNT5A

## Sheet: IPA (repres. genes, regulators)
Supplementary File 2
Functional annotations, representative pathways, representative genes (up to 20) and top upstream regulators
"cAMP vs control"
Pathways	P-Value	Z-score	Representative genes
Protein Kinase A Signaling	1.02e-10	0,894	AKAP1,AKAP12,AKAP13,AKAP9,CREB3,CREB3L1,CREB5,CREBBP,CREM,NFKBIA,PTGS2,SMAD3,TGFB2,TGFB3,TGFBR1,TGFBR2
IL-8 Signaling	3.8e-07	1,605	AKT1,ANGPT1,BAX,BCL2,CDH1,CXCL8,EGFR,FLT1,FOS,,ICAM1,ITGB3,MAP2K4,MMP2,NFKBIA,PIK3C2B,PTGS2,PTK2B,VEGFD
p38 MAPK Signaling	8.51e-07	2,475	CREB3,CREB5,CREBBP,IL1R1,IL1R2,MAP2K3,MAP2K4,MAP4K1,MAPKAPK3,TGFB2,TGFB3,TGFBR1,TGFBR2,TNFRSF1A
Cyclins and Cell Cycle Regulation	1.05e-05	2,828	ABL1,CCNA1,CCND2,CDC25A,CDK2,CDK6,CDKN2C,HDAC1,PPP2CB,PPP2R1A,PTPA,RAF1,RBL2,TFDP1,TGFB2,TGFB3,WEE1
Inhibition of Matrix Metalloproteases	2.24e-05	0,832	ADAM10,ADAM12,ADAM17,HSPG2,LRP1,MMP11,MMP14,MMP15,MMP19,MMP2,SDC1,TFPI2,THBS2,TIMP1,TIMP2,TIMP3
IL-1 Signaling	0.000363	2,357	ADCY3,FOS,IKBKE,IL1R1,IL1RAP,IRAK1,MAP2K3,MAP2K4,MAPK13,MAPK14,MRAS,NFKB2,NFKBIA,PRKAG1,PRKAR1A,TAB2
CXCR4 Signaling	2.19e-06	0,164	ADCY3,,AKT1,BCAR1,CXCR4,EGR1,FOS,GNAQ,ITPR1,MAP2K4,PAK1,PLCB1,RASD1,RHOBTB1,RHOD,RND2,RND3,RRAS,RRAS2
G-Protein Coupled Receptor Signaling	4.27e-05	0,174	CREB3,EDNRA,FOS,FOXO3,GABBR1,MAP2K3,NFKB2,NFKBIA,PDE1A,PIK3C2B,PLCB1,PRKAG1,PTGDR,PTGER2,PTGER4,STAT3
Regulation of the Epithelial-Mesenchymal Transition Pathway	1.58e-11	undetermined	BCL9,CDH1,EGFR,FGF10,HGF,HIF1A,MAP2K3,MMP2,MRAS,NFKB2,PIK3C2B,SMAD3,STAT3,TGFB2,TGFBR1,TGFBR2,WNT2
Regulation Of The Epithelial Mesenchymal Transition By Growth Factors Pathway	6.31e-10	1,336	CDH1,EGFR,FGF10,FOS,GAB1,HGF,MAP2K3,MMP2,NFKB2,PIK3C2B,SMAD3,SNAI1,STAT3,TGFB2,TGFBR1,TGFBR2,TNFRSF1A
Integrin Signaling	1.26e-11	-0,263	ACTA1,ACTN1,ACTR2,ACTR3,AKT1,ILK,ITGA11,ITGA3,ITGA6,ITGA7,ITGA9,ITGB1,ITGB3,ITGB5,ITGB8,MAP2K4,PIK3C2B,TLN1
IGF-1 Signaling	9.33e-10	-0,392	AKT1,,FOS,FOXO3,GRB10,IGF1,IGF1R,IGFBP2,IGFBP4,IGFBP5,IGFBP6,IGFBP7,IRS2,PIK3C2B,STAT3,YWHAZ
Sumoylation Pathway	1.66e-10	-1,414	ARHGDIA,CDH1,CREBBP,FOS,HDAC1,MAP2K4,NFKB2,NFKBIA,PCNA,RHOBTB1,SENP1,SENP6,SENP7,SP1,TDG,XIAP,ZEB1
Estrogen Receptor Signaling	2e-09	-0,640	BCL2,CDK8,CREB3,CREBBP,EGFR,ESR1,FOS,FOXO3,HIF1A,IGF1,IGF1R,IGF2R,JAK1,MMP11,NCOA1,NFKB2,PCNA,SOD2,VEGFD
Prolactin Signaling	0.000141	-1,342	CREBBP,FOS,MRAS,PIK3C2B,PRKCA,PRKCD,PRKCI,PRKD1,RAF1,RASD1,SOCS5,STAT3
Gap Junction Signaling	3.72e-06	undetermined	ACTA1,EGFR,GJA1,GJC1,MRAS,NPR1,PIK3C2B,PLCB1,PRKAG1,RAF1,TJP1,TJP2,TUBA1C
Top Upstream regulators	P-Value	Activation Z-score
IL1B	3,46E-21	5,068
NFκB	6,02E-13	4,774
TNF	7,84E-46	4,691
FSH	2.17e-27	4,097
IL1	5,92E-11	3,934
MAPK3	7,59E-06	3,428
VEGFA	3,00E-15	3,214
HIF1A	1,08E-15	3,112
progesterone (P4)	1,71E-22	2,845
prostaglandin E2 (PGE2)	2,15E-08	2,488
PRL	2,03E-12	2,363
PGR	1,49E-06	2,142
IGF1	3,88E-23	2,028
TGFB1	1,14E-62	1,473
ESR1	1,22E-06	0,347
"Aglepristone vs cAMP"
Pathways	P-Value	Z-score	Representative genes
ILK Signaling	1.58489e-20	2,771	ACTA1,CREB3,FN1,FNBP1,FOS,HIF1A,ILK,IRS2,ITGB1,MAPK8,MYH10,PIK3CA,PPP2CB,PTGS2,PTK2,TGFB1I1,VEGFA,VEGFD
Integrin Signaling	5.01187e-15	5,060	ACTA1,ASAP1,FYN,ILK,ITGA1,ITGA2,ITGA3,ITGA6,ITGA9,ITGB1,ITGB3,ITGB5,MAPK8,PIK3CA,PTK2,RHOB,TLN1,VASP
IL-8 Signaling	1.25893e-12	2,402	ANGPT1,BCL2,CCND1,CXCL8,FLT1,FNBP1,FOS,GNAI3,ITGB3,MAPK8,MMP2,PIK3CA,PTGS2,PTK2,RHOB,VASP,VEGFA,VEGFD
IGF-1 Signaling	3.98107e-12	2,236	CCN1,,FOS,GRB10,IGF1R,IGFBP4,IGFBP5,IRS2,MAPK8,PIK3CA,PRKACB,PTK2,RAP1A,RASA1,RASD1,SRF,STAT3
VEGF Signaling	1.41254e-09	2,294	ACTA1,ACTA2,BCL2,FLT1,HIF1A,PDGFC,PIK3CA,PRKCA,PTK2,PTPN11,PXN,RAP1A,RASD1,ROCK2,SOS2,VCL,VEGFA,VEGFD
TGF-β Signaling	2.04174e-08	1,698	ACVR1,BCL2,BMPR2,FOS,MAP2K3,SMAD1,SOS2,TFE3,TGFB2,TGFB3,TGFBR2,TGIF1,ZFYVE9
Oxytocin Signaling Pathway	4.36516e-08	1,406	ATP2B1,CREB3,CXCL8,FOS,GJA1,MAPK6,MPRIP,MYH10,NPR3,PIK3CA,PIK3R1,PPP1R12A,PRKAB2,PRKCA,PRKD3,PTGS2,RASD1
CXCR4 Signaling	1.44544e-06	3,674	ADCY7,CXCR4,EGR1,FNBP1,FOS,GNAI3,GNG11,ITPR2,MAPK8,PIK3CA,PRKCA,PTK2,RAP1A,RHOB,RHOQ,RND3,ROCK2
Estrogen Receptor Signaling	2.34423e-06	2,592	ADCY7,BCL2,CCNC,CDK8,CREB3,FOS,HIF1A,IGF1R,MMP2,PGR,PIK3CA,PIK3R1,PPP1R12A,RASD1,TBL1XR1,VEGFA,VEGFD
EIF2 Signaling	3.98107e-14	-1,671	ACTB,BCL2,EIF2AK4,EIF3K,EIF4A3,IGF1R,PIK3CA,RPL10A,RPL12,SOS2,SREBF1,TRIB3,VEGFA,XIAP
Protein Kinase A Signaling	2.51189e-11	-0,146	AKAP12,CREB3,CREB5,CREM,DUSP1,FLNB,PDE10A,PRKACB,PTGS2,PTK2,PTP4A1,ROCK2,TGFB2,TGFB3,TGFBR2,TNS2,VASP
Cyclins and Cell Cycle Regulation	0.000301995	-0,707	CCNB1,CCND1,CDKN1A,FBXL5,HDAC4,HDAC5,HDAC7,HDAC9,PPP2CB,PPP2R2A,PPP2R3A,PPP2R5E,TGFB2,TGFB3
Prostanoid Biosynthesis	0.0017378	-1,000	PTGES,PTGIS,PTGS1,PTGS2
Tight Junction Signaling	6.0256e-10	undetermined	ACTB,CLDN1,MYH10,MYH11,NECTIN3,PPP2CB,PRKACB,SNAP25,SPTAN1,TGFB2,TGFB3,TGFBR2,TJP1,TJP2,VASP
Gap Junction Signaling	3.89045e-07	undetermined	ACTA1,ACTB,CCN3,GJA1,GNAI3,MRAS,PIK3CA,PPP3CB,PPP3CC,PRKACB,PRKAG2,PRKAR1A,PRKCA,PRKCI,TJP1,TJP2
Top Upstream regulators	P-Value	Activation Z-score
TGFB1	6,67E-69	3,463
beta-estradiol	7,55E-58	1,954
IGF1	1,46E-26	0,753
FSH	1,88E-26	-2,980
Vegf	7,21E-24	2,049
progesterone	8,94E-24	0,416
CREB	4,11E-10	-2,707
PKA	6,98E-10	-2,851
IL1B	7,92E-26	-0,776
PGR	3,86E-08	-0,602
NFkB (family)	2,55E-07	-0,706
prostaglandin E2	1,32E-14	-1,102
"Mifepristone vs cAMP"
Pathways	P-Value	Z-score	Representative genes
ILK Signaling	6.30957e-23	2,714	ACTA1,ACTB,CREB3,FN1,FOS,HIF1A,ILK,IRS2,ITGB1,MAPK8,MYC,PIK3CA,PPP1R12A,PTGS2,PTK2,TGFB1I1,VEGFA,VEGFD,VIM
Integrin Signaling	3.98107e-15	5,060	ACTA1,ACTB,ACTN1,FYN,ILK,ITGA1,ITGA2,ITGA3,ITGA6,ITGA9,ITGAV,ITGB1,ITGB3,ITGB5,MAPK8,PIK3CA,PTK2,RHOB,VASP
Actin Cytoskeleton Signaling	1.58489e-11	4,116	ACTA1,ACTA2,ACTB,ACTN1,ACTN4,FGF10,FN1,GIT1,ITGA1,ITGB1,ITGB3,ITGB5,MYH10,MYH9,PDGFA,PIK3CA,PTK2,VCL
IL-8 Signaling	5.01187e-11	2,197	ANGPT1,BCL2,CXCL8,FLT1,FOS,HMOX1,IRAK2,ITGAV,MAPK8,MMP2,NFKBIA,PIK3CA,PTGS2,RHOB,RND1,VASP,VEGFA,VEGFD
IGF-1 Signaling	8.12831e-09	1,500	CCN1,FOS,IGF1R,IGFBP4,IGFBP5,IGFBP7,IRS2,MAPK8,PIK3CA,RASD1,SOCS6,SRF,STAT3
VEGF Signaling	2.81838e-07	2,837	ACTA1,BCL2,FLT1,HIF1A,MRAS,PDGFC,PIK3CA,PIK3CD,PIK3R1,PTK2,PXN,RASD1,ROCK2,VCL,VEGFA,VEGFD
CXCR4 Signaling	4.16869e-06	2,985	CXCR4,EGR1,FNBP1,FOS,MAPK8,PIK3CA,PXN,RASD1,RHOB,RHOBTB1,RHOU,RND1,RND3,ROCK2
Estrogen Receptor Signaling	4.67735e-05	1,581	BCL2,CCND1,CDK8,CFL1,CREB3,FOS,GNA14,HIF1A,HSP90B1,IGF1R,MMP2,PGR,PIK3CA,PLCB1,ROCK2,TBL1XR1,VEGFA,VEGFD
EIF2 Signaling	6.30957e-28	-3,086	ACTA1,ACTB,AGO4,ATF5,BCL2,CCND1,EIF2AK3,EIF2AK4,EIF3B,EIF3C,EIF3D,HSPA5,IGF1R,RPL10A,RPL12,RPS3,TRIB3,VEGFA
Protein Kinase A Signaling	3.80189e-08	-1,406	AKAP12,CREB3,CREM,DUSP1,MYH10,NFKBIA,PPP1R12A,PRKAG2,PTGS2,PTK2,PTP4A1,PXN,ROCK2,TGFB2,TGFB3,TGFBR2,VASP
Oxytocin Signaling Pathway	7.24436e-05	-0,169	ATP2B1,CREB3,CXCL8,EEF2,FOS,GJA1,HSPB1,MAPK6,MYH10,PIK3CA,PRKAR1A,PRKCI,PTGS2,RASD1,ROCK2
Prostanoid Biosynthesis	0.00269153	-1,000	PTGES,PTGIS,PTGS1,PTGS2
IL-1 Signaling	0.00891251	-0,333	ADCY7,FOS,GNA14,GNAI3,GNG11,IL1R1,IRAK2,MAP2K3,MAPK8,MRAS,NFKBIA,PRKAG2,PRKAR1A
Tight Junction Signaling	4.2658e-07	undetermined	ACTA1,ACTA2,ACTB,FOS,MYH10,NECTIN1,PPP2CB,PRKAG2,SMURF1,TGFB2,TGFB3,TGFBR2,TJP1,TJP2,VAPA
Glucocorticoid Receptor Signaling	0.000416869	undetermined	ACTB,ANXA1,BCL2,CXCL8,FOS,GJA1,HSP90B1,IFNLR1,IL1R1,MAPK8,MMP2,PGR,PIK3CA,PTGS2,STAT3,TGFB2,TGFBR2,TLR2
Top Upstream regulators	P-Value	Activation Z-score
TGFB1	1,29E-63	3,958
ESR1	1,12E-05	3,463
IGF1	3,92E-23	1,421
progesterone	5,44E-23	0,595
Vegf	6,70E-22	1,771
caspase	1,03E-02	0,277
FSH	6,24E-25	-2,509
IL1	1,57E-10	-0,125
CREB	2,13E-09	-3,154
PKA	1,83E-06	-2,979
PGR	9,52E-10	-0,675
