# Supplementary material for: Transcriptomic profiling of canine decidualization and effects of antigestagens on decidualized dog uterine stromal cells
Source: Sci Rep. 2022 Dec 19;12:21890. doi: 10.1038/s41598-022-24790-6 (PMC9763427; doi:10.1038/s41598-022-24790-6)
Supplement: Supplementary file 4 — Supplementary Information 4. [file 41598_2022_24790_MOESM4_ESM.xlsx]

## Sheet: Upregulated Antigestagens
Supplementary File 3: Genes present in Venn diagrams
Contrast 1 - Upregulated DEGs (P-Value and FDR <0.01 ) in "Aglepristone vs cAMP"
Contrast 2 - Upregulated DEGs (P-Value and FDR <0.01 ) in "Mifepristone vs cAMP"
227 elements included exclusively in "Aglepristone":	599 common elements in "Aglepristone" and "Mifepriston":	252 elements included exclusively in "Mifepristone":
ABHD5	A2M	ABHD2
ACOX1	ABCA8	ABL1
ACVR1	ABLIM1	ABLIM3
AFAP1	ABR	ACAA2
ANKRD11	ABRACL	ACADS
ARHGAP1	ACER2	ACADVL
ARHGAP35	ACPP	ACAP3
ARHGEF2	ACSL1	ACTN2
ARHGEF37	ACSL3	ADAMTS10
ARL6IP6	ACTA1	ADAMTS12
ASAP1	ACTA2	ADAMTS14
ASPM	ACTB	ADAMTSL1
ATP11B	ACTG1	ADGRE5
ATP2A2	ACTG2	ADGRG6
ATP2B4	ACTN1	ADORA2B
B3GNT2	ACTN4	AFAP1L2
B4GALT6	ACTR3	AGO4
BAZ1A	ACVR2A	AHDC1
BCL9	ADA	AIM1
BMP2K	ADAM17	ARHGAP17
BMPR2	ADAM19	ARHGEF25
BUB1B	ADAM33	ARID1A
BZW2	ADM	ARSI
C14orf37	ADORA2A	ARVCF
CAPN2	AFDN	ASIC2
CAPRIN2	AHCTF1	ATN1
CCDC102A	AHNAK	ATP6V1B2
CCNC	AK5	ATP8B2
CCNG2	AKAP13	ATXN1
CCSER2	ALCAM	BEND3
CDH2	AMOTL2	BLCAP
CDH6	ANGPT1	BMP4
CDK19	ANGPTL4	BOC
CENPC	ANKRD1	C11orf68
CENPE	ANKRD28	CABLES1
CEP170	ANKRD6	CACNB3
CEP192	ANLN	CAMK2G
CEP350	ANO6	CAND2
CHAC1	ANTXR2	CCL2
CLCN6	ANXA1	CCNL1
CNOT7	ANXA2	CD59
CPSF6	AP1S2	CDO1
CREB5	APBB1IP	CFAP161
CREG1	ARAP2	CKB
CSNK1G3	ARHGAP10	COL13A1
CYLD	ARHGAP18	CREB3L1
DAAM1	ARHGAP21	CSGALNACT1
DDX17	ARHGAP23	CTIF
DEPTOR	ARHGAP31	CXorf23
DHX15	ARHGAP42	CXXC5
DIAPH2	ARHGEF12	DBN1
DLG1	ARHGEF17	DGKQ
DLGAP5	ARHGEF40	DIP2B
DNAJB9	ARID5B	DLGAP4
DOCK7	ARL4C	DLK2
DOPEY2	ASPN	DMRT2
DYRK3	ATL3	DOC2B
ECT2	ATP13A3	DOCK6
EEA1	ATP2B1	DSP
EHBP1	ATP6V0A1	DVL3
ELK4	ATP8B1	DYNC1LI1
ELOVL4	AZIN1	EOGT
EPC2	B3GALT1	EPB41L4B
ESF1	BACH1	ERF
ESRP1	BAMBI	ERMP1
ESYT2	BBS2	ETV4
EXOC5	BCAR3	EVA1A
FAM135A	bcl-xL	EXOC1
FAM13B	BEND7	F2R
FAM208A	BICC1	FAM129B
FBXL3	BIRC4	FAM175A
FRYL	BMF	FAM184B
FUBP1	BNC1	FAM189A2
GABPA	C15orf52	FAM20A
GAN	C1orf198	FAM65A
GCLC	CAB39	FAM71F2
GCLM	CALD1	FCHO2
GLO1	CAMK2A	FGD4
GRB10	CAMK2D	FMNL3
GULP1	CAP2	FSTL3
HACE1	CASKIN2	FZD2
HAUS3	CAV1	GATAD1
HAUS6	CAV2	GINS4
HEATR1	CBLB	GIT1
HERPUD2	CCDC88A	GIT2
HIPK1	CCND1	GJB3
HMGB2	CCNJ	GJC1
HMGB3	CD9	GMIP
HMGCR	CDC20	GNA14
HNRNPL	CDC42BPA	GPNMB
HOXA1	CDC42EP1	GPRIN1
IDH2	CDC42EP3	GREM1
IKZF5	CDCP1	GTF2A1L
IMPA1	CDK14	HIC1
INPP5A	CDK8	HOMER3
INTS6	CFL2	HR
IQGAP1	CGNL1	HSD3B7
IRAK1	CHST15	HSPB1
ITPR2	CHST2	IER3
KIAA0368	CHST9	IGDCC4
KIAA1551	CKAP2	IGFBP7
KIF13A	ckpi	IGSF9
KIF20B	CLEC16A	IL13RA1
KLF12	CLIC4	IL16
KTN1	CLIP1	IL18BP
LARP6	CLIP2	IL18R1
LMNB1	CNBP	IL27RA
LRCH2	CNN2	IL34
LUZP1	CNNM2	IRF2BPL
MAN1A2	COBLL1	ITGAV
MAP4	COL11A1	JUNB
MAP4K5	COL16A1	JUP
MAPK9	COL3A1	KANK1
MECOM	COL4A3BP	LACTB
MEF2A	COL8A1	LASP1
MSANTD3-TMEFF1	COPRS	LBH
MTMR3	CORO1C	LRP5
MYCBP2	CPT1A	LRRC75A
MYO9A	CRIM1	LUM
NAMPT	CRLF3	LYN
NDC80	CTGF	LZTS2
NF1	CTNNAL1	MALT1
NFYB	CTR9	MAN1A1
NR1D2	CTSK	MAP3K7CL
NR2C1	CX3CL1	MAP3K8
OTUD4	CYP1A1	MAP4K3
PACSIN2	CYP1B1	MAP7D3
PARD6B	CYP2J2	MAT2A
PARP8	CYR61	MCM6
PBX3	CYTH3	MDFI
PDS5A	DAB2	MDGA1
PGM5	DAPK3	MEIS3
PHLPP2	DBF4	MFGE8
PKN2	DCLK1	MFSD2A
PKP4	DCUN1D4	MGAT3
PLEKHA8	DDAH1	MGAT4B
PLK1	DEGS1	MIOS
PM20D2	DENND4C	MMD
PPM1B	DENND5B	MOXD1
PPP1R15B	DIP2C	MPLKIP
PPP2R2A	DNAJB1	MTMR10
PPP2R3A	DNAJB4	MTSS1L
PPP2R5E	DOCK10	MUS81
PPP3CB	DOCK4	MXRA8
PPP3CC	DOK1	MYC
PPP4R3B	DPYSL3	MYOCD
PREX2	DSEL	MYRF
PRKAB2	DST	NBEAL2
PRKACB	DSTN	NCKAP5
PRKCA	DUSP5	NECTIN1
PRKD3	DUSP6	NEPRO
PSME4	DVL1	NFKBIA
PTPN11	DYRK2	NGF
PTPN13	EEF2K	NIPAL2
QKI	EEPD1	NISCH
RALGAPB	EGR1	NOG
RAP1A	EGR2	NUS1
RASA1	EHD1	OAS2
RASAL2	EHD4	OLFML2B
RBFOX2	EIF2AK4	OSBPL5
RBM11	EIF5	PARP14
RDX	EMP1	PCMTD1
RNF2	ERBB2	PFKFB3
RPS6KC1	ERBIN	PGRMC2
SBF2	ERN1	PHF23
SC5D	ERRFI1	PHLDA1
SCAF8	ETV5	PIK3CD
SENP7	FAM129A	PLA2G7
SETBP1	FAM171A1	PLEKHA6
SGK3	FAM20C	PLPP3
SLC25A12	FAM210B	PLXNA1
SLC25A13	FAM65B	PLXND1
SLC25A16	FAT2	POLI
SLC3A2	FBLIM1	PPP1R18
SLC4A10	FBXL5	PPRC1
SLC6A9	FBXO11	PROKR2
SLC7A11	FERMT2	PRRT4
SLC7A5	FGF5	PTGDR
SLC9A6	FGFR1	PTPN3
SMC5	FHL1	PTPRE
SMG1	FHL2	QPCT
SMG5	FHL3	RAB11B
SOS2	FLNB	RAI14
SP4	FLNC	RAPH1
SPATS2	FLRT3	RASA2
SPECC1L	FLT1	RBM12
SPIN1	FN1	RBM45
SRPK2	FNBP1	REM1
STAG1	FNBP1L	RERE
STXBP5	FNDC3B	RGAG4
SYDE2	FNIP2	RGL1
SYNE2	FOSL1	RHOBTB3
TACC1	FOXP4	RNF103
TBC1D4	FRMD4A	RNF38
TFE3	FRMD6	ROBO1
TFG	FST	RTN4RL1
TMEM123	FSTL1	RUNX1T1
TNPO1	FYN	SCARA3
TNPO3	GAB1	SCCPDH
TPP2	GADD45A	SEMA7A
TRIM9	GADD45B	SEPT6
TRPM7	GADD45G	SIPA1L1
TRRAP	GALNT1	SLC16A5
TSC22D3	GCNT2	SLC26A6
TTC14	GDF6	SLC30A2
TTC28	GDNF	SLC44A1
UBE2D1	GFOD1	SLC45A1
UBE4B	GHR	SNX18
UHRF1BP1L	GLS	SNX21
USP6NL	GLUL	SOCS6
VLDLR	GNAI1	SPEG
VPS13A	GNAI3	SPHK1
VPS13B	GOLGA7	SQSTM1
VPS54	GPAM	SRPK3
WASHC4	GPAT3	SSBP3
WNK1	GPIIIa	STARD13
XPOT	GPR161	SYNPO
ZBTB1	GPSM2	TBC1D17
ZFAND2A	GREB1	TIMP1
ZFC3H1	GYG1	TLR2
ZFYVE9	HACD1	TMEM184C
ZNF318	HBEGF	TMEM189
ZNF326	HDAC5	TMEM87B
ZNF365	HDAC7	TMEM8A
ZNF655	HDAC9	TNFSF15
ZNF827	HECTD1	TP53BP2
ZNF850	HEPHL1	TP53I11
	HIF1A	TRAF3IP2
	HIP1	TRIM63
	HIPK2	TRPV2
	HIVEP3	TSPAN18
	HMOX1	TSPOAP1
	HSPA4	TUBB3
	HSPB8	U2SURP
	HTR1D	UNC45B
	ICK	VAPA
	IFNGR1	VASN
	IFRD1	VIM
	IGF1R	VMP1
	IL17RD	VPS33B
	IL1RL1	WDSUB1
	ILK	WEE1
	INA	WSB2
	INSIG1	WWP2
	INTS6L	ZBTB2
	IPO7	ZFP36
	IRF5	ZFP36L1
	IRX3	ZNF462
	ISOC1	ZNF532
	ITGA1	ZPLD1
	ITGA2	ZRANB2
	ITGA6	ZSWIM4
	ITGA9
	ITGB1
	ITGB5
	ITPRIP
	JAG1
	KANK2
	KANK4
	KBTBD2
	KCNG1
	KCTD10
	KCTD15
	KDM1B
	KDM5B
	KIAA0922
	KIAA1462
	KIAA1549L
	KIF23
	KLF10
	KLF11
	KLF5
	KLF6
	KLHL3
	KSR2
	LAMA3
	LARGE1
	LDB2
	LDLR
	LGALS3
	LHFP
	LHFPL4
	LIFR
	LIMA1
	LIMS2
	LMO4
	LMO7
	LOXL1
	LOXL3
	LPGAT1
	LRCH3
	LRRFIP2
	LRRK2
	LTBP1
	MACF1
	MAN2A2
	MAP1A
	MAP1B
	MAP3K5
	MAPK6
	MAPK8
	MB21D2
	MBNL2
	MCL1
	MED13L
	MEIS2
	MET
	MEX3B
	MEX3C
	MFHAS1
	MGAT5
	MICAL1
	MICAL3
	MKL1
	MME
	MPDZ
	MRAS
	MRVI1
	MSC
	MSRB3
	MTMR14
	MTURN
	MUC1
	MYBL1
	MYH11
	MYH9
	MYL9
	MYLK
	MYO1C
	MYO1D
	MYO1E
	MYOF
	NAB2
	NACC2
	NAE1
	NAV3
	NCK2
	NCKAP1
	NECTIN3
	NEDD4
	NEDD4L
	NEDD9
	NES
	NEXN
	NOV
	NPEPPS
	NPPB
	NPTN
	NQO1
	NR3C1
	NRP1
	NSMAF
	NTN4
	NUAK2
	NUB1
	NXPH3
	OGN
	OGT
	OSBPL1A
	PAG1
	PALLD
	PAPD7
	PATL1
	PCNX4
	PDCD6IP
	PDK4
	PDLIM5
	PDLIM7
	PEAK1
	PELI1
	PER3
	PGM2
	PGR
	PHC2
	PHLDB1
	PIAS3
	PICALM
	PIEZO2
	PIK3CA
	PIK3R1
	PLAC1
	PLAU
	PLAUR
	PLEKHA4
	PLEKHG1
	PLEKHG2
	PLEKHO1
	PLIN2
	PLPP1
	PLS3
	PLXNA2
	PMEPA1
	POGK
	PPFIBP1
	PPM1A
	PPP1R12A
	PPP1R13B
	PPP1R15A
	PPP1R16B
	PPP1R3B
	PPP2CB
	PPTC7
	PRAG1
	PRIMA1
	PRKAG2
	PRKAG3
	PRKCI
	PRSS23
	PRUNE2
	PTBP1
	PTGIS
	PTGR1
	PTH1R
	PTK2
	PTP4A2
	PTPN12
	PTPN2
	PTPN22
	PTPN23
	PTPRD
	PTRF
	PTX3
	PXDC1
	PXN
	RAB11FIP1
	RAD21
	RARA
	RASL11A
	RBMS1
	RCAN1
	RCSD1
	REV3L
	RGS3
	RHOB
	RHOBTB1
	RIC1
	RIOX2
	RND3
	RNF19A
	ROCK2
	ROR1
	ROS1
	RPS6KA3
	RSPO1
	RTN4
	RUNX1
	RUSC2
	SACS
	SAMD11
	SAMD4A
	SAMD8
	SAMD9L
	SCN8A
	SCRN1
	SCYL2
	SDC3
	SDC4
	SEMA3C
	SENP6
	SERPINB8
	SERPINE1
	SERTAD4
	SFRP2
	SGMS1
	SH2B3
	SH3BP4
	SH3BP5
	SH3D21
	SH3RF3
	SHOX2
	SHROOM2
	SLC1A4
	SLC20A1
	SLC25A20
	SLC35F5
	SLC38A1
	SLC38A2
	SLC46A3
	SLC4A7
	SLC6A6
	SLMAP
	SMAD1
	SMARCA2
	SMARCC1
	SMTN
	SMURF1
	SNAI2
	SNCAIP
	SNX10
	SNX9
	SOBP
	SOX4
	SOX5
	SPATS2L
	SPDL1
	SPECC1
	SPOP
	SPSB1
	SPTBN1
	SQLE
	SRF
	SRGAP1
	SSBP2
	SSFA2
	ST3GAL6
	ST6GALNAC4
	STC2
	STK24
	STK38L
	SUN1
	SUN2
	SVEP1
	SWAP70
	SYNC
	SYNE1
	SYNPO2
	SYTL2
	TACC2
	TAGLN
	TANC1
	TBC1D1
	TBC1D9
	TCF20
	TCF7L1
	TDP2
	TF
	TGFB1I1
	TGFB2
	TGFB3
	THBS1
	TIAM2
	timp3
	TJP1
	TJP2
	TLE1
	TLE4
	TLN1
	TMEM201
	TMEM70
	TMTC1
	TMTC2
	TNFAIP2
	TNFRSF12A
	TNFRSF19
	TNIK
	TNS1
	TNS2
	TOR1AIP2
	TOX
	TPM1
	TPM2
	TRAF5
	TRAK1
	TRAM2
	TRIB2
	TRIB3
	TRIO
	TRIP12
	TRMT1L
	TSC22D1
	TSC22D2
	TTC9
	TTPAL
	TUBA4A
	TUBB6
	TXNIP
	TXNRD1
	UACA
	UNC13B
	USP12
	USP47
	UST
	UTRN
	VASH2
	VAV3
	VCL
	VEGFA
	VGLL2
	VGLL3
	WASF3
	WISP2
	WSB1
	WWC1
	WWC2
	WWC3
	WWTR1
	YES1
	YPEL5
	YWHAH
	ZBED5
	ZBTB10
	ZBTB18
	ZCCHC2
	ZEB1
	ZEB2
	ZFAND5
	ZNF704
	ZYX

## Sheet: Downregulated Antigestagens
Supplementary File 3: Genes present in Venn diagrams
Contrast 1 - Downregulated DEGs (P-Value and FDR <0.01 ) in "Aglepristone vs cAMP"
Contrast 2 - Downregulated DEGs (P-Value and FDR <0.01 ) in "Mifepristone vs cAMP"
128 elements included exclusively in "Aglepristone":	446 common elements in "Aglepristone" and "Mifepristone":	261 elements included exclusively in "Mifepristone":
ABCA1	ABCG1	AAMDC
ABCC1	ABL2	AARS
ABCC4	ACAT1	ABCF3
ADAMTS6	ACO2	ADAM12
ADCK5	ACSF2	AKR1A1
AGRN	ACSL4	ALDH1L2
AP3M1	ADAMTS1	ALDH7A1
APCDD1	ADAMTS5	ALKBH5
ARHGEF3	ADAR	AMZ2
ARSA	ADCY7	ANAPC16
ASAH1	ADGRA2	ANKRD50
ATP6V0C	ADGRL3	AP2B1
BDH1	ADRA1B	APRT
BMP1	ADRA2A	ARCN1
C19orf66	AHRR	ARL13B
C1S	AIF1L	ASNS
CD70	AKAP12	ASPH
CDC37	ALDH18A1	ATF5
CDT1	ALDH1A3	ATF7IP
CELSR2	ALDOC	ATP5F1
CEP170B	ALPL	ATP5J
CERS4	AMOT	B3GAT3
CH25H	ANOS1	BBX
CHPF2	ANTXR1	BCL2L13
CHRD	AREG	BCLAF1
CNN3	ARHGAP22	BICD1
CNP	ARHGEF26	BLZF1
COL5A1	arsj	BNIP3
CRABP2	ASTN1	C6
CTPS1	ATP1B1	CANX
cyba	ATP6AP1	CASC4
DCN	ATP9A	CCDC34
DDX41	AURKB	CDC45
DENND4B	AUTS2	CDCA5
DIO3	BASP1	CHD3
DNASE1L1	BCL2	CHID1
DNMBP	Bdkrb2	CHMP2A
DZANK1	BDNF	CKAP4
EDEM2	BHLHE40	CLSTN1
EIF3K	BLOC1S2	COL14A1
EIF4A3	BNC2	COPA
ENO2	BRINP2	COPS6
EVA1C	BTC	COQ10B
EVPL	C11orf24	CPNE8
FBLN2	C11orf70	CSRP1
GAA	C19orf44	CSRP2
GAB2	C1orf21	CTNNB1
GDI1	C1orf27	CYCS
GRID2IP	C1QBP	DAPK1
GSDMD	C3orf70	DDB1
H2AFY	CACNB2	DDX3X
H6PD	CALCA	DHRS1
HEG1	CALR	DHRS13
HMCN2	CAMK1D	DHTKD1
HOXD10	CCDC43	DHX33
HSPB6	CCR7	DMXL1
KIAA0930	CD2BP2	DNAJA4
KIAA1217	CD38	DNAJC6
LIPA	CDK16	DPYD
LTBP4	CDKN1A	DSC3
LYAR	CDR2	DYNC2H1
MANSC1	CEMIP	EEF2
MAOA	CEP89	EFTUD2
MED15	CFDP1	EID1
MEDAG	CHAF1A	EIF2AK3
MLX	CHCHD2	EIF2D
MT-ND3	CITED2	EIF3B
MTUS1	CLDN1	EIF3D
MYBBP1A	CMIP	EIF3G
MYBPC2	COBL	EIF5B
NDRG1	COX4I1	ENGASE
NDUFV2	CPAMD8	ENSA
NME1	CPM	ENTPD7
NOP56	CPNE7	ERGIC3
NPTXR	CREB3	ESYT3
NPY1R	CREM	EXOSC2
NUP214	CRIP2	FABP3
P2RX7	CSF1	FBL
P4HTM	CTTN	FKBP10
PCDH18	CXCL10	FOXF2
PFAS	CXCL8	FXR2
PHB2	CXCR4	GABARAP
PIDD1	CYP26B1	GANAB
PITX1	DAAM2	GAPDH
PLD3	DACT1	GCAT
PLEC	DCTN4	GFM1
PLXNB2	DEF6	GFPT1
PNPLA6	DGAT2	GOLGA5
POLD1	DHDDS	GOLGB1
PRUNE1	DISP1	GORAB
PSD4	DKK1	GPI
PSTPIP1	DKK3	GPR153
RAB37	DOCK5	GPRC5A
RAB3A	DUSP1	GRK5
RAB7B	DUSP10	GRPEL1
RALGDS	ECE2	GSS
RASSF6	EDEM1	HAGH
RHPN1	EDF1	HAND2
RNF145	EDNRB	HDLBP
RPS21	EEF1A1	HMGN1
RSL1D1	EEF1D	HNRNPA3
SCARA5	EFR3A	HOXD3
SEMA3F	EHHADH	HOXD8
SERPINB13	EIF4A1	HSP90B1
SFXN2	EIF4B	HSPA1L
SGIP1	ELMSAN1	HSPA5
SGK1	ELP3	HTRA3
SLC12A4	EMC7	HYOU1
SLC14A1	EMD	IFNLR1
SLC25A37	EMX2	IFT122
SLC35F6	EPB41	IFT20
SLC5A5	EPHX1	IP6K1
SPG7	EXO5	ITGBL1
SPTAN1	FAM118A	JOSD1
SREBF1	FAM3C	KARS
SSC5D	FAM46A	KIAA0907
ST7	FAM69A	KLHL22
STARD5	FANK1	LARS
TECR	FBLN1	LMAN2
TERF2IP	FBN3	LONP1
TLCD1	FGF10	LRRC59
TLE3	FIBIN	MAGED1
TMEM218	FNDC1	MAGED2
TTC7A	FOS	MAGEH1
WBP1	FOSL2	MANF
YIPF3	FOXF1	MEA1
ZDHHC12	FOXK1	MITF
ZNF394	FREM1	MORF4L2
	FRMD4B	MRPL20
	FSCN1	MVB12B
	FZD1	NACA
	GALNT16	NCAPD3
	GAS1	NDUFA13
	GBF1	NGRN
	GFPT2	NHSL1
	GJA1	NMT1
	GLI3	NUDT1
	GLRX	ORMDL3
	GLYR1	P4HA1
	GMPPB	PA2G4
	GNG11	PABPN1
	GOLM1	PARP3
	GPCPD1	PCK2
	GPD2	PDAP1
	GPRC5B	PDGFRL
	GPX3	PDIA6
	GREM2	PGD
	GZF1	PGM1
	H2AFZ	PGM3
	HADH	PGS1
	HAS2	PLA2G3
	HDAC4	PLCB1
	HGF	POFUT2
	HHIPL1	POLH
	HIVEP2	PPIB
	HK2	PRAF2
	HOXA11	PRELID1
	HTATIP2	PRMT1
	ID3	PRMT3
	IDH3G	PRNP
	IGFBP4	PROX1
	IGFBP5	PSAT1
	IL11	PSMB6
	IL1R1	PTMA
	IL4R	RAB3GAP1
	IMPA2	RACK1
	IMPDH2	RBBP6
	INPP5D	RBMX
	INSC	RHOBTB2
	IPO5	RLIM
	IRAK2	RND1
	IRS2	RPL19
	ITGA3	RPL3
	ITPKB	RPL35A
	ITPKC	Rpl36a
	IVNS1ABP	RPL7A
	JAG2	RPL8
	JUND	RPL9
	KAT2B	RPN1
	KAT6B	RPS12
	KATNBL1	RPS17
	KCNAB2	RPS27A
	KCNE4	RPS3
	KCNK6	RPSA
	KDELR3	RRBP1
	KIF26B	RRM1
	KLF9	SAFB
	KLHL26	SAFB2
	KSR1	SARNP
	L1CAM	SART3
	LAMA4	SCG2
	LAP3	SDHB
	LATS2	SEC13
	LDLRAD1	SEC22B
	LIF	SEC31A
	LIPG	SEC61A1
	LMAN1	SEPW1
	LPXN	SF3B5
	LRP2	SHMT2
	LRRC3	SHOC2
	MAB21L3	SLC15A4
	MAD1L1	SLC16A1
	MAFK	SLC16A3
	MAP2	SLC25A35
	MAP2K3	SLC29A3
	MBNL3	SLC38A5
	MBTPS1	SLC7A6
	MCAM	SMIM14
	MDM2	SNRPD2
	MDM4	SNRPE
	MED28	SNRPG
	MEF2D	SPTY2D1
	MEGF6	SREK1
	MEIS1	SRGAP3
	MEST	SRRT
	METTL7A	SSR1
	MLEC	SSR3
	MMP2	sulf1
	MOGS	SUV39H1
	MON1B	SWI5
	MRPS30	SYNGR1
	MTHFD1	TARDBP
	MXRA5	TAX1BP1
	MYH10	TBL2
	MYLIP	TCAF1
	NCALD	TEX30
	NCL	TGOLN2
	NCOA7	THBS3
	NEFL	THRB
	NEFM	TIPIN
	NETO2	TM9SF4
	NGEF	TMED9
	NINJ1	TMEM165
	NIPAL1	TMEM190
	NMU	TMEM214
	NOD1	TMF1
	NOVA1	TOMM6
	NPR3	TOP1
	NR4A1	TP53BP1
	NR4A2	TP53I13
	NRG1	TP53INP1
	NSMCE1	TRAP1
	NT5DC2	TRAPPC1
	NTN1	TRMT112
	NTNG2	TRPS1
	NUCB2	TVP23B
	NUDC	TWIST2
	NUMBL	TXNDC11
	OLFML2A	TYSND1
	OSMR	UAP1
	P2RY1	UBA52
	P3H4	UBE2M
	P4HB	USP8
	PALD1	VCAN
	PAPOLG	VDAC2
	PAPPA	WIPI1
	PAPPA2	XPC
	PARK7	ZC3H12C
	PARP1	ZNF516
	PAX8	ZNF536
	PBX1	ZWINT
	PCDH1
	PCSK1
	PCSK6
	PDCD4
	PDE10A
	PDE4B
	PDE4D
	PDE7B
	PDGFC
	PDIA4
	PDIA5
	PDP1
	PDPN
	PDXDC1
	PDZRN3
	PEG10
	PER1
	PER2
	PHEX
	PHLDB2
	PIR
	PITRM1
	PKDCC
	PKNOX2
	PKP2
	PLB1
	PLD1
	PLEKHA2
	PLK2
	PLXNA4
	PNPLA2
	PPFIA4
	PPM1G
	PRDM1
	PRICKLE1
	PRICKLE2
	PRKAR1A
	PRMT5
	PROCR
	PRPF8
	PRRX1
	PSENEN
	PTGER4
	PTGES
	PTGS1
	PTGS2
	PTHLH
	PTP4A1
	PTPRG
	QDPR
	RAB5A
	RAPGEF2
	RASD1
	RASSF5
	RBM20
	RCN3
	RDH10
	RFTN1
	RGS2
	RHOU
	ROBO2
	ROR2
	RPL10A
	RPL12
	RPL13A
	RPL14
	RPL17
	RPL18
	RPL23
	RPL27
	RPL28
	RPL32
	RPL35
	RPL7
	RPS11
	RPS15A
	RPS19BP1
	RPS24
	RPS27
	RPS4X
	RPS6
	RPS6KA1
	RPS6KA2
	RXRG
	RYR3
	SAC3D1
	SEC16A
	SELP
	SERINC5
	SETD7
	SEZ6
	SEZ6L
	SGCA
	SGPL1
	SIK3
	SIN3B
	SIRT5
	SLC12A6
	SLC16A9
	SLC22A3
	SLC25A11
	SLC25A25
	SLC29A4
	SLC2A1
	SLC2A3
	SLC35A2
	SLC35E1
	SLC39A7
	SLC5A6
	SMIM3
	SMOC1
	SMS
	SNAP25
	SOAT1
	SPG21
	SRM
	SRPRA
	SSR4
	ST3GAL1
	STAC
	STAT3
	STC1
	STK17B
	STT3A
	STX8
	sulf2
	SUOX
	SYTL1
	SYVN1
	TAGLN3
	TBL1XR1
	TESK2
	TF
	TFPI2
	TGFBI
	TGFBR2
	THBD
	THBS2
	TK1
	TMA7
	TMEM100
	TMEM120B
	TMEM132E
	TMEM205
	TMPRSS7
	TMX2
	TNC
	TNFAIP8
	TNFSF10
	TNRC6C
	TNS4
	TOB1
	TOM1L2
	TOMM40
	TOP2A
	TPR
	TRNAU1AP
	TRPC4
	TRPM6
	TSHZ1
	TSHZ2
	TSPYL2
	TTYH2
	TUFM
	UBA1
	UBB
	USP11
	USP43
	VEGFD
	VIMP
	WDR19
	WISP1
	WLS
	WNK2
	WNT5A
	XPNPEP1
	YTHDF3
	ZBTB20
	ZHX2
	ZNF395
	ZNF445
	ZNF503
	ZNF76
	ZNF804A
	ZNF852

## Sheet: Down cAMP and Up Antigest 
Supplementary File 3: Genes present in Venn diagrams
Contrast 1 - Downregulated DEGs (P-Value and FDR <0.01 ) in "cAMP vs Control"
Contrast 2 - Upregulated DEGs (P-Value and FDR <0.01 ) in "Aglepristone vs cAMP"
Contrast 3 - Upregulated DEGs (P-Value and FDR <0.01 ) in "Mifepristone vs cAMP"
1014 elements included exclusively in "cAMP":	155 elements included exclusively in "Aglepristone":	167 elements included exclusively in "Mifepristone":	304 common elements in "Aglepristone", "Mifepristone" and "cAMP":	295 common elements in "Aglepristone" and "Mifepristone":	72 common elements in "Aglepristone" and "cAMP":	85 common elements in "Mifepristone" and "cAMP":
AARS2	ABHD5	ABHD2	ABLIM1	A2M	ACOX1	ABL1
ABHD4	ACVR1	ABLIM3	ACSL3	ABCA8	ANKRD11	ADAMTS12
ABTB1	AFAP1	ACAA2	ACTA1	ABR	ARHGEF2	ADAMTS14
ACACA	ARHGAP1	ACADS	ACTR3	ABRACL	ASPM	ADAMTSL1
ACADSB	ARHGAP35	ACADVL	ACVR2A	ACER2	ATP2B4	ADGRE5
ACAT1	ARHGEF37	ACAP3	ADA	ACPP	BCL9	AGO4
ACP2	ARL6IP6	ACTN2	ADAM17	ACSL1	BMPR2	AHDC1
ACSS1	ASAP1	ADAMTS10	ADAM33	ACTA2	BUB1B	AIM1
ADAM10	ATP11B	ADGRG6	ADM	ACTB	C14orf37	ARHGEF25
ADAM11	ATP2A2	ADORA2B	AFDN	ACTG1	CCNG2	ARSI
ADAMTS2	B3GNT2	AFAP1L2	AHNAK	ACTG2	CDH2	ARVCF
ADAMTSL3	B4GALT6	ARHGAP17	AKAP13	ACTN1	CDH6	ASIC2
ADARB1	BAZ1A	ARID1A	AMOTL2	ACTN4	CDK19	ATP8B2
ADCY3	BMP2K	ATN1	ANGPT1	ADAM19	CENPE	BMP4
ADGRA3	BZW2	ATP6V1B2	ANKRD1	ADORA2A	CEP170	BOC
ADGRG1	CAPN2	ATXN1	ANKRD28	AHCTF1	CHAC1	CACNB3
ADGRL1	CAPRIN2	BEND3	ANKRD6	AK5	CLCN6	CCNL1
ADHFE1	CCDC102A	BLCAP	ANTXR2	ALCAM	CNOT7	CDO1
ADNP	CCNC	C11orf68	ANXA2	ANGPTL4	CREB5	CREB3L1
ADRA1B	CCSER2	CABLES1	AP1S2	ANLN	DAAM1	CXorf23
AFAP1L1	CENPC	CAMK2G	ARHGAP10	ANO6	DLG1	CXXC5
AFF4	CEP192	CAND2	ARHGAP31	ANXA1	DLGAP5	DBN1
AFTPH	CEP350	CCL2	ARHGAP42	APBB1IP	DOPEY2	DMRT2
AGBL5	CPSF6	CD59	ARHGEF12	ARAP2	ESRP1	DOCK6
AGL	CREG1	CFAP161	ARL4C	ARHGAP18	FAM13B	DSP
AGO1	CSNK1G3	CKB	ASPN	ARHGAP21	GLO1	DVL3
AGPAT5	CYLD	COL13A1	ATP2B1	ARHGAP23	GRB10	EPB41L4B
AGTPBP1	DDX17	CSGALNACT1	ATP6V0A1	ARHGEF17	GULP1	ERF
AIPL1	DEPTOR	CTIF	ATP8B1	ARHGEF40	HEATR1	FAM175A
AKAP1	DHX15	DGKQ	AZIN1	ARID5B	HIPK1	FZD2
AKAP9	DIAPH2	DIP2B	BICC1	ATL3	HMGB3	GATAD1
AKIP1	DNAJB9	DLGAP4	BIRC4	ATP13A3	IKZF5	GJB3
AKNA	DOCK7	DLK2	BMF	B3GALT1	KIAA0368	GJC1
ALAD	DYRK3	DOC2B	BNC1	BACH1	KIF20B	IGDCC4
ALDH1A1	ECT2	DYNC1LI1	C15orf52	BAMBI	KLF12	IGSF9
ALG13	EEA1	EOGT	C1orf198	BBS2	LARP6	IL13RA1
ALS2	EHBP1	ERMP1	CALD1	BCAR3	LMNB1	IL18R1
ALS2CL	ELK4	ETV4	CAMK2A	bcl-xL	MAP4	IL27RA
ALX4	ELOVL4	EVA1A	CAMK2D	BEND7	MSANTD3-TMEFF1	LRP5
ANGEL2	EPC2	EXOC1	CAP2	CAB39	MTMR3	MAP3K7CL
ANGPT4	ESF1	F2R	CBLB	CASKIN2	NDC80	MAP4K3
ANK1	ESYT2	FAM129B	CCDC88A	CAV1	NF1	MAP7D3
ANK2	EXOC5	FAM184B	CDC42EP1	CAV2	PACSIN2	MAT2A
ANK3	FAM135A	FAM189A2	CDK14	CCND1	PGM5	MCM6
ANKRD29	FAM208A	FAM20A	CDK8	CCNJ	PKP4	MGAT3
ANP32E	FBXL3	FAM65A	CGNL1	CD9	PLEKHA8	MTSS1L
ANXA9	FRYL	FAM71F2	CHST15	CDC20	PPM1B	MXRA8
APBB2	FUBP1	FCHO2	CKAP2	CDC42BPA	PPP3CB	MYRF
APMAP	GABPA	FGD4	CLEC16A	CDC42EP3	PREX2	NBEAL2
APP	GAN	FMNL3	CLIC4	CDCP1	PRKCA	NCKAP5
APPL1	GCLC	FSTL3	CLIP1	CFL2	PTPN13	NECTIN1
ARF5	GCLM	GINS4	CNBP	CHST2	QKI	NEPRO
ARHGAP28	HACE1	GIT1	CNNM2	CHST9	RBFOX2	NFKBIA
ARHGAP32	HAUS3	GIT2	COBLL1	ckpi	RDX	NISCH
ARHGDIG	HAUS6	GMIP	COL11A1	CLIP2	RNF2	NOG
ARHGEF5	HERPUD2	GNA14	COL16A1	CNN2	SENP7	OSBPL5
ARHGEF6	HMGB2	GPNMB	COL3A1	CPT1A	SETBP1	PCMTD1
ARID2	HMGCR	GPRIN1	COL4A3BP	CRLF3	SLC6A9	PLA2G7
ARID4A	HNRNPL	GREM1	COL8A1	CTNNAL1	SLC7A5	PLXND1
ARNT2	HOXA1	GTF2A1L	COPRS	CTR9	SOS2	PTPRE
ARRDC3	IDH2	HIC1	CORO1C	CTSK	SPIN1	REM1
ASH1L	IMPA1	HOMER3	CRIM1	CX3CL1	SRPK2	ROBO1
ASPHD2	INPP5A	HR	CTGF	CYP1B1	SYNE2	RUNX1T1
ASXL1	INTS6	HSD3B7	CYP1A1	CYR61	TFE3	SCCPDH
ATF6B	IQGAP1	HSPB1	CYP2J2	CYTH3	TSC22D3	SEMA7A
ATP1A3	IRAK1	IER3	DAB2	DAPK3	TTC28	SLC30A2
ATP23	ITPR2	IGFBP7	DBF4	DCLK1	UBE4B	SLC44A1
ATP6V0A2	KIAA1551	IL16	DDAH1	DCUN1D4	USP6NL	SPEG
ATRN	KIF13A	IL18BP	DIP2C	DEGS1	VLDLR	SSBP3
ATXN10	KTN1	IL34	DOCK10	DENND4C	XPOT	TBC1D17
AUH	LRCH2	IRF2BPL	DOCK4	DENND5B	ZNF326	TLR2
B3GNT9	LUZP1	ITGAV	DPYSL3	DNAJB1	ZNF850	TMEM87B
B4GALNT3	MAN1A2	JUNB	DSEL	DNAJB4		TP53BP2
B4GALNT4	MAP4K5	JUP	DST	DOK1		TP53I11
B4GALT4	MAPK9	KANK1	DVL1	DSTN		TRIM63
B4GAT1	MECOM	LACTB	DYRK2	DUSP5		TSPAN18
BACH2	MEF2A	LASP1	EEF2K	DUSP6		TSPOAP1
BANF1	MYCBP2	LBH	EHD1	EEPD1		TUBB3
BANK1	MYO9A	LRRC75A	EIF5	EGR1		U2SURP
BARD1	NAMPT	LUM	EMP1	EGR2		VASN
BBS10	NFYB	LYN	ERBB2	EHD4		WDSUB1
BCKDHB	NR1D2	LZTS2	ERBIN	EIF2AK4		WEE1
BCL7C	NR2C1	MALT1	FAM129A	ERN1		WWP2
BEND6	OTUD4	MAN1A1	FAM210B	ERRFI1		ZBTB2
BIN1	PARD6B	MAP3K8	FAM65B	ETV5		ZNF532
BLMH	PARP8	MDFI	FBXO11	FAM171A1
BMPR1B	PBX3	MDGA1	FGF5	FAM20C
BOD1L1	PDS5A	MEIS3	FHL1	FAT2
BORA	PHLPP2	MFGE8	FLNB	FBLIM1
BRD2	PKN2	MFSD2A	FLNC	FBXL5
BRD8	PLK1	MGAT4B	FLRT3	FERMT2
BTBD2	PM20D2	MIOS	FLT1	FGFR1
BTBD6	PPP1R15B	MMD	FNBP1L	FHL2
C15orf59	PPP2R2A	MOXD1	FNDC3B	FHL3
C1orf35	PPP2R3A	MPLKIP	FRMD6	FN1
C1QTNF6	PPP2R5E	MTMR10	FST	FNBP1
C2CD5	PPP3CC	MUS81	FSTL1	FNIP2
C2orf40	PPP4R3B	MYC	FYN	FOSL1
C4orf22	PRKAB2	MYOCD	GAB1	FOXP4
C4orf33	PRKACB	NGF	GADD45B	FRMD4A
CAAP1	PRKD3	NIPAL2	GADD45G	GADD45A
CABIN1	PSME4	NUS1	GALNT1	GCNT2
CACHD1	PTPN11	OAS2	GHR	GDF6
CADM1	RALGAPB	OLFML2B	GLS	GDNF
CADM3	RAP1A	PARP14	GOLGA7	GFOD1
CADM4	RASA1	PFKFB3	GPAM	GLUL
CAMK1	RASAL2	PGRMC2	GPIIIa	GNAI1
CAMSAP1	RBM11	PHF23	GPSM2	GNAI3
CAPN7	RPS6KC1	PHLDA1	GREB1	GPAT3
CARF	SBF2	PIK3CD	HDAC5	GPR161
CARMIL3	SC5D	PLEKHA6	HDAC7	GYG1
CASC3	SCAF8	PLPP3	HDAC9	HACD1
CASD1	SGK3	PLXNA1	HECTD1	HBEGF
CASP8AP2	SLC25A12	POLI	HEPHL1	HIP1
CAST	SLC25A13	PPP1R18	HIF1A	HIVEP3
CCDC112	SLC25A16	PPRC1	HIPK2	HSPA4
CCDC14	SLC3A2	PROKR2	HMOX1	IFRD1
CCDC158	SLC4A10	PRRT4	HSPB8	IL1RL1
CCDC18	SLC7A11	PTGDR	HTR1D	INA
CCDC65	SLC9A6	PTPN3	ICK	INTS6L
CCDC77	SMC5	QPCT	IFNGR1	IPO7
CCDC8	SMG1	RAB11B	IGF1R	IRF5
CCDC80	SMG5	RAI14	IL17RD	ISOC1
CCDC85B	SP4	RAPH1	ILK	ITGA1
CCDC90B	SPATS2	RASA2	INSIG1	ITGA2
CCNA1	SPECC1L	RBM12	IRX3	ITPRIP
CCS	STAG1	RBM45	ITGA6	KANK2
CCT4	STXBP5	RERE	ITGA9	KBTBD2
CD276	SYDE2	RGAG4	ITGB1	KCNG1
CD99	TACC1	RGL1	ITGB5	KCTD10
CDC27	TBC1D4	RHOBTB3	JAG1	KDM1B
CDH1	TFG	RNF103	KANK4	KIAA1549L
CDH13	TMEM123	RNF38	KCTD15	KIF23
CDH3	TNPO1	RTN4RL1	KDM5B	KLF10
CDK20	TNPO3	SCARA3	KIAA0922	KLF6
CDK5RAP3	TPP2	SIPA1L1	KIAA1462	KLHL3
CDKN1B	TRIM9	SLC16A5	KLF11	KSR2
CDKN2C	TRPM7	SLC26A6	KLF5	LARGE1
CDON	TRRAP	SLC45A1	LAMA3	LGALS3
CELF2	TTC14	SNX18	LDB2	LIMA1
CELSR1	UBE2D1	SNX21	LDLR	LMO4
CELSR2	UHRF1BP1L	SOCS6	LHFP	LOXL3
CENPV	VPS13A	SPHK1	LHFPL4	LPGAT1
CEP250	VPS13B	SQSTM1	LIFR	LRCH3
CEP70	VPS54	SRPK3	LIMS2	LRRFIP2
CEP78	WASHC4	STARD13	LMO7	LRRK2
CEP83	WNK1	SYNPO	LOXL1	LTBP1
CEP97	ZBTB1	TIMP1	MACF1	MAP3K5
CERK	ZFAND2A	TMEM184C	MAN2A2	MAPK8
CFDP1	ZFC3H1	TMEM189	MAP1A	MBNL2
CHD8	ZFYVE9	TMEM8A	MAP1B	MCL1
CHDH	ZNF318	TNFSF15	MAPK6	MEIS2
CHL1	ZNF365	TRAF3IP2	MB21D2	MEX3B
CHPT1	ZNF655	TRPV2	MED13L	MEX3C
CHRDL1	ZNF827	UNC45B	MET	MGAT5
CHRM2		VAPA	MFHAS1	MICAL1
CHRNB1		VIM	MICAL3	MKL1
CHST10		VMP1	MME	MRVI1
CI-MPR		VPS33B	MPDZ	MSRB3
CIPC		WSB2	MRAS	MTMR14
CKAP2L		ZFP36	MSC	MYBL1
CKAP5		ZFP36L1	MTURN	MYL9
clcn3		ZNF462	MUC1	MYLK
CLCN4		ZPLD1	MYH11	MYO1E
CLIP3		ZRANB2	MYH9	MYOF
CLN6		ZSWIM4	MYO1C	NAB2
CLSTN1			MYO1D	NEDD4
CLSTN3			NACC2	NEDD4L
CLTCL1			NAE1	NPEPPS
CNRIP1			NAV3	NPTN
CNTNAP1			NCK2	NR3C1
COG6			NCKAP1	NRP1
COL1A1			NECTIN3	NSMAF
COL2A1			NEDD9	NUAK2
COMMD1			NES	NUB1
COMMD2			NEXN	NXPH3
COMMD3			NOV	OGT
COMT			NPPB	PAG1
CPE			NQO1	PALLD
CPLX1			NTN4	PAPD7
CPLX2			OGN	PATL1
CPXM1			OSBPL1A	PCNX4
CREBBP			PER3	PDCD6IP
CROCC			PHLDB1	PDK4
CRTAC1			PIAS3	PDLIM5
CSDC2			PIEZO2	PDLIM7
CSDE1			PLAU	PEAK1
CSPG4			PLEKHG1	PELI1
CTC1			PLS3	PGM2
CTSD			PLXNA2	PGR
CTSF			PMEPA1	PHC2
CTTNBP2NL			PPP1R3B	PICALM
CTU2			PPP2CB	PIK3CA
CUL4B			PRIMA1	PIK3R1
CUL5			PRKCI	PLAC1
CUTC			PRSS23	PLAUR
CUX2			PTH1R	PLEKHA4
DAB2IP			PTPN22	PLEKHG2
DAG1			PTRF	PLEKHO1
DAXX			PTX3	PLIN2
DCAF11			PXN	PLPP1
DDAH2			RAD21	POGK
DDIT3			RARA	PPFIBP1
DDR1			RCSD1	PPM1A
DDX10			RGS3	PPP1R12A
DDX39B			RHOBTB1	PPP1R13B
DDX42			RIC1	PPP1R15A
DDX6			RIOX2	PPP1R16B
DENND2A			RND3	PPTC7
DENND5A			ROS1	PRAG1
DENR			RSPO1	PRKAG2
DES			SACS	PRKAG3
DGCR2			SAMD11	PRUNE2
DHCR24			SAMD4A	PTBP1
DHRS11			SCN8A	PTGIS
DHX29			SCRN1	PTGR1
DHX30			SCYL2	PTK2
DIS3L			SDC3	PTP4A2
DISC1			SEMA3C	PTPN12
DLC1			SENP6	PTPN2
DMPK			SERPINB8	PTPN23
DNAH5			SERPINE1	PTPRD
DNAJC19			SERTAD4	PXDC1
DNM1			SFRP2	RAB11FIP1
DNMT3A			SH3BP4	RASL11A
DNMT3B			SH3BP5	RBMS1
DNPEP			SH3D21	RCAN1
DOK7			SH3RF3	REV3L
DPP7			SHOX2	RHOB
DPYSL2			SLC1A4	RNF19A
DTL			SLC38A1	ROCK2
DYM			SLC6A6	ROR1
DYNC1I1			SLMAP	RPS6KA3
DYNLL2			SMARCA2	RTN4
DZIP3			SMARCC1	RUNX1
EBAG9			SNAI2	RUSC2
ECD			SNCAIP	SAMD8
EFCAB7			SNX9	SAMD9L
EFEMP1			SOBP	SDC4
EFHD1			SOX4	SGMS1
EFNB1			SPATS2L	SH2B3
EHMT1			SPECC1	SHROOM2
EIF4A2			SPSB1	SLC20A1
ELMOD3			SPTBN1	SLC25A20
EML4			SQLE	SLC35F5
EMP2			SSBP2	SLC38A2
EMP3			STC2	SLC46A3
EP300			STK38L	SLC4A7
EPAS1			SUN2	SMAD1
EPB41L1			SVEP1	SMTN
EPHB1			SWAP70	SMURF1
EPHB2			SYNC	SNX10
EPHB3			SYNE1	SOX5
EPHB4			SYTL2	SPDL1
ERAP1			TACC2	SPOP
ERBB3			TAGLN	SRF
ERCC3			TCF20	SRGAP1
ERICH5			TCF7L1	SSFA2
ERP29			TF	ST3GAL6
ESR1			TGFB1I1	ST6GALNAC4
EVL			TGFB2	STK24
EXOC7			TGFB3	SUN1
EXT2			TIAM2	SYNPO2
F2RL1			timp3	TANC1
FAIM			TJP1	TBC1D1
FAM105A			TJP2	TBC1D9
FAM117B			TLE1	TDP2
FAM131B			TLN1	THBS1
FAM134A			TMTC2	TLE4
FAM149B1			TNFRSF19	TMEM201
FAM155B			TNIK	TMEM70
FAM167A			TNS1	TMTC1
FAM171A2			TOX	TNFAIP2
FAM171B			TPM1	TNFRSF12A
FAM172A			TRAF5	TNS2
FAM184A			TRAK1	TOR1AIP2
FAM64A			TRAM2	TPM2
FANCL			TRIB3	TRIB2
FARP1			TRIO	TRIP12
FBF1			TRMT1L	TSC22D1
FBLN7			TSC22D2	TTC9
FBXL20			TUBA4A	TTPAL
FBXL7			TXNRD1	TUBB6
FBXO6			UACA	TXNIP
FCHO1			UNC13B	USP12
FDFT1			USP47	VASH2
FEM1B			UST	VEGFA
FGD5			UTRN	WISP2
FGF19			VAV3	WWC3
FGFR1OP			VCL	YPEL5
FILIP1L			VGLL2	ZBED5
FJX1			VGLL3	ZBTB18
FKBP8			WASF3	ZCCHC2
FMNL1			WSB1	ZFAND5
FMOD			WWC1
FNDC4			WWC2
FNDC5			WWTR1
FOXJ3			YES1
FOXO3			YWHAH
FRA10AC1			ZBTB10
FRG1			ZEB1
FSD1			ZEB2
FUCA2			ZNF704
FUT8			ZYX
FXYD1
FZD4
FZR1
GAL3ST4
GALC
GALNT10
GALT
GAP43
GAREM2
GATA5
GBA2
GDF9
GEMIN5
GLCE
GLG1
GLI1
GLIS2
GMCL1
GNAQ
GNAS
GNB1L
GNS
GOLIM4
GOPC
GPALPP1
GPCPD1
GPR160
GPR162
GPR176
GPRASP2
GPX7
GRAMD1C
GRINA
GRIP2
GTDC1
GTF2IRD1
GTF3C4
GTPBP2
GUF1
H2AFV
H2AFY2
H6PD
HACD2
HACL1
HBS1L
HCFC1R1
HDAC2
HDGF
HEATR6
HERC2
HEXDC
HIKESHI
HIRA
HIRIP3
HMGCL
HMGN2
HNRNPA0
HNRNPA1
HNRNPA2B1
HNRNPA3
HNRNPD
HNRNPH3
HNRNPR
HNRNPU
HOMER2
HOXA3
HOXA7
HP1BP3
HPS5
HSD11B1L
HSD17B10
HSDL1
HSPB11
HSPB2-C11orf52
HTATSF1
ICA1L
ICE1
IFT172
IFT43
IFT88
IGFBP2
IGSF11
IGSF3
IKZF4
IL17RB
IL22RA1
ILF2
ILF3
IMPACT
INPP5F
INPP5J
INTU
IPO9
IQGAP2
IQSEC1
IREB2
ISOC2
ISPD
ITFG2
ITGA11
ITGA7
ITGB8
ITIH5
JAK1
JAKMIP2
JAM3
KANSL1
KAT6A
KATNAL1
KBTBD4
KBTBD7
KCNH3
KCNH7
KCNJ5
KCNK12
KCNN1
KCTD3
KDELC2
KDM1A
KDM2B
KDM3B
KDM4B
KDM5C
KERA
KHDRBS1
KHDRBS3
KIAA0232
KIAA0430
KIAA1109
KIAA1549
KIF14
KIF1A
KIF21B
KIF7
KIRREL
KIT
KLHDC3
KLHL11
KLHL24
KNOP1
KNTC1
KRBA2
KRCC1
KRT80
LAMA2
LAMP1
LAMP2
LAPTM4B
LARP1
LARP7
LCMT2
LCP1
LCTL
LDLRAD3
LDLRAD4
LEPR
LGALSL
LGI3
LHX1
LLGL1
LMBR1L
LONP1
LOXL2
LOXL4
LPAR1
LPAR2
LPCAT1
LPIN1
LRGUK
LRIG1
LRIG2
LRIG3
LRP3
LRP6
LRP8
LRRC17
LRRC42
LRRC47
LRRC7
LRRN2
LSM14B
LSP1
LTBP3
LTBP4
LXN
LYPLAL1
MAGI3
MAMDC2
MAML1
MAN2C1
MANBA
MANEAL
MAP3K6
MAP4K1
MAPK8IP1
MATN2
MAZ
MBTD1
MCAM
MCC
MCOLN1
MCRS1
ME3
MED1
MED12
MED23
MERTK
METTL22
MFAP2
MFAP4
MFSD4A
MID1
MIER3
MLH1
MLST8
MMAB
MMP11
MMP14
MMP15
MMS19
MON2
MORC2
MORC3
MPP1
MPP2
MRGPRF
MRPL19
MRPL33
MRPL37
MRPS9
MSH6
MTFR1L
MTMR2
MTSS1
MYB
MYH10
MYO16
MYO18A
N4BP1
NADSYN1
NAP1L1
NAT9
NCBP3
NCOA1
NCOA3
NCOA6
NCOR1
NCOR2
NDRG2
NDST1
NDUFAF3
NDUFV1
NEIL2
NELFA
NEO1
NEURL1
NF2
NFATC1
NFATC2
NFATC3
NFE2L3
NFIB
NFIX
NIPSNAP3B
NLN
NMI
NNT
NOL4L
NOL9
NOTCH1
NOTCH2
NOTUM
NPC1
NPHP3
NPHP4
NPR1
NPR2
NRXN2
NSUN6
NUDT8
NUMA1
NUP43
NVL
NYNRIN
OCLN
ODC1
ODF2
OGDHL
OLFML2A
OLIG3
OSBPL11
OSBPL8
OSTM1
P2RY14
P3H2
PAK4
PALM3
PANX1
PAQR5
PATZ1
PBRM1
PBX2
PCBP3
PCED1A
PCIF1
PCM1
PCNX3
PCOLCE
PDE3A
PDE4DIP
PDE9A
PDGFRB
PDK2
PDXK
PELI3
PEPD
PFDN6
PGGT1B
PHACTR1
PHACTR2
PHC1
PHKA2
PIAS1
PIAS2
PIGG
PIGS
PIK3C2B
PIKFYVE
PIP4K2B
PJA2
PKNOX2
PLA2R1
PLBD2
PLCE1
PLCH1
PLEK2
PLK4
PLOD2
PLPP4
PLPP7
PLRG1
PLXDC1
PMP22
PMS1
PODNL1
PODXL
PODXL2
POGZ
POLR2A
POLR2M
POMGNT1
POP4
PPARGC1A
PPHLN1
PPIC
PPIG
PPIL4
PPL
PPM1E
PPP1CB
PPP1R1A
PRELP
PRIMPOL
PRKAR2B
PRKCD
PRKD1
PROCA1
PROSER2
PRPSAP1
PRX
PSD
PSEN2
PSMB6
PSME1
PSMG1
PTBP2
PTCD2
PTCH1
PTEN
PTGDS
PTN
PTOV1
PTPA
PTPMT1
PTPRA
PTPRB
PTPRM
PTPRS
PTPRU
PXDN
PXYLP1
QSOX1
QSOX2
R3HDM1
R3HDM2
RAB11FIP4
RAB29
RAB30
RAD23B
RAF1
RALA
RAPGEF4
RARS2
RASSF2
RAVER2
RBBP9
RBM26
RBM28
RBM39
RBM5
RBM6
RBPMS2
RCAN2
RCOR2
RCOR3
RELL1
RENBP
RHBDF2
RHOJ
RHPN2
RIMKLB
RIPPLY3
RND2
RNF11
RNF123
RNF145
RNF157
RNF216
RPAP3
RPL9
RPP40
RRAS2
RSBN1
RSRC2
RTKN2
RTN2
RUFY1
RUFY2
RYK
SAP130
SBSPON
SCAMP5
SCAND1
SCAP
SCARB2
SCD
SCD5
SCLY
SCN1B
SCN3A
SCUBE2
SEC14L1
SECISBP2L
SEMA3B
SEMA3D
SEMA4B
SEMA4C
SEMA4D
SEMA4G
SEMA6C
SENP1
SEPHS1
SERPINB9
SERPINF1
SERPINH1
SESTD1
SETD2
SETD5
SETDB1
SETDB2
SF3B2
SGSH
SH3GLB1
SH3GLB2
SH3PXD2A
SH3TC1
SHCBP1
SHKBP1
SHROOM3
SIKE1
SLC12A9
SLC22A17
SLC24A3
SLC26A11
SLC27A1
SLC45A4
SLC8A1
SLC9A3R2
SLCO1C1
SLIT3
SLX4
SMARCAD1
SMARCD3
SMC3
SMIM1
SMO
SMTNL2
SMYD5
SNAPC3
SNRPA1
SNTA1
SNX2
SORBS2
SORBS3
SORCS2
SORD
SP1
SPARC
SPATA7
SPHK2
SPNS1
SPPL3
SRCIN1
SRD5A3
SREBF1
SREBF2
SRSF7
SRSF9
SSBP4
SSPN
ST3GAL5
ST5
ST6GALNAC2
STAP2
STK25
STK38
STMN1
STOM
STRBP
STRIP1
STX1B
SUCO
SULT1A1
SUMF1
SV2A
SWT1
SYNCRIP
SYNRG
TAF7
TBC1D10C
TBC1D7
TBCB
TBL1Y
TBX18
TCEA2
TCF25
TCF3
TCF7L2
TCHP
TCTN1
TCTN2
TDG
TDRD3
TENM1
TENM2
TENM3
TET1
TET2
TET3
TEX9
TFCP2L1
TGFB1
THAP12
THNSL2
THRAP3
TICRR
TIMELESS
TINAGL1
TLK1
TLK2
TLN2
TM4SF1
TM7SF2
TMEM119
TMEM126A
TMEM126B
TMEM132E
TMEM150A
TMEM237
TMEM255A
TMEM39B
TMEM63C
TMEM67
TMEM8B
TMTC4
TNNC1
TNNI1
TNNT2
TNRC6A
TPCN2
TPT1
TRABD2B
TRAPPC11
TRERF1
TRIL
TRIM23
TRIM32
TRIM33
TSC1
TSC2
TSEN15
TSPAN15
TTC21B
TTC3
TTC7B
TTC8
TTLL1
TUBGCP5
TYRO3
UBA6
UBE3B
UBE3D
UBTD2
UBXN2B
UGCG
UGGT1
UGP2
UGT8
UNC119
UNC13D
UNC5B
UNK
UPK3B
UQCC2
URI1
USF2
USP1
USP21
USP30
USP34
USP37
USP48
USP5
USP54
VAMP3
VAMP5
VANGL2
VASH1
VAT1
VEZF1
VEZT
VGLL4
VPS28
VPS41
VPS72
VPS9D1
VSIR
VWA2
WASF1
WDR11
WDR48
WDR5
WDR60
WDR74
WISP1
XYLT2
YTHDC2
YTHDF2
ZBTB12
ZBTB14
ZBTB8A
ZC3H13
ZC3H14
ZCCHC11
ZCCHC8
ZCRB1
ZDHHC22
ZFAND1
ZFP14
ZFP28
ZFP64
ZFYVE1
ZFYVE16
ZMYM3
ZMYND11
ZNF10
ZNF135
ZNF202
ZNF23
ZNF277
ZNF280C
ZNF280D
ZNF287
ZNF292
ZNF3
ZNF333
ZNF354C
ZNF358
ZNF362
ZNF396
ZNF428
ZNF438
ZNF451
ZNF507
ZNF518B
ZNF569
ZNF572
ZNF605
ZNF619
ZNF624
ZNF652
ZNF662
ZNF687
ZNF770
ZNF777
ZNF821
ZNF84
ZNF853
ZSCAN2

## Sheet: Up cAMP and Down Antigest
Supplementary File 3: Genes present in Venn diagrams
Contrast 1 - Upregulated DEGs (P-Value and FDR <0.01 ) in "cAMP vs Control"
Contrast 2 - Downregulated DEGs (P-Value and FDR <0.01 ) in "Aglepristone vs cAMP"
Contrast 3 - Downregulated DEGs (P-Value and FDR <0.01 ) in "Mifepristone vs cAMP"
1281 elements included exclusively in "cAMP":	55 elements included exclusively in "Aglepristone":	137 elements included exclusively in "Mifepristone":	363 common elements in "Aglepristone", "Mifepristone" and "cAMP":	124 common elements in "Mifepristone" and "cAMP":	73 common elements in "Aglepristone" and "cAMP":	83 common elements in "Aglepristone" and "Mifepristone" not in cAMP:
A2M	ABCA1	AAMDC	ABL2	AARS	ABCC4	ABCG1
AACS	ABCC1	ABCF3	ACSF2	ADAM12	ADCK5	ACAT1
AADAT	ADAMTS6	ALDH1L2	ACSL4	AKR1A1	AGRN	ACO2
AASS	AP3M1	ALDH7A1	ADAMTS1	AMZ2	APCDD1	ADAMTS5
ABCA12	BDH1	ALKBH5	ADCY7	ANKRD50	ARHGEF3	ADAR
ABCA8	CELSR2	ANAPC16	ADGRL3	AP2B1	ARSA	ADGRA2
ABCC5	CERS4	APRT	ADRA2A	ARL13B	ASAH1	ADRA1B
ABCD1	CHRD	ARCN1	AHRR	ASPH	ATP6V0C	ALDH18A1
ABHD2	CNP	ASNS	AIF1L	ATF7IP	BMP1	ATP6AP1
ABI3BP	COL5A1	ATF5	AKAP12	B3GAT3	C19orf66	ATP9A
ABTB2	CRABP2	ATP5F1	ALDH1A3	BBX	C1S	AUTS2
ACADVL	DDX41	ATP5J	ALDOC	BCL2L13	CD70	CD2BP2
ACLY	DENND4B	BCLAF1	ALPL	BICD1	CDC37	CDK16
ACOT11	DZANK1	BNIP3	AMOT	BLZF1	CDT1	CEP89
ACOT7	EIF3K	CANX	ANOS1	C6	CEP170B	CFDP1
ACOT9	EIF4A3	CASC4	ANTXR1	CDC45	CH25H	COX4I1
ACPP	EVPL	CCDC34	AREG	CDCA5	CHPF2	CPAMD8
ACSL5	GAA	CHD3	ARHGAP22	COL14A1	CNN3	CPNE7
ACSS2	H6PD	CHID1	ARHGEF26	COPA	CTPS1	DHDDS
ACTG2	HOXD10	CHMP2A	arsj	COQ10B	cyba	DISP1
ACTN1	KIAA1217	CKAP4	ASTN1	CSRP1	DCN	EDF1
ACTR1A	LIPA	CLSTN1	ATP1B1	CSRP2	DIO3	EEF1A1
ACTR2	LTBP4	COPS6	AURKB	CTNNB1	DNASE1L1	EEF1D
ADAM19	MANSC1	CPNE8	BASP1	CYCS	DNMBP	EIF4B
ADAM9	MLX	DDX3X	BCL2	DAPK1	EDEM2	ELP3
ADAMTS7	MT-ND3	DHRS1	Bdkrb2	DDB1	ENO2	FNDC1
ADCY4	MYBBP1A	DHTKD1	BDNF	DHRS13	EVA1C	GLI3
ADGRB2	MYBPC2	DYNC2H1	BHLHE40	DHX33	FBLN2	GPCPD1
ADGRG6	NOP56	EEF2	BLOC1S2	DMXL1	GAB2	GZF1
ADH4	P4HTM	EFTUD2	BNC2	DNAJA4	GDI1	INSC
ADIPOR1	PCDH18	EID1	BRINP2	DNAJC6	GRID2IP	IRAK2
ADIPOR2	PFAS	EIF2AK3	BTC	DPYD	GSDMD	KAT6B
ADORA2B	PHB2	EIF2D	C11orf24	DSC3	H2AFY	MBTPS1
ADPGK	PLD3	EIF3D	C11orf70	EIF3B	HEG1	MCAM
ADPRH	PLEC	EIF3G	C19orf44	ERGIC3	HMCN2	MEGF6
ADRM1	PNPLA6	EIF5B	C1orf21	ESYT3	HSPB6	MLEC
AEBP1	POLD1	ENGASE	C1orf27	FBL	KIAA0930	MOGS
AEN	PRUNE1	ENSA	C1QBP	FKBP10	LYAR	MON1B
AFG3L2	RAB3A	ENTPD7	C3orf70	FOXF2	MAOA	MYH10
AGFG2	RHPN1	EXOSC2	CACNB2	FXR2	MED15	MYLIP
AHCY	RNF145	FABP3	CALCA	GAPDH	MEDAG	NCL
AHI1	RPS21	GABARAP	CALR	GFM1	MTUS1	OLFML2A
AKAP8L	RSL1D1	GANAB	CAMK1D	GOLGB1	NDRG1	PAPOLG
AKR1B1	SFXN2	GCAT	CCDC43	GPI	NDUFV2	PARK7
AKT1	SLC14A1	GFPT1	CCR7	GPR153	NME1	PARP1
ALCAM	SPTAN1	GOLGA5	CD38	GPRC5A	NPTXR	PDPN
ALG3	SREBF1	GORAB	CDKN1A	GRK5	NPY1R	PEG10
ALOX15B	SSC5D	GRPEL1	CDR2	GSS	NUP214	PKNOX2
ALPK2	STARD5	HAGH	CEMIP	HDLBP	P2RX7	PRMT5
ALYREF	TERF2IP	HAND2	CHAF1A	HOXD3	PIDD1	PRPF8
AMIGO2	TLE3	HMGN1	CHCHD2	HSP90B1	PITX1	PSENEN
AMOTL1	WBP1	HNRNPA3	CITED2	HTRA3	PLXNB2	RPL10A
ANKLE1	YIPF3	HOXD8	CLDN1	IFT20	PSD4	RPL12
ANKRD27	ZDHHC12	HSPA1L	CMIP	ITGBL1	PSTPIP1	RPL13A
ANKRD37	ZNF394	HSPA5	COBL	JOSD1	RAB37	RPL14
ANKS6		HYOU1	CPM	KIAA0907	RAB7B	RPL17
ANLN		IFNLR1	CREB3	KLHL22	RALGDS	RPL18
ANPEP		IFT122	CREM	LRRC59	RASSF6	RPL23
ANXA1		IP6K1	CRIP2	MAGED1	SCARA5	RPL27
ANXA6		KARS	CSF1	MAGED2	SEMA3F	RPL32
AP1M1		LARS	CTTN	MAGEH1	SERPINB13	RPL7
AP3B1		LMAN2	CXCL10	MANF	SGIP1	RPS15A
AP5B1		LONP1	CXCL8	MITF	SGK1	RPS24
APBB1IP		MEA1	CXCR4	MORF4L2	SLC12A4	RPS4X
APEX2		MRPL20	CYP26B1	MVB12B	SLC25A37	RPS6
APOBEC3H		NACA	DAAM2	NHSL1	SLC35F6	SEC16A
APOE		NCAPD3	DACT1	NUDT1	SLC5A5	SLC25A11
APOL5		NDUFA13	DCTN4	P4HA1	SPG7	SMS
ARAF		NGRN	DEF6	PABPN1	ST7	SPG21
ARG2		NMT1	DGAT2	PARP3	TECR	STT3A
ARHGAP20		ORMDL3	DKK1	PDAP1	TLCD1	SYVN1
ARHGAP29		PA2G4	DKK3	PDGFRL	TMEM218	TBL1XR1
ARHGAP6		PCK2	DOCK5	PDIA6	TTC7A	TMA7
ARHGDIA		PGM1	DUSP1	PGD		TMEM120B
ARHGDIB		POFUT2	DUSP10	PGM3		TMEM132E
ARHGEF10		PRELID1	ECE2	PGS1		TMX2
ARHGEF17		PRMT1	EDEM1	PLA2G3		TOM1L2
ARID3A		PSAT1	EDNRB	PLCB1		TSHZ1
ARL6		PSMB6	EFR3A	POLH		TSHZ2
ARL6IP5		PTMA	EHHADH	PPIB		UBB
ARMC6		RAB3GAP1	EIF4A1	PRAF2		WISP1
ARNTL		RACK1	ELMSAN1	PRMT3		ZHX2
ARNTL2		RBMX	EMC7	PRNP		ZNF395
ARPC1B		RLIM	EMD	PROX1
ARPC4		RND1	EMX2	RBBP6
ARPC5		RPL19	EPB41	RHOBTB2
ARPC5L		RPL35A	EPHX1	RPL3
ARRDC2		Rpl36a	EXO5	RPN1
ARRDC4		RPL7A	FAM118A	RRBP1
ASB11		RPL8	FAM3C	RRM1
ASB9		RPL9	FAM46A	SAFB
ASCC3		RPS12	FAM69A	SCG2
ASUN		RPS17	FANK1	SEC22B
ATAD2		RPS27A	FBLN1	SEC31A
ATF3		RPS3	FBN3	SEC61A1
ATF6		RPSA	FGF10	SEPW1
ATG16L1		SAFB2	FIBIN	SHOC2
ATG4D		SARNP	FOS	SLC15A4
ATP10D		SART3	FOSL2	SLC16A3
ATP11A		SDHB	FOXF1	SLC7A6
ATP13A1		SEC13	FOXK1	SMIM14
ATP1A1		SF3B5	FREM1	SREK1
ATP1B3		SHMT2	FRMD4B	SRGAP3
ATP2A2		SLC16A1	FSCN1	SRRT
ATP2C2		SLC25A35	FZD1	SSR1
ATP6V1H		SLC29A3	GALNT16	sulf1
ATP9B		SLC38A5	GAS1	SYNGR1
AXIN2		SNRPD2	GBF1	TAX1BP1
B3GALNT2		SNRPE	GFPT2	TBL2
B3GNT2		SNRPG	GJA1	TCAF1
BACH1		SPTY2D1	GLRX	TEX30
BAG2		SSR3	GLYR1	TGOLN2
BAG3		SUV39H1	GMPPB	THBS3
BAK1		SWI5	GNG11	TIPIN
BAX		TARDBP	GOLM1	TMEM165
BAZ1A		THRB	GPD2	TMEM214
BAZ2A		TM9SF4	GPRC5B	TP53INP1
BCAM		TMED9	GPX3	TWIST2
BCAP31		TMEM190	GREM2	UBE2M
BCAR1		TMF1	H2AFZ	VCAN
BCL7B		TOMM6	HADH	WIPI1
BDKRB1		TOP1	HAS2	XPC
BICDL1		TP53BP1	HDAC4	ZC3H12C
BIRC2		TP53I13	HGF	ZWINT
BIRC3		TRAP1	HHIPL1
BLVRA		TRAPPC1	HIVEP2
BMP2		TRMT112	HK2
BMP7		TRPS1	HOXA11
BRSK2		TVP23B	HTATIP2
BSG		TXNDC11	ID3
BST1		TYSND1	IDH3G
BTG1		UAP1	IGFBP4
BTG2		UBA52	IGFBP5
BTG3		USP8	IL11
BTK		VDAC2	IL1R1
BVES		ZNF516	IL4R
C10orf90		ZNF536	IMPA2
C16orf54			IMPDH2
C17orf58			INPP5D
C19orf68			IPO5
C1GALT1C1			IRS2
C1QTNF2			ITGA3
C1R			ITPKB
C1RL			ITPKC
C20orf96			IVNS1ABP
C2CD2L			JAG2
C3			JUND
C9orf3			KAT2B
CA2			KATNBL1
CAB39L			KCNAB2
CACNA1C			KCNE4
CAD			KCNK6
CALCOCO2			KDELR3
CALR3			KIF26B
CAPG			KLF9
CAPN2			KLHL26
CAPN6			KSR1
CAPNS1			L1CAM
CARD10			LAMA4
CARD6			LAP3
CASK			LATS2
CASP10			LDLRAD1
CASP2			LIF
CASP8			LIPG
CBX2			LMAN1
CCAR1			LPXN
CCDC113			LRP2
CCDC136			LRRC3
CCDC180			MAB21L3
CCDC47			MAD1L1
CCHCR1			MAFK
CCND2			MAP2
CCND3			MAP2K3
CCNE2			MBNL3
CCNG1			MDM2
CCT3			MDM4
CCT6A			MED28
CD109			MEF2D
CD151			MEIS1
CD200			MEST
CD47			METTL7A
CD55			MMP2
CD59			MRPS30
CD63			MTHFD1
CD74			MXRA5
CD82			NCALD
CDC123			NCOA7
CDC14A			NEFL
CDC25A			NEFM
CDC42EP2			NETO2
CDC42SE1			NGEF
CDC6			NINJ1
CDCA3			NIPAL1
CDCA4			NMU
CDH18			NOD1
CDH24			NOVA1
CDK2			NPR3
CDK6			NR4A1
CDR2L			NR4A2
CEND1			NRG1
CENPN			NSMCE1
CEP164			NT5DC2
CFAP70			NTN1
CFLAR			NTNG2
CGA			NUCB2
CHAF1B			NUDC
CHD2			NUMBL
CHD9			OSMR
CHGA			P2RY1
CHTF18			P3H4
CIB1			P4HB
CIITA			PALD1
CILP2			PAPPA
CIT			PAPPA2
CKB			PAX8
ckpi			PBX1
CLCA2			PCDH1
CLCC1			PCSK1
CLCF1			PCSK6
CLDN34			PDCD4
CLIC1			PDE10A
CLIC2			PDE4B
CLK1			PDE4D
CLPTM1			PDE7B
CLSPN			PDGFC
CLTC			PDIA4
CLUH			PDIA5
CNN2			PDP1
COASY			PDXDC1
COL15A1			PDZRN3
COL4A1			PER1
COL4A2			PER2
COL5A2			PHEX
COL6A1			PHLDB2
COL6A3			PIR
COLGALT1			PITRM1
COPB1			PKDCC
COPB2			PKP2
COPG1			PLB1
COPG2			PLD1
COPS7A			PLEKHA2
COTL1			PLK2
CPEB4			PLXNA4
CPQ			PNPLA2
CPSF6			PPFIA4
CPT1A			PPM1G
CPT1B			PRDM1
CPT1C			PRICKLE1
CPXM2			PRICKLE2
CREBL2			PRKAR1A
CRISPLD2			PROCR
CRLF1			PRRX1
CRTAP			PTGER4
CRYBA4			PTGES
CSNK1G1			PTGS1
CSRNP1			PTGS2
CSTB			PTHLH
CSTF3			PTP4A1
CTNNA1			PTPRG
CTNND1			QDPR
CTPS2			RAB5A
CTR9			RAPGEF2
CTSB			RASD1
CTSH			RASSF5
CTSK			RBM20
CTSZ			RCN3
CUEDC1			RDH10
CYBRD1			RFTN1
CYC1			RGS2
CYFIP2			RHOU
CYLD			ROBO2
CYSTM1			ROR2
CYTB			RPL28
CYTH1			RPL35
DAPK3			RPS11
DAPP1			RPS19BP1
DAZAP2			RPS27
DCTN5			RPS6KA1
DCTN6			RPS6KA2
DCUN1D3			RXRG
DDB2			RYR3
DDIAS			SAC3D1
DDIT4			SELP
DDX1			SERINC5
DDX24			SETD7
DDX39A			SEZ6
DDX5			SEZ6L
DDX58			SGCA
DEGS1			SGPL1
DENND3			SIK3
DEPDC7			SIN3B
DESI1			SIRT5
DGKA			SLC12A6
DHRS7			SLC16A9
DHX15			SLC22A3
DIAPH1			SLC25A25
DIAPH2			SLC29A4
DIAPH3			SLC2A1
DIP2B			SLC2A3
DLA-64			SLC35A2
DLA-DMA			SLC35E1
DLST			SLC39A7
DNAJC1			SLC5A6
DNAJC18			SMIM3
DNAJC3			SMOC1
DNER			SNAP25
DNM3			SOAT1
DPH7			SRM
DPP3			SRPRA
DPP4			SSR4
DPP9			ST3GAL1
DPT			STAC
DRG1			STAT3
DSCAML1			STC1
DSE			STK17B
DSG2			STX8
DUSP12			sulf2
DUSP14			SUOX
DUSP3			SYTL1
DUSP4			TAGLN3
DUSP6			TESK2
DUSP7			TF
DUT			TFPI2
DYDC1			TGFBI
DYDC2			TGFBR2
DYNLRB1			THBD
DZIP1			THBS2
EAF1			TK1
EBF4			TMEM100
ECI1			TMEM205
EDIL3			TMPRSS7
EDNRA			TNC
EEPD1			TNFAIP8
EFNB2			TNFSF10
EGFR			TNRC6C
EGR1			TNS4
EHD4			TOB1
EI24			TOMM40
EIF1			TOP2A
EIF2AK2			TPR
EIF2B4			TRNAU1AP
EIF5A			TRPC4
ELAC1			TRPM6
ELAC2			TSPYL2
ELF1			TTYH2
ELK3			TUFM
ELL			UBA1
ELL2			USP11
ELMO1			USP43
EMC4			VEGFD
EML1			VIMP
EML2			WDR19
ENC1			WLS
ENDOD1			WNK2
ENTPD3			WNT5A
ENTPD4			XPNPEP1
EOGT			YTHDF3
EPHA2			ZBTB20
EPHB6			ZNF445
EPRS			ZNF503
EPS8			ZNF76
ERCC6L			ZNF804A
ERGIC1			ZNF852
ERMP1
ERN1
ERRFI1
ESRRA
ESYT1
ESYT2
ETFB
ETFBKMT
ETNK1
ETS1
ETS2
ETV1
ETV4
ETV5
ETV7
EVA1A
EVI5L
EXOSC4
EXT1
EXTL3
F11R
F5
FAAH
FAIM2
FAM102B
FAM111A
FAM111B
FAM114A1
FAM126A
FAM129B
FAM129C
FAM189B
FAM198B
FAM19A5
FAM208A
FAM208B
FAM20A
FAM212A
FAM214A
FAM214B
FAM83D
FAM83H
FANCI
FAP
FAT3
FBN1
FBN2
FBRS
FBXL18
FBXL2
FBXO33
FBXW7
FEN1
FHL2
FILIP1
FKBP11
FLI1
FLII
FLNA
FLVCR1
FMN1
FN1
FOLH1
FOLR2
FOSL1
FRAS1
FRMD8
FRMPD1
FRY
FSTL3
FTL
FUBP1
FXYD5
FZD6
G6PC3
GABBR1
GALE
GALK2
GALNT3
GALNT6
GAS6
GATA2
GBGT1
GBP6
GCH1
GCKR
GCNT1
GCNT2
GDF11
GDF15
GDI2
GDNF
GEMIN8
GGN
GGT7
GIGYF2
GIPC1
GLAST
GLCCI1
GLIPR1
GLIPR2
GM2A
GMDS
GNAI1
GNB5
GNPTAB
GOLGA3
GPAA1
GPAT3
GPNMB
GPR137B
GPR157
GPR179
GPR180
GPR68
GPR87
GRAMD1A
GRB14
GRHL3
GRIA2
GRID2
GRIP1
GRM8
GSAP
GSTM3
GUSB
HAPLN3
HCFC2
HDAC1
HECW2
HELZ2
HERPUD1
HEY1
HGFAC
HIC1
HIP1
HIPK3
HIVEP3
HK1
HLA-DRB1
HLX
HM13
HMGA1
HMOX2
HN1L
HNRNPAB
HNRNPF
HNRNPL
HOXC6
HSD17B12
HSP90AA1
HSPA2
HSPA4L
HSPA8
HSPG2
HSPH1
HTRA1
HYAL1
HYAL3
ICAM1
IDH3A
IER2
IER3
IFI30
IFT80
IGF1
IGFBP6
IGFBP7
IKBIP
IKBKE
IL17RA
IL18BP
IL1R2
IL1RAP
ILVBL
INCENP
INHBA
INPP1
INPP5K
INPPL1
INTS7
IP6K2
IPP
IQGAP3
IRAK1
IRAK4
IRF2
IRF2BP2
IRF3
ISCA1
ISG15
ITM2B
ITPR1
ITPR3
ITPRIPL1
ITPRIPL2
JMJD6
JPH1
JUNB
KCNMB1
KCNN4
KCNQ1
KCTD10
KDM4C
KHNYN
KIAA0513
KIAA1324
KIAA1549L
KIAA1551
KIDINS220
KIF16B
KIFC1
KIFC3
KITLG
KL
KLF4
KLHL21
KLHL25
KLHL29
KPNB1
KRIT1
LAMA1
LAMB1
LAMB2
LAMC1
LAMC2
LAMC3
LAYN
LCAT
LDAH
LDLRAP1
LENG8
LETM1
LGALS1
LGALS3BP
LHX5
LIMA1
LIMK2
LIPE
LLGL2
LMCD1
LMNA
LONP2
LONRF3
LOXL3
LPCAT2
LPCAT3
LPL
LPP
LRCH1
LRP1
LRP10
LRP11
LRRC3B
LRRC8C
LRRK1
LRRN4
LTBP1
LTBP2
LUC7L3
LY96
LYPLA2
MAFF
MAGI2
MAN1C1
MAN2A1
MAP2K4
MAP3K12
MAP3K3
MAPK13
MAPK14
MAPKAPK3
MASP1
MAST4
MASTL
MBD5
MBD6
MBOAT1
MBOAT2
MCPH1
MDR1
ME1
ME2
MECOM
MECR
MED14
MELK
MFAP5
MFGE8
MFSD2A
MGAT1
MGAT5B
MGEA5
MGMT
MGRN1
MGST1
MICALL1
MID1IP1
MIDN
MIER2
MIPOL1
MKKS
MKNK2
MLLT3
MLXIP
MMP19
MNDA
MOXD1
MPDU1
MPI
MPZL1
MRPL24
MRPL51
MSN
MSTO1
MSX1
MSX2
MT-ND1
MT2A
MTCL1
MTMR1
MTMR7
MTTP
MVD
MVP
MXD1
MXD4
MYBL2
MYC
MYLK
MYO10
MYO19
MYO1E
MYO5A
MYOCD
MYOF
NAA10
NAB2
NABP1
NAPA
NARS
NAV2
NCAPD2
NCAPG
NCOA4
NDE1
NDEL1
NDN
NDRG4
NECTIN4
NEDD8
NEIL3
NEK2
NEU1
NFE2L2
NFKB2
NFKBIZ
NHS
NID1
NODAL
NPEPL1
NPL
NPNT
NPTX1
NPTX2
NQO2
NR1D1
NR1H2
NRDC
NRP2
NRSN2
NSDHL
NSF
NUAK2
NUFIP2
NUP160
NUP62
NUP98
NUPR1
NWD1
OAS1
OAS2
OAS3
OAT
OAZ1
OAZ2
OCIAD2
OLFML3
ORAI3
ORC2
OSBPL6
OSTF1
OTUD7A
OTUD7B
P4HA3
PAK1
PAK3
PALLD
PAM
PAM16
PAPSS1
PAPSS2
PARD3B
PARP15
PARP16
PARPBP
PARVA
PASK
PBX3
PC
PCBD1
PCDH9
PCGF6
PCNA
PCNP
PCNT
PCNX1
PCSK7
PCTP
PCYOX1L
PDE1A
PDE3B
PDE5A
PDE8A
PDLIM1
PDLIM4
PDS5B
PDZD11
PEA15
PEF1
PERP
PFKFB3
PFKL
PFKP
PFN1
PGAM4
PGF
PGRMC1
PHC2
PHF20L1
PHKG1
PHLDA1
PHYHIP
PIANP
PID1
PIEZO1
PIGF
PIK3R3
PIP5K1A
PITHD1
PITPNC1
PLA2G4A
PLAGL1
PLAUR
PLCB4
PLCH2
PLCXD2
PLEK
PLEKHA6
PLEKHH2
PLEKHN1
PLEKHO2
PLIN2
PLOD1
PLOD3
PLP2
PLSCR3
PLXDC2
PM20D2
PML
PMM2
PNP
PNRC1
POLA1
POLA2
POLE
POLG
POLR3D
POSTN
PPARD
PPFIBP1
PPFIBP2
PPP1CA
PPP1R13B
PPP1R13L
PPP1R15A
PPP1R9B
PPP2R1A
PRADC1
PRDX1
PRDX2
PRDX4
PRDX6
PREP
PRICKLE3
PRKAG1
PRKCDBP
PRKD2
PROKR2
PROM1
PROS1
PRPF3
PRPF38B
PRPS2
PRR16
PRRC2B
PRRC2C
PRSS12
PRSS53
PSMD2
PSMD8
PSME2
PSME4
PSPH
PTBP1
PTGDR
PTGER2
PTGFRN
PTGIR
PTH2R
PTK2B
PTK7
PTPN1
PTPRN
PVR
PXK
PYROXD2
QPCT
RAB1A
RAB20
RAB27A
RAB31
RAB34
RAB3B
RAB3D
RAB43
RABGAP1
RABGGTB
RAD1
RAD18
RAD51
RAI14
RAMP1
RAP2A
RARRES3
RASA1
RASA3
RASL11A
RASSF1
RASSF3
RASSF7
RASSF9
RBBP7
RBL2
RBM14
RBM33
RBM34
RBM38
RBM4
RBPMS
RCAN1
RCC1
RDH13
RECQL
RECQL4
REEP4
REEP5
RFC3
RFC5
RFX2
RFX5
RGL2
RGS9
RHBDF1
RHBDL2
RHOD
RHOG
RIN1
RNF125
RNF126
RNF152
RNH1
ROBO3
RORA
RPL22L1
RPS16
RPS6KA5
RPS6KC1
RPS9
RPUSD1
RRAD
RRAS
RRM2
RRN3
RSU1
RUNX3
S100A11
S100A2
S100A6
SAG
SAMD9L
SAMM50
SAP18
SAT1
SBK1
SBNO2
SCARB1
SCN9A
SDC1
SDK1
SEC11A
SEC24C
SEC24D
SELENBP1
SEMA4F
38961
SERINC3
SERPINE2
SERPING1
SERTAD1
SESN3
SETD3
SF3A2
SFMBT2
SH2B3
SH2D4A
SH3BP5L
SH3RF1
SHC1
SHMT1
SHROOM2
SHROOM4
SIK2
SIPA1L3
SKI
SLC10A3
SLC10A6
SLC11A1
SLC11A2
SLC16A2
SLC17A5
SLC1A1
SLC1A5
SLC23A2
SLC25A12
SLC25A5
SLC26A2
SLC26A6
SLC2A6
SLC2A9
SLC30A9
SLC35A1
SLC36A1
SLC37A2
SLC39A1
SLC43A3
SLC45A3
SLC4A2
SLC5A2
SLC6A12
SLC6A17
SLC8A3
SLC9A1
SLC9A3R1
SLF2
SLIRP
SLIT2
SLTM
SMAD3
SMAD9
SMARCD2
SMC1A
SMOC2
SMOX
SNAI1
SND1
SNX19
SNX25
SNX27
SNX31
SNX7
SOCS3
SOCS5
SOD1
SOD2
SORBS1
SOX5
SPIRE1
SPP2
SPRED2
SPRY1
SPRY4
SQSTM1
SRF
SRP54
SRPX2
SRSF11
SS18
SSFA2
SSH1
SSH2
SSH3
SSR2
SSU72
STAC2
STARD13
STARD3NL
STARD8
STAT6
STIP1
STK10
STK26
STK32B
STK39
STK4
STON2
STOX2
STRA6
STXBP1
STXBP5
SULT1C4
SULT4A1
SURF4
SYAP1
SYDE1
SYNPO2
SYTL5
TAB2
TADA2B
TAF5L
TAGLN2
TAOK2
TAP1
TAPBP
TBC1D2
TBC1D8
TBC1D9
TBCC
TBX20
TCF21
TCIRG1
TCP11
TCTA
TEX14
TEX264
TEX28
TFAP2C
TFPI
TGFBR1
TGIF2-C20orf24
TGM2
THADA
THBS1
THY1
TIGAR
TIMP1
TIPARP
TKFC
TLE2
TLX2
TMBIM1
TMBIM6
TMCC2
TMCO1
TMED3
TMED4
TMED8
TMEM109
TMEM117
TMEM120A
TMEM127
TMEM128
TMEM132A
TMEM154
TMEM167A
TMEM176A
TMEM176B
TMEM189
TMEM253
TMEM26
TMEM40
TMEM47
TMEM59L
TMEM65
TMEM71
TMEM74
TMEM88B
TMOD1
TMSB4X
TMTC1
TMX4
TNFAIP1
TNFAIP6
TNFRSF12A
TNFRSF1A
TNLG8B
TNPO1
TNPO2
TOB2
TOP3A
TOR1A
TOR1AIP2
TOR2A
TP73
TPBG
TPGS2
TPI1
TPM4
TRAF1
TRAK2
TRANK1
TRIM25
TRIM27
TRIM34
TRIM62
TRIOBP
TRIP13
TRIP6
TRMT2A
TRPC1
TRPV4
TSHZ3
TSPAN12
TSPAN4
TSPAN6
TTC39B
TTI2
TTYH3
TUBA1C
TUBB2A
TWF2
TXLNA
TXNIP
U2AF2
UBAP1L
UBAP2L
UBASH3B
UBE2C
UBE2G2
UBE2J1
UBE2Q1
UBE2S
UBP1
UBR1
UBR2
UBR4
UCHL1
UCK1
UCP1
UCP2
UGDH
UGGT2
UNC119B
UNC45A
UNC45B
UPK1B
URGCP
USB1
USH1C
USP12
USP20
USP31
USP32
VAPB
VCAM1
VCP
VDR
VRK1
VWF
WDFY4
WDR1
WDR6
WDR62
WDR90
WFDC1
WFS1
WHAMM
WIPF1
WNK3
WNT2
WTAP
WWC3
WWOX
XG
XPO6
XRCC6
YARS
YOD1
YRDC
YWHAB
YWHAG
ZBED2
ZBED6
ZBTB4
ZBTB40
ZBTB7B
ZC3HAV1
ZCCHC6
ZFP36
ZFP36L1
ZFYVE21
ZHX1
ZMAT3
ZMYND8
ZNF133
ZNF280B
ZNF367
ZNF385A
ZNF512B
ZNF598
ZNF622
ZNF638
ZNF655
ZNF862
ZNFX1
ZPLD1
ZSWIM6

## Sheet: In vitro vs In vivo
Supplementary File 3: Genes present in Venn diagrams
Contrast 1 - DEGs (both directions) in "prepartum luteolysis vs mid-gestation" (Nowak et al, 2019)
Contrast 2 - DEGs (P-Value and FDR <0.01, both directions) in "Aglepristone vs cAMP"
Contrast 3 - DEGs (P-Value and FDR <0.01, both directions) in "Mifepristone vs cAMP"
191 common elements in "Lut vs Mid", "Mife vs cAMP" and "Agle Vs cAMP":	71 common elements in "Lut ss Mid" and "Mife vs cAMP":	52 common elements in "Lut vs Mid" and "Agle vs cAMP":	854 common elements in "Agle vs cAMP" and "Mife vs cAMP":	1656 elements included exclusively in "Lut vs Mid":	442 elements included exclusively in "Mife vs cAMP":	303 elements included exclusively in "Agle vs cAMP":
BAMBI	COL13A1	SLC5A5	A2M	ENSCAFG00000025589	ABHD2	ABHD5
DGAT2	SPHK1	ABCC4	ABLIM1	S100A2	ABL1	ACOX1
SELP	NOG	BUB1B	ABR	SLC30A3	ABLIM3	ACVR1
NPPB	HAGH	DLGAP5	ABRACL	ADAMTS16	ACAA2	ANKRD11
ALDOC	MMD	CDT1	ACPP	CD164L2	ACAP3	ARHGEF2
RYR3	IL18R1	PLK1	ACSL1	LDOC1	ACTN2	ARHGEF37
VEGFA	UNC45B	CRABP2	ACSL3	WSCD2	ADAMTS10	ARL6IP6
TESK2	CDC45	CENPE	ACTA2	ST8SIA1	ADAMTS12	ASAP1
IL1RL1	ITGBL1	ECT2	ACTB	CD44	ADAMTS14	ATP11B
STC1	GCAT	MYBPC2	ACTG1	LRRC8A	ADGRE5	ATP2A2
TMEM132E	ZWINT	HMGB2	ACTG2	EPAS1	ADGRG6	ATP2B4
TK1	CDCA5	HMGB3	ACTN1	SCD5	ADORA2B	B3GNT2
TACC2	MDGA1	ASPM	ACTN4	ISM1	AFAP1L2	B4GALT6
TNS4	NUDT1	KIF20B	ACTR3	KRT71	AGO4	BAZ1A
NTNG2	DOC2B	LYAR	ACVR2A	MATN3	AHDC1	BCL9
FREM1	APRT	H6PD	ADA	ALDH3B1	AIM1	BMP2K
AURKB	EIF5B	KIAA1217	ADAM17	ENSCAFG00000016098	ARHGAP17	BZW2
ALDH1A3	GINS4	AFAP1	ADAM19	SLC34A2	ARHGEF25	C14orf37
FANK1	GIT2	KTN1	ADAM33	SPINK5	ARID1A	CAPN2
RHOU	SUV39H1	SGIP1	ADM	XDH	ARSI	CAPRIN2
PTPRD	FBL	ADCK5	ADORA2A	IGF1	ASIC2	CCDC102A
KIF23	PABPN1	NOP56	AFDN	NPAS2	ATN1	CCNC
CDC20	SAFB2	PPP1R15B	AHCTF1	BACE1	ATP6V1B2	CCNG2
TOP2A	SAFB	LMNB1	AHNAK	COL12A1	ATP8B2	CCSER2
SLC29A4	SSBP3	NDRG1	AK5	APBB1	ATXN1	CDH2
KDM1B	PGM3	POLD1	AKAP13	PTPLA	BEND3	CDH6
NEDD4	RRM1	TTC7A	ALCAM	EFHD1	BLCAP	CDK19
CHAF1A	ACADVL	ARHGAP1	AMOTL2	FANCE	BMP4	CENPC
ABCA8	VPS33B	TMEM123	ANGPT1	GDA	BOC	CEP170
TRIB3	SRRT	PGM5	ANGPTL4	INHBB	C11orf68	CEP192
HTR1D	PPRC1	ARHGEF3	ANKRD1	TGFBETA3	CABLES1	CEP350
PLEKHO1	EXOSC2	ARHGAP35	ANKRD28	CUX1	CACNB3	CHAC1
TMEM205	SNX18	TTC28	ANKRD6	VOPP1	CAMK2G	CLCN6
NEXN	SLC26A6	WNK1	ANXA1	ENSCAFG00000030296	CAND2	CNOT7
MAB21L3	SLC15A4	NPTXR	ANXA2	CA8	CCL2	CPSF6
RASSF5	TMEM189	FBXL3	AP1S2	SLC25A38	CCNL1	CREB5
RPS24	MAGEH1	SC5D	APBB1IP	SDPR	CDO1	CREG1
DBF4	SNX21	SLC4A10	ARAP2	KLHDC8A	CFAP161	CSNK1G3
NPEPPS	SMIM14	MTUS1	ARHGAP10	ENSCAFG00000011778	CKB	CYLD
NAE1	ENGASE	BMPR2	ARHGAP18	SLC5A8	CREB3L1	DAAM1
ANLN	VIM	PSD4	ARHGAP21	FAIM2	CSGALNACT1	DDX17
CEP89	TRIM63	MEDAG	ARHGAP23	ADGRG1	CTIF	DEPTOR
FAM171A1	PRNP	PLD3	ARHGAP31	COMP	CXorf23	DHX15
EPB41	ACADS	SETBP1	ARHGAP42	ENSCAFG00000030138	CXXC5	DIAPH2
CLEC16A	MXRA8	P2RX7	ARHGEF12	SGK	DBN1	DLG1
IVNS1ABP	RNF103	ITPR2	ARHGEF17	ADAMTS15	DGKQ	DNAJB9
NT5DC2	REM1	HEG1	ARHGEF40	UNC5A	DIP2B	DOCK7
DKK1	NFKBIA	HMGCR	ARID5B	FBXO32	DLGAP4	DOPEY2
AIF1L	KANK1	LIPA	ARL4C	LEPR	DMRT2	DYRK3
PDPN	F2R	ABCA1	ASPN	STIM1	DOCK6	EEA1
PITRM1	SLC16A5	SERPINB13	ATL3	FAM180A	DSP	EHBP1
MRPS30	CD59	ASAH1	ATP13A3	BMP6	DVL3	ELK4
KIAA0922	PFKFB3		ATP2B1	NTSR1	DYNC1LI1	ELOVL4
LAMA4	FSTL3		ATP6V0A1	FOXO3	EOGT	EPC2
IMPDH2	LRP5		ATP8B1	PTAR1	EPB41L4B	ESF1
PARP1	TP53INP1		AZIN1	NHE1	ERF	ESRP1
AKAP12	LBH		B3GALT1	CFD	ERMP1	ESYT2
ZNF395	TSPAN18		BACH1	PLXDC2	ETV4	EXOC5
CMIP	RHOBTB2		BBS2	BTNL9	EVA1A	FAM135A
SIK3	ARVCF		BCAR3	NBAS	EXOC1	FAM13B
SMARCA2	TGOLN2		bcl-xL	ART3	FAM129B	FAM208A
WWTR1	PHLDA1		BEND7	CMTM8	FAM175A	FRYL
PALLD	DLK2		BICC1	FYCO1	FAM184B	FUBP1
MMP2	PTPRE		BIRC4	ENPP2	FAM189A2	GABPA
ACER2	FAM20A		BMF	STEAP3	FAM65A	GAN
HTATIP2	ZPLD1		BNC1	VANGL1	FAM71F2	GCLC
METTL7A	MFGE8		C15orf52	GPR146	FCHO2	GCLM
MAFK	MFSD2A		C1orf198	PRSS56	FGD4	GLO1
ITGA1	IL18BP		CAB39	KIAA0513	FMNL3	GRB10
MED13L	GPRC5A		CALD1	FLOT2	FZD2	GULP1
C1orf21	ADAMTSL1		CAMK2A	KLHL38	GATAD1	HACE1
CITED2			CAMK2D	ENSCAFG00000031995	GIT1	HAUS3
CDC42EP3			CAP2	CNNM3	GJB3	HAUS6
TANC1			CASKIN2	OCA2	GJC1	HEATR1
ZHX2			CCDC88A	AMPD3	GMIP	HERPUD2
SAMD4A			CCND1	FBXL13	GNA14	HIPK1
SLC2A1			CCNJ	ENSCAFG00000018078	GPNMB	HNRNPL
SLC35E1			CD9	ENSCAFG00000003752	GPRIN1	HOXA1
WWC2			CDC42BPA	ANGPT2	GREM1	IDH2
RDH10			CDC42EP1	FRZB	GTF2A1L	IKZF5
LHFP			CDCP1	TNFRSF11A	HIC1	IMPA1
MTURN			CDK14	SGCG	HOMER3	INPP5A
SPTBN1			CDK8	ADAMTS9	HR	INTS6
ZCCHC2			CFL2	LAPTM4A	HSD3B7	IQGAP1
RAB11FIP1			CGNL1	DFNB31	HSPB1	IRAK1
ATP9A			CHST15	OTUD1	IER3	KIAA0368
NQO1			CHST2	FZD7	IGDCC4	KIAA1551
TNS1			CHST9	WBP1L	IGFBP7	KIF13A
ANTXR2			CKAP2	ENSCAFG00000023832	IGSF9	KLF12
PXDC1			ckpi	ENSCAFG00000003676	IL13RA1	LARP6
CPAMD8			CLIP1	FAXDC2	IL16	LRCH2
WISP1			CLIP2	BOK	IL27RA	LUZP1
CBLB			CNBP	ALDH3A1	IL34	MAN1A2
PPP1R15A			CNN2	CYBRD1	IRF2BPL	MAP4
LRP2			CNNM2	NAPEPLD	ITGAV	MAP4K5
PPP1R3B			COL11A1	C9orf40	JUNB	MAPK9
SHROOM2			COL16A1	RAB11FIP5	JUP	MECOM
KAT6B			COL3A1	ENSCAFG00000028511	LACTB	MEF2A
ARHGEF26			COL4A3BP	DENND2D	LASP1	MSANTD3-TMEFF1
NUAK2			COL8A1	FUT10	LRRC75A	MTMR3
PER1			COPRS	MYRIP	LUM	MYCBP2
FOXF1			CORO1C	ENSCAFG00000030651	LYN	MYO9A
ATP6AP1			CPT1A	HTGL	LZTS2	NAMPT
FLNB			CRLF3	DLX5	MALT1	NDC80
STAT3			CTNNAL1	ENSCAFG00000000686	MAN1A1	NF1
SGMS1			CTR9	EGF	MAP3K7CL	NFYB
PDK4			CX3CL1	GORASP1	MAP3K8	NR1D2
PHLDB2			CYP1B1	AQP1	MAP4K3	NR2C1
CLIC4			CYP2J2	PTPRB	MAP7D3	OTUD4
NOD1			CYR61	ANK3	MAT2A	PACSIN2
ITPRIP			CYTH3	SNX29	MCM6	PARD6B
PAPOLG			DAB2	RDH12	MDFI	PARP8
RUSC2			DAPK3	SCD	MEIS3	PBX3
PDLIM5			DCLK1	DEGS2	MGAT3	PDS5A
FLT1			DCUN1D4	CMAS	MGAT4B	PHLPP2
OLFML2A			DDAH1	AMIGO2	MIOS	PKN2
CAV2			DEGS1	EMILIN2	MOXD1	PKP4
ANTXR1			DENND5B	HS6ST2	MPLKIP	PLEKHA8
SSFA2			DIP2C	CIAPIN1	MTMR10	PM20D2
LIFR			DNAJB1	TMEM38A	MTSS1L	PPM1B
BCL2			DNAJB4	NFE2L1	MUS81	PPP2R2A
GAS1			DOCK10	SEMA3B	MYC	PPP2R3A
TUBA4A			DOCK4	TSPAN11	MYOCD	PPP2R5E
FOSL2			DOK1	EFCC1	MYRF	PPP3CB
TXNIP			DPYSL3	WNT9A	NBEAL2	PPP3CC
SH3BP4			DSEL	VAV1	NCKAP5	PPP4R3B
IRS2			DST	CCDC64	NECTIN1	PREX2
RGS3			DSTN	DPEP1	NEPRO	PRKAB2
NEDD9			DUSP5	FAM102A	NGF	PRKACB
GNG11			DUSP6	CLCA2	NIPAL2	PRKCA
TGFBR2			DVL1	SPIRE2	NISCH	PRKD3
EDNRB			DYRK2	CASR	NUS1	PSME4
DACT1			EEF2K	CMTR1	OAS2	PTPN11
CYP26B1			EEPD1	STAU2	OLFML2B	PTPN13
WISP2			EGR1	EDA	OSBPL5	QKI
GPR161			EGR2	COX-2	PARP14	RALGAPB
KLF6			EHD1	PROM2	PCMTD1	RAP1A
HIPK2			EHD4	ANKRD39	PGRMC2	RASA1
RPS6KA2			EIF2AK4	PCDHGC5	PHF23	RASAL2
SDC4			EIF5	IL6ST	PIK3CD	RBFOX2
C11orf70			EMP1	ENSCAFG00000014615	PLA2G7	RBM11
GAB1			ERBB2	PTPRN2	PLEKHA6	RDX
SGPL1			ERBIN	FAM107A	PLPP3	RNF2
MXRA5			ERN1	ECM1	PLXNA1	RPS6KC1
IGFBP4			ETV5	SLC39A14	PLXND1	SBF2
SVEP1			FAM129A	CSRNP1	POLI	SCAF8
SLC38A2			FAM20C	TRAM1L1	PPP1R18	SENP7
CAV1			FAM210B	ZNF853	PROKR2	SGK3
COBLL1			FAM65B	HRH3	PRRT4	SLC25A12
CPM			FAT2	PYCR1	PTGDR	SLC25A13
DENND4C			FBLIM1	ENSCAFG00000031706	PTPN3	SLC25A16
ANO6			FBXL5	VWA7	QPCT	SLC3A2
SOBP			FBXO11	APOD	RAB11B	SLC6A9
VGLL3			FERMT2	ADD2	RAI14	SLC7A11
TMTC1			FGF5	DRAM1	RAPH1	SLC7A5
THBS1			FGFR1	IGFBP3	RASA2	SLC9A6
TF			FHL1	ST8SIA6	RBM12	SMC5
ITGA9			FHL2	TMEM43	RBM45	SMG1
EPHX1			FHL3	ENSCAFG00000013653	RERE	SMG5
GFOD1			FLNC	MCFD2	RGAG4	SOS2
ST3GAL1			FLRT3	PAPSS2	RGL1	SP4
DUSP10			FN1	MCF2	RHOBTB3	SPATS2
SLC16A9			FNBP1	MFI2	RNF38	SPECC1L
MAN2A2			FNBP1L	OSR1	ROBO1	SPIN1
CRIM1			FNDC3B	DHCR7	RTN4RL1	SRPK2
TNFSF10			FNIP2	FBXW2	RUNX1T1	STAG1
FBLN1			FOSL1	TMEM150C	SCARA3	STXBP5
SPECC1			FOXP4	SERINC3	SCCPDH	SYDE2
CTGF			FRMD4A	TMEM200A	SEMA7A	SYNE2
LPGAT1			FRMD6	PAQR5	SIPA1L1	TACC1
PTGIS			FST	ENSCAFG00000025394	SLC30A2	TBC1D4
ZNF704			FSTL1	DACH1	SLC44A1	TFE3
ACTA1			FYN	PLTP	SLC45A1	TFG
LDLR			GADD45A	RASD2	SOCS6	TNPO1
TFPI2			GADD45B	FAM53B	SPEG	TNPO3
THBS2			GADD45G	ENSCAFG00000005575	SQSTM1	TPP2
IGFBP5			GALNT1	COL4A3	SRPK3	TRIM9
CYP1A1			GCNT2	DDHD1	STARD13	TRPM7
CTSK			GDF6	ENSCAFG00000032089	SYNPO	TRRAP
CEMIP			GDNF	CGREF1	TBC1D17	TSC22D3
TAGLN3			GHR	WARS	TIMP1	TTC14
BTC			GLS	EPHA1	TLR2	UBE2D1
GPRC5B			GLUL	APMAP	TMEM184C	UBE4B
CDKN1A			GNAI1	SLCO4A1	TMEM87B	UHRF1BP1L
ERRFI1			GNAI3	CCDC47	TMEM8A	USP6NL
GREM2			GOLGA7	COL25A1	TNFSF15	VLDLR
KIAA1549L			GPAM	DUOX1	TP53BP2	VPS13A
ADRA1B			GPAT3	NDE1	TP53I11	VPS13B
PTHLH			GPIIIa	ENAH	TRAF3IP2	VPS54
SPSB1			GPSM2	ECM2	TRPV2	WASHC4
KIF26B			GREB1	P3H2	TSPOAP1	XPOT
			GYG1	TNK2	TUBB3	ZBTB1
			HACD1	ENSCAFG00000012703	U2SURP	ZFAND2A
			HBEGF	MMP3	VAPA	ZFC3H1
			HDAC5	PIGT	VASN	ZFYVE9
			HDAC7	ZC2HC1C	VMP1	ZNF318
			HDAC9	HRCT1	WDSUB1	ZNF326
			HECTD1	RGMA	WEE1	ZNF365
			HEPHL1	ADAM9	WSB2	ZNF655
			HIF1A	CYB5R1	WWP2	ZNF827
			HIP1	SPARC	ZBTB2	ZNF850
			HIVEP3	F2RL2	ZFP36	ABCC1
			HMOX1	LGMN	ZFP36L1	ADAMTS6
			HSPA4	GPR176	ZNF462	AGRN
			HSPB8	SHISA3	ZNF532	AP3M1
			ICK	TMEM150A	ZRANB2	APCDD1
			IFNGR1	MSX2	ZSWIM4	ARSA
			IFRD1	C10orf54	AAMDC	ATP6V0C
			IGF1R	JAK1	AARS	BDH1
			IL17RD	KIAA1191	ABCF3	BMP1
			ILK	SLC47A1	ADAM12	C19orf66
			INA	GCNT4	AKR1A1	C1S
			INSIG1	MEGF10	ALDH1L2	CD70
			INTS6L	GABRB1	ALDH7A1	CDC37
			IPO7	CDON	ALKBH5	CELSR2
			IRF5	RAMP3	AMZ2	CEP170B
			IRX3	HPSE	ANAPC16	CERS4
			ISOC1	PPP1R26	ANKRD50	CH25H
			ITGA2	C1orf115	AP2B1	CHPF2
			ITGA6	CMTM7	ARCN1	CHRD
			ITGB1	FARP1	ARL13B	CNN3
			ITGB5	ORAI2	ASNS	CNP
			JAG1	SLC2A5	ASPH	COL5A1
			KANK2	RCN2	ATF5	CTPS1
			KANK4	PSAP	ATF7IP	cyba
			KBTBD2	LRP4	ATP5F1	DCN
			KCNG1	MASP1	ATP5J	DDX41
			KCTD10	SLC7A8	B3GAT3	DENND4B
			KCTD15	PLBD1	BBX	DIO3
			KDM5B	ACP2	BCL2L13	DNASE1L1
			KIAA1462	SEMA4C	BCLAF1	DNMBP
			KLF10	ATOH8	BICD1	DZANK1
			KLF11	SMAD7	BLZF1	EDEM2
			KLF5	FASN	BNIP3	EIF3K
			KLHL3	ETV6	C6	EIF4A3
			KSR2	TEAD1	CANX	ENO2
			LAMA3	FOXO1	CASC4	EVA1C
			LARGE1	FAM101B	CCDC34	EVPL
			LDB2	CRY1	CHD3	FBLN2
			LGALS3	LRCH1	CHID1	GAA
			LHFPL4	CYP24A1	CHMP2A	GAB2
			LIMA1	ABCB9	CKAP4	GDI1
			LIMS2	ANTXRL	CLSTN1	GRID2IP
			LMO4	B4GAT1	COL14A1	GSDMD
			LMO7	MANBA	COPA	H2AFY
			LOXL1	SLC35D3	COPS6	HMCN2
			LOXL3	ENSCAFG00000032099	COQ10B	HOXD10
			LRCH3	FAM109A	CPNE8	HSPB6
			LRRFIP2	MAX	CSRP1	KIAA0930
			LRRK2	PRKCD	CSRP2	LTBP4
			LTBP1	LONRF1	CTNNB1	MANSC1
			MACF1	GPER1	CYCS	MAOA
			MAP1A	IRAK3	DAPK1	MED15
			MAP1B	PLEKHM2	DDB1	MLX
			MAP3K5	SLC6A2	DDX3X	MT-ND3
			MAPK6	SGMS2	DHRS1	MYBBP1A
			MAPK8	AMFR	DHRS13	NDUFV2
			MB21D2	AK7	DHTKD1	NME1
			MBNL2	FAM13A	DHX33	NPY1R
			MCL1	LSAMP	DMXL1	NUP214
			MEIS2	SLC31A2	DNAJA4	P4HTM
			MET	TIMP2	DNAJC6	PCDH18
			MEX3B	LCLAT1	DPYD	PFAS
			MEX3C	NEURL2	DSC3	PHB2
			MFHAS1	NET1	DYNC2H1	PIDD1
			MGAT5	NOL10	EEF2	PITX1
			MICAL1	TIMP3	EFTUD2	PLEC
			MICAL3	DES	EID1	PLXNB2
			MKL1	ABTB2	EIF2AK3	PNPLA6
			MME	SFXN1	EIF2D	PRUNE1
			MPDZ	CD209	EIF3B	PSTPIP1
			MRAS	CDH22	EIF3D	RAB37
			MRVI1	TMPRSS4	EIF3G	RAB3A
			MSC	CHRND	ENSA	RAB7B
			MSRB3	SAMD12	ENTPD7	RALGDS
			MTMR14	EMC10	ERGIC3	RASSF6
			MUC1	NUMB	ESYT3	RHPN1
			MYBL1	ATP6AP2	FABP3	RNF145
			MYH11	NPC1	FKBP10	RPS21
			MYH9	HGSNAT	FOXF2	RSL1D1
			MYL9	PTGER2	FXR2	SCARA5
			MYLK	LAMP1	GABARAP	SEMA3F
			MYO1C	NOTCH2	GANAB	SFXN2
			MYO1D	F2RL1	GAPDH	SGK1
			MYO1E	GXYLT2	GFM1	SLC12A4
			MYOF	F8	GFPT1	SLC14A1
			NAB2	ELMOD3	GOLGA5	SLC25A37
			NACC2	ENSCAFG00000028969	GOLGB1	SLC35F6
			NAV3	C1QTNF1	GORAB	SPG7
			NCK2	NUDT16	GPI	SPTAN1
			NCKAP1	AQP8	GPR153	SREBF1
			NECTIN3	ADORA1	GRK5	SSC5D
			NEDD4L	ENSCAFG00000025063	GRPEL1	ST7
			NES	HVCN1	GSS	STARD5
			NOV	ADRB2	HAND2	TECR
			NPTN	CDHR1	HDLBP	TERF2IP
			NR3C1	CA14	HMGN1	TLCD1
			NRP1	SMCO3	HNRNPA3	TLE3
			NSMAF	APM1	HOXD3	TMEM218
			NTN4	RILPL1	HOXD8	WBP1
			NUB1	TULP4	HSP90B1	YIPF3
			NXPH3	MPEG1	HSPA1L	ZDHHC12
			OGN	LRRC8D	HSPA5	ZNF394
			OGT	SIAE	HTRA3
			OSBPL1A	MTCL1	HYOU1
			PAG1	FUCA1	IFNLR1
			PAPD7	FAM220A	IFT122
			PATL1	FGF23	IFT20
			PCNX4	CYP27A1	IP6K1
			PDCD6IP	ENSCAFG00000031561	JOSD1
			PDLIM7	PIK3IP1	KARS
			PEAK1	MAPKAPK3	KIAA0907
			PELI1	ENTPD3	KLHL22
			PER3	RETSAT	LARS
			PGM2	FAM46B	LMAN2
			PGR	CST3	LONP1
			PHC2	FAM163A	LRRC59
			PHLDB1	SLC8B1	MAGED1
			PIAS3	RBPJL	MAGED2
			PICALM	LGR6	MANF
			PIEZO2	EMP2	MEA1
			PIK3CA	GAS2	MITF
			PIK3R1	TEX2	MORF4L2
			PLAC1	PIP5K1B	MRPL20
			PLAU	SHROOM4	MVB12B
			PLAUR	MANSC4	NACA
			PLEKHA4	RERG	NCAPD3
			PLEKHG1	PACSIN3	NDUFA13
			PLEKHG2	GPC1	NGRN
			PLIN2	EMC1	NHSL1
			PLPP1	GGH	NMT1
			PLS3	PAI-1	ORMDL3
			PLXNA2	SLC26A11	P4HA1
			PMEPA1	ENSCAFG00000020027	PA2G4
			POGK	DLX6	PARP3
			PPFIBP1	ENSCAFG00000008948	PCK2
			PPM1A	DISC1	PDAP1
			PPP1R12A	CTSA	PDGFRL
			PPP1R13B	FADS6	PDIA6
			PPP1R16B	CTSF	PGD
			PPP2CB	H2AFY2	PGM1
			PPTC7	ANGEL1	PGS1
			PRAG1	ASZ1	PLA2G3
			PRIMA1	ANKRD44	PLCB1
			PRKAG2	TIMP4	POFUT2
			PRKAG3	PARM1	POLH
			PRKCI	FAM124B	PPIB
			PRSS23	OMD	PRAF2
			PRUNE2	RTKN	PRELID1
			PTBP1	ENSCAFG00000025524	PRMT1
			PTGR1	SEL1L	PRMT3
			PTH1R	TMEM45A	PROX1
			PTK2	SLIT3	PSAT1
			PTP4A2	SNX27	PSMB6
			PTPN12	LAPTM4B	PTMA
			PTPN2	NPR1	RAB3GAP1
			PTPN22	FILIP1L	RACK1
			PTPN23	FAM126B	RBBP6
			PTRF	CELSR3	RBMX
			PTX3	TAPBPL	RLIM
			PXN	CNNM4	RND1
			RAD21	ABHD4	RPL19
			RARA	CHRM1	RPL3
			RASL11A	PDGFRA	RPL35A
			RBMS1	ENSCAFG00000007398	Rpl36a
			RCAN1	ABCC9	RPL7A
			RCSD1	SEPP1	RPL8
			REV3L	MAP6	RPL9
			RHOB	CEACAM1	RPN1
			RHOBTB1	MXD4	RPS12
			RIC1	DEF8	RPS17
			RIOX2	CHRDL1	RPS27A
			RND3	ACKR2	RPS3
			RNF19A	ADAM10	RPSA
			ROCK2	ENSCAFG00000001680	RRBP1
			ROR1	PNPLA7	SARNP
			ROS1	KLHL42	SART3
			RPS6KA3	ENSCAFG00000008741	SCG2
			RSPO1	SLC36A1	SDHB
			RTN4	METTL18	SEC13
			RUNX1	SLC6A4	SEC22B
			SACS	SLC7A2	SEC31A
			SAMD11	RPH3AL	SEC61A1
			SAMD8	SLC9A2	SEPW1
			SAMD9L	ARMC10	SF3B5
			SCN8A	FGL1	SHMT2
			SCRN1	TMEM248	SHOC2
			SCYL2	ELL2	SLC16A1
			SDC3	RASA3	SLC16A3
			SEMA3C	PRELP	SLC25A35
			SENP6	MFSD9	SLC29A3
			SERPINB8	UPB1	SLC38A5
			SERPINE1	FARP2	SLC7A6
			SERTAD4	SIK2	SNRPD2
			SFRP2	NPL	SNRPE
			SH2B3	BCR	SNRPG
			SH3BP5	PHTF1	SPTY2D1
			SH3D21	ENSCAFG00000018539	SREK1
			SH3RF3	LAMP2	SRGAP3
			SHOX2	WBP2	SSR1
			SLC1A4	SLCO2A1	SSR3
			SLC20A1	MFAP4	sulf1
			SLC25A20	TMEM30B	SWI5
			SLC35F5	LRP10	SYNGR1
			SLC38A1	TMEM86A	TARDBP
			SLC46A3	FADS2	TAX1BP1
			SLC4A7	ENSCAFG00000016245	TBL2
			SLC6A6	ERCC4	TCAF1
			SLMAP	SCARB2	TEX30
			SMAD1	PIK3CG	THBS3
			SMARCC1	TCP11L2	THRB
			SMTN	ARHGEF28	TIPIN
			SMURF1	BST2	TM9SF4
			SNAI2	DRD1	TMED9
			SNCAIP	BPI	TMEM165
			SNX10	C10orf10	TMEM190
			SNX9	ULK4	TMEM214
			SOX4	GM2A	TMF1
			SOX5	LIPH	TOMM6
			SPATS2L	CAMK1G	TOP1
			SPDL1	MYCL	TP53BP1
			SPOP	ADCY5	TP53I13
			SQLE	TSPAN12	TRAP1
			SRF	VDR	TRAPPC1
			SRGAP1	ILDR2	TRMT112
			SSBP2	COMT	TRPS1
			ST3GAL6	DBX2	TVP23B
			ST6GALNAC4	ELN	TWIST2
			STC2	B4GALNT3	TXNDC11
			STK24	MPZL1	TYSND1
			STK38L	SYNGR2	UAP1
			SUN1	TMBIM6	UBA52
			SUN2	GPR107	UBE2M
			SWAP70	ENSCAFG00000029298	USP8
			SYNC	C8orf4	VCAN
			SYNE1	BARX2	VDAC2
			SYNPO2	MAP3K3	WIPI1
			SYTL2	STIM2	XPC
			TAGLN	SLC2A4	ZC3H12C
			TBC1D1	FAM131A	ZNF516
			TBC1D9	NTRK3	ZNF536
			TCF20	SPRED1
			TCF7L1	CMTM6
			TDP2	FAT1
			TGFB1I1	GRAMD3
			TGFB2	BIRC3
			TGFB3	AADAT
			TIAM2	CP
			timp3	EXTL3
			TJP1	PGF
			TJP2	LPAR1
			TLE1	RTP2
			TLE4	ARSG
			TLN1	CCDC3
			TMEM201	ARHGAP27
			TMEM70	SEMA3G
			TMTC2	PAM
			TNFAIP2	ZSCAN18
			TNFRSF12A	MED12L
			TNFRSF19	HSPA13
			TNIK	KBTBD6
			TNS2	HAPLN3
			TOR1AIP2	ENSCAFG00000029545
			TOX	KREMEN1
			TPM1	ENSCAFG00000015713
			TPM2	SDC2
			TRAF5	CEP295NL
			TRAK1	TGFA
			TRAM2	CDH3
			TRIB2	BCL-XL
			TRIO	K-RAS
			TRIP12	LPCAT2
			TRMT1L	RBP7
			TSC22D1	CCDC33
			TSC22D2	CARD10
			TTC9	CHRM4
			TTPAL	SLC16A12
			TUBB6	KIF1B
			TXNRD1	RASSF2
			UACA	BICD2
			UNC13B	PTCH2
			USP12	LEPROT
			USP47	UNC5B
			UST	ZDHHC7
			UTRN	RIMKLA
			VASH2	CCDC80
			VAV3	ARHGAP24
			VCL	PROSER2
			VGLL2	PCYOX1
			WASF3	ENSCAFG00000024949
			WSB1	PECAM1
			WWC1	CREB3L2
			WWC3	AXL
			YES1	ITIH5
			YPEL5	RNF13
			YWHAH	RAI1
			ZBED5	PHYHIP
			ZBTB10	PLET1
			ZBTB18	CCNI
			ZEB1	PTGFRN
			ZEB2	LDOC1L
			ZFAND5	SCMH1
			ZYX	IGFBP6
			ABCG1	AP2A1
			ABL2	MFNG
			ACAT1	GLTSCR1L
			ACO2	RNF44
			ACSF2	EML1
			ACSL4	DDIT4
			ADAMTS1	GALNT10
			ADAMTS5	NRIP1
			ADAR	HORMAD1
			ADCY7	AANAT
			ADGRA2	WFDC1
			ADGRL3	ZNF746
			ADRA2A	SPPL3
			AHRR	PRX
			AKAP12	ENSCAFG00000018181
			ALDH18A1	CFLAR
			ALPL	MYO5B
			AMOT	NPPC
			ANOS1	CD163
			AREG	CPPED1
			ARHGAP22	FGD1
			arsj	RHOV
			ASTN1	ENSCAFG00000017659
			ATP1B1	TRIB1
			AUTS2	ENSCAFG00000014229
			BASP1	ADAMTSL4
			Bdkrb2	ACKR1
			BDNF	GPC4
			BHLHE40	LCN1
			BLOC1S2	ENSCAFG00000003157
			BNC2	PREX1
			BRINP2	CSF2RB
			C11orf24	USP22
			C19orf44	IFITM10
			C1orf27	OSTM1
			C1QBP	MATN4
			C3orf70	KLF4
			CACNB2	HECA
			CALCA	GPR132
			CALR	AGFG2
			CAMK1D	SLC19A2
			CCDC43	RCBTB1
			CCR7	ZFP90
			CD2BP2	CCM2L
			CD38	AP1B1
			CDK16	ZNF689
			CDR2	VPS13D
			CFDP1	DNASE2
			CHCHD2	FBXW8
			CLDN1	FGD5
			COBL	ADGRD1
			COX4I1	PLBD2
			CPNE7	GPR108
			CREB3	MGAT4A
			CREM	BBOX1
			CRIP2	ENSCAFG00000012963
			CSF1	MERTK
			CTTN	GALNS
			CXCL10	APPL2
			CXCL8	PRRC1
			CXCR4	AIFM2
			DAAM2	PLXDC1
			DCTN4	STXBP6
			DEF6	SESN1
			DHDDS	PITPNM1
			DISP1	REPS2
			DKK3	TCTN2
			DOCK5	SPAG9
			DUSP1	RDH11
			ECE2	ENSCAFG00000012998
			EDEM1	FAM167B
			EDF1	VAT1
			EEF1A1	MMP1
			EEF1D	ENSCAFG00000011896
			EFR3A	ICAM4
			EHHADH	PDK3
			EIF4A1	SLC8A1
			EIF4B	CRYL1
			ELMSAN1	ST6GALNAC2
			ELP3	TAX1BP3
			EMC7	KCTD20
			EMD	GATSL3
			EMX2	TPPP
			EXO5	CLCN5
			FAM118A	PHLPP1
			FAM3C	NEFH
			FAM46A	ACAN
			FAM69A	RAPSN
			FBN3	ERG
			FGF10	TSKU
			FIBIN	PLEKHM3
			FNDC1	NPTX2
			FOS	ENSCAFG00000031478
			FOXK1	PEX10
			FRMD4B	SMARCD1
			FSCN1	RAPGEF5
			FZD1	LRRC16A
			GALNT16	BMP10
			GBF1	ENSCAFG00000002115
			GFPT2	VASH1
			GJA1	MBNL1
			GLI3	TANGO2
			GLRX	SERINC1
			GLYR1	HTRA1
			GMPPB	ITCH
			GOLM1	EPHB1
			GPCPD1	MAML3
			GPD2	PTPRM
			GPX3	FLOT1
			GZF1	SH2D3A
			H2AFZ	SHMT1
			HADH	CPED1
			HAS2	MYLK3
			HDAC4	GNA13
			HGF	P2RX1
			HHIPL1	TEK
			HIVEP2	SDC1
			HK2	C5AR2
			HOXA11	HOMER1
			ID3	FAM155B
			IDH3G	B3GNT5
			IL11	GATAD2B
			IL1R1	ACHE
			IL4R	PVRL3
			IMPA2	RBL2
			INPP5D	S100A14
			INSC	TPRG1L
			IPO5	BTBD3
			IRAK2	ENSCAFG00000014540
			ITGA3	ACYP2
			ITPKB	PDE6H
			ITPKC	SNN
			JAG2	DCBLD2
			JUND	ENSCAFG00000002375
			KAT2B	FAM63B
			KATNBL1	NUDT14
			KCNAB2	CHURC1-FNTB
			KCNE4	CNDP2
			KCNK6	DHRS7
			KDELR3	TRIM36
			KLF9	KLHL24
			KLHL26	PANX1
			KSR1	ILDR1
			L1CAM	ENC1
			LAP3	NYX
			LATS2	HSD17B6
			LDLRAD1	ICAM1
			LIF	DOK4
			LIPG	RASGEF1B
			LMAN1	CERS2
			LPXN	TGM2
			LRRC3	PKDREJ
			MAD1L1	MAN1C1
			MAP2	GALNT7
			MAP2K3	C1R
			MBNL3	ENSCAFG00000002091
			MBTPS1	CI-MPR/IGF2R
			MCAM	JMY
			MDM2	ENSCAFG00000032731
			MDM4	TTL
			MED28	ENDOD1
			MEF2D	TPP1
			MEGF6	FOXJ2
			MEIS1	ENSCAFG00000009222
			MEST	SECISBP2L
			MLEC	ATCAY
			MOGS	LMBR1
			MON1B	ENSCAFG00000000279
			MTHFD1	SVIP
			MYH10	PNMA1
			MYLIP	TMEM176B
			NCALD	CDH17
			NCL	ZSCAN30
			NCOA7	GNB5
			NEFL	ENSCAFG00000012580
			NEFM	LIMD1
			NETO2	SLC43A3
			NGEF	WNT2B
			NINJ1	HHIPL2
			NIPAL1	RSBN1
			NMU	PDLIM4
			NOVA1	cfa-mir-22
			NPR3	ENSCAFG00000024792
			NR4A1	PLXNB1
			NR4A2	PRPS2
			NRG1	DGKG
			NSMCE1	QSOX1
			NTN1	COQ9
			NUCB2	LYVE1
			NUDC	MGAT1
			NUMBL	ITFG1
			OSMR	SMCHD1
			P2RY1	DNAH17
			P3H4	TEX12
			P4HB	RAB30
			PALD1	NYAP1
			PAPPA	NCCRP1
			PAPPA2	AKAP2
			PARK7	SH3BGRL
			PAX8	COL4A4
			PBX1	ZNF319
			PCDH1	RHBDD1
			PCSK1	ENSCAFG00000012668
			PCSK6	STRN3
			PDCD4	B3GNT9
			PDE10A	MYCT1
			PDE4B	TMCO1
			PDE4D	SLC2A12
			PDE7B	ENSCAFG00000032470
			PDGFC	TMEM108
			PDIA4	RGS6
			PDIA5	ECEL1
			PDP1	FIGN
			PDXDC1	NIPAL3
			PDZRN3	CEP85L
			PEG10	PRLR
			PER2	B4GALT5
			PHEX	LMF1
			PIR	SPTLC3
			PKDCC	ENSCAFG00000028741
			PKNOX2	C4orf19
			PKP2	XYLT1
			PLB1	GRTP1
			PLD1	ACSL5
			PLEKHA2	DCAF5
			PLK2	NOX2
			PLXNA4	GPR137B
			PNPLA2	FAM219B
			PPFIA4	ACSS3
			PPM1G	PIM1
			PRDM1	KIAA0040
			PRICKLE1	SLC31A1
			PRICKLE2	ARHGAP29
			PRKAR1A	EFNB2
			PRMT5	UGT
			PROCR	TGFBR1
			PRPF8	DOCK3
			PRRX1	ITIH4
			PSENEN	IL1RAP
			PTGER4	GRB14
			PTGES	CNPPD1
			PTGS1	GALNT11
			PTGS2	TXNDC16
			PTP4A1	PPARD
			PTPRG	ENSCAFG00000032647
			QDPR	USH1C
			RAB5A	IDNK
			RAPGEF2	WDR48
			RASD1	HSD17B13
			RBM20	ZBTB7B
			RCN3	MRPL49
			RFTN1	STAM
			RGS2	FAM45A
			ROBO2	EZR
			ROR2	MEOX1
			RPL10A	ADGRL2
			RPL12	ERBB2IP
			RPL13A	RAB7A
			RPL14	TM2D2
			RPL17	STX7
			RPL18	TLR5
			RPL23	CYB561
			RPL27	MARVELD1
			RPL28	CBFA2T3
			RPL32	HLCS
			RPL35	KIAA1211L
			RPL7	ZBTB34
			RPS11	HSPA12B
			RPS15A	MYOM1
			RPS19BP1	C1GALT1
			RPS27	DSTYK
			RPS4X	PRKCDBP
			RPS6	MID2
			RPS6KA1	SUMF1
			RXRG	CDKN2A
			SAC3D1	TPST1
			SEC16A	CCBL1
			SERINC5	ENSCAFG00000013913
			SETD7	PPAPDC2
			SEZ6	TMEM204
			SEZ6L	TMEM30A
			SGCA	APOE
			SIN3B	3OST1
			SIRT5	APOLD1
			SLC12A6	NFIA
			SLC22A3	SLC1A5
			SLC25A11	ENSCAFG00000018825
			SLC25A25	ELF5
			SLC2A3	ZNF619
			SLC35A2	ENSCAFG00000004388
			SLC39A7	ENSCAFG00000028993
			SLC5A6	APP
			SMIM3	MGLL
			SMOC1	ENSCAFG00000010539
			SMS	UGCG
			SNAP25	PRRC2B
			SOAT1	FBXO31
			SPG21	FUT11
			SRM	FBXO21
			SRPRA	CYSLTR2
			SSR4	PDE7A
			STAC	ADAMTS2
			STK17B	SUSD6
			STT3A	ST6GALNAC6
			STX8	TBL1Y
			sulf2	LMO1
			SUOX	NLRX1
			SYTL1	ADRB1
			SYVN1	LTBP3
			TBL1XR1	FGF11
			TGFBI	NR1H3
			THBD	ENSCAFG00000029520
			TMA7	DCP1A
			TMEM100	CHST12
			TMEM120B	VSIG4
			TMPRSS7	C6orf141
			TMX2	CDC42SE2
			TNC	SELL
			TNFAIP8	FZD9
			TNRC6C	SLC25A2
			TOB1	AKT3
			TOM1L2	ENSCAFG00000032222
			TOMM40	PLCXD2
			TPR	MTMR6
			TRNAU1AP	SLC25A29
			TRPC4	RGCC
			TRPM6	FAM102B
			TSHZ1	PMEL17
			TSHZ2	ENSCAFG00000004917
			TSPYL2	KNG1
			TTYH2	ENSCAFG00000018724
			TUFM	MMP-9
			UBA1	GLDC
			UBB	AHSP
			USP11	KLK1
			USP43	ENSCAFG00000014034
			VEGFD	HPGD
			VIMP	LIX1
			WDR19	STMN1
			WLS	ANKRD24
			WNK2	KRT20
			WNT5A	BCAS1
			XPNPEP1	MMP11
			YTHDF3	ENSCAFG00000011566
			ZBTB20	MYBL2
			ZNF445	ORC1
			ZNF503	ENSCAFG00000007705
			ZNF76	BHMT2
			ZNF804A	DMGDH
			ZNF852	UHRF1
				CLSPN
				RAD51
				ENSCAFG00000004935
				ORC6
				POSTN
				COL9A1
				RND2
				HSD11B2
				ENSCAFG00000029518
				ENSCAFG00000009806
				CCDC150
				HAPLN1
				ERCC6L
				AMMECR1
				SNRPF
				SNORD26
				SLC12A5
				VAT1L
				NPY
				SMOX
				CENPH
				ENSCAFG00000030329
				LPL
				TMEM132C
				DLGAP1
				NUDT5
				TBXAS1
				NUF2
				FIGNL1
				ANKDD1A
				NEK2
				MCM10
				RECQL4
				CDK1
				ENSCAFG00000017502
				AURKA
				NOTUM
				GCSH
				ENSCAFG00000014028
				DIO2
				LMNB2
				CENPW
				MMP-12
				PEA3
				MCM5
				CEP55
				TENM3
				SPC25
				GPX2
				CHEK2
				PEPCK
				CNTFR
				ENSCAFG00000017924
				CENPN
				IL33
				WNT3A
				B4GALNT4
				TICRR
				BIRC5
				C2orf43
				KIF20A
				SNX5
				GYPA
				GAD1
				POLE
				CIT
				CDC6
				MGST2
				KIF22
				IGF2BP1
				ENSCAFG00000031212
				MAP2K6
				TACC3
				DIAPH3
				UCK2
				FIGF
				SLC15A3
				GINS2
				CDCA3
				ENSCAFG00000016600
				CNTNAP4
				GIMAP8
				POLA2
				C1QTNF6
				WNT6
				RCC1
				KIFC1
				ENSCAFG00000017264
				IGFALS
				KIAA0101
				FOXJ1
				CDCA8
				TCHH
				TNFRSF18
				MIS18A
				ENSCAFG00000032154
				ATP6V1C2
				SNORA61
				UBE2C
				DERL3
				ADGRA3
				IQGAP3
				RACGAP1
				ENSCAFG00000010615
				CCNE1
				ADAMTS7
				KIF15
				STRC
				MELK
				SNORD99
				MTFR2
				C1orf186
				ENSCAFG00000009800
				FAM64A
				NCAPH
				ISCA1
				CTH
				BHMT
				ATAD2
				IGHE
				CENPU
				BUB1
				CORTBP2
				RRM2
				ENSCAFG00000008369
				TUBA1C
				ESPL1
				U3
				PTPRN
				GTSE1
				CPXM1
				SERPINB10
				FAM83D
				CORO2B
				STIL
				KIF5C
				DNHD1
				LUC7L
				PAMR1
				NR0B1
				COL27A1
				C2orf72
				CEP78
				E2F8
				HMGN3
				ENSCAFG00000030258
				DUSP27
				ENSCAFG00000019210
				KNSTRN
				PFN2
				NASP
				ENSCAFG00000013154
				RGS16
				TROAP
				KIF11
				TMEM37
				TMEM132A
				CDC25A
				CHTF18
				CD52
				FAM69B
				NUDT2
				HIC2
				PKMYT1
				DUT
				SNORA25
				ADAM22
				ENSCAFG00000024324
				RASL10B
				CDC25B
				SPTA1
				ALB
				ENSCAFG00000016072
				RFC4
				EID2
				ND3
				PSMC3IP
				ENSCAFG00000008236
				PVRL4
				FOXR1
				SCN3A
				NCF2
				FANCD2
				HMGCS2
				FZD10
				C1orf204
				HBM
				GMPR
				PGAM2
				CKS2
				NCAPD2
				ENSCAFG00000031055
				ENSCAFG00000029466
				BRIX1
				SLC23A1
				GTF2B
				PLK4
				CINP
				SNORD47
				PHOSPHO1
				SNORA44
				MCM3
				CHCHD10
				CCDC163P
				NUDT16L1
				PPP2R2B
				EXO1
				SSB
				GNG12
				PCOLCE
				USP2
				MCM2
				GMNN
				SDCCAG8
				SPHKAP
				BCL2L14
				Xist_exon4
				TMEM120A
				CCNF
				H2AFX
				ACOT6
				TAC1
				ENSCAFG00000004202
				CDKN3
				GSG2
				ENSCAFG00000030822
				VRK1
				DNAJC2
				SFRP5
				HUNK
				WNT4
				ENSCAFG00000020075
				SNORD31
				CCNA2
				PM20D1
				DFNA5
				COL7A1
				GAP43
				TXK
				TNNC1
				SNRPD1
				CENPM
				EYA2
				KIF18B
				C10orf11
				UBE2T
				MPC2
				ND2
				ZNF789
				TS
				JPH1
				MAPK4
				CNTN2
				MND1
				PLCG2
				DMTN
				EPB42
				SLC19A3
				MT-ND4
				ENSCAFG00000017667
				ENSCAFG00000007029
				CCNB3
				SORD
				SLC17A9
				TONSL
				FAM167A
				DEPDC1B
				ELOVL6
				NEIL1
				ENSCAFG00000009449
				CDCA2
				ARHGEF39
				PTPN6
				CLTA
				TAF15
				KCND3
				DNAJB13
				SORL1
				PIF1
				E2F7
				ENSCAFG00000025131
				EML5
				SNORD12
				USP35
				ENSCAFG00000012593
				DAP3
				POC1A
				THOP1
				PDSS1
				METTL21A
				GALNT6
				TRAIP
				B3GNT7
				COQ7
				ATP6
				SNORD14
				TP53RK
				FBP1
				PNPT1
				GFRA3
				ARSB
				CCDC58
				RAB24
				KRT10
				ITGB1BP2
				ABCB11
				FANCA
				GPR83
				BRCA2
				RAD54L
				RCCD1
				SGOL1
				DOK5
				C19orf52
				DYNC1I1
				THOC1
				APEX1
				SH3GL2
				SLC15A1
				SPTB
				BMPR1B
				SNORD86
				KHDC3L
				ENSCAFG00000030286
				WDR62
				ENSCAFG00000032358
				FANCM
				ERP29
				DHCR24
				ATP8A2
				UPK1B
				GSTZ1
				CXXC4
				METTL1
				DRP2
				RAB38
				CENPA
				CCBL2
				RBBP8
				ENSCAFG00000019620
				ENSCAFG00000002441
				CCBE1
				ENSCAFG00000010412
				FXYD4
				ENSCAFG00000006494
				NKX3-1
				ENSCAFG00000010890
				ENSCAFG00000003785
				NOP2
				GABRE
				RSRP1
				NUDT4
				ENSCAFG00000013047
				ALP
				EIF4G3
				ALDH1L1
				AIPL1
				ESCO2
				CASC5
				LLPH
				ENSCAFG00000003845
				SLC22A5
				C9orf24
				C10orf35
				NT5E
				ENSCAFG00000013214
				E2F1
				FBXO5
				PPIH
				ENSCAFG00000016482
				ENSCAFG00000025112
				ADAMTS19
				NOP58
				DEPDC7
				ENSCAFG00000016594
				LRRC17
				NAALAD2
				KIF2C
				SEMA5B
				ENSCAFG00000013864
				IQSEC3
				CKAP2L
				TMSB10
				HNRNPD
				FAM118B
				ENSCAFG00000018187
				HMGA1
				GAR1
				CDK7
				ND1
				METAP1D
				IKBKE
				TIMM8A
				STRA13
				GK
				LYRM4
				NCAPG2
				SPP2
				TRAPPC6A
				ENSCAFG00000023677
				SAPCD2
				ENSCAFG00000025619
				FAM19A4
				MFAP5
				MASTL
				ENSCAFG00000018296
				UNC119
				UBE2S
				ANP32B
				GIPR
				CYTB
				SRSF7
				RAD51AP1
				TFB1M
				ENSCAFG00000029945
				GLB1L2
				AMD1
				CENPJ
				RPF2
				RSPO2
				MITD1
				NCAPG
				INTS8
				CBR3
				PAOX
				MT-ND4L
				TSPAN33
				ANKRD66
				MIIP
				MKI67
				DDIAS
				KL
				ENSCAFG00000030720
				CCDC167
				DSN1
				SNORA72
				PHYHIPL
				HAUS8
				OTUB2
				BRCA1
				ZNRF3
				SLC22A4
				NUP50
				ADH5
				SLC6A13
				STXBP4
				ENSCAFG00000030502
				ITGA4
				ENSCAFG00000016831
				TTLL11
				ENSCAFG00000030414
				THBS4
				TBX10
				NKAIN1
				ENSCAFG00000011856
				SNORA16
				TSTD1
				DDX39A
				CBX2
				SNRPA
				ZNHIT3
				ENSCAFG00000004233
				ENSCAFG00000006734
				SNORA1
				ZNF711
				LDHD
				ENSCAFG00000002833
				SNRNP48
				TMEM26
				NGFR
				EFCAB11
				SEC61G
				RNASEH2B
				RH30
				LSM5
				HIST2H2BF
				SLC4A1
				ASTN2
				ENSCAFG00000025410
				ENSCAFG00000019092
				CWH43
				FANCI
				ENSCAFG00000020204
				PPARG
				CALML4
				RANBP1
				ENSCAFG00000010865
				ETNPPL
				SKA3
				QTRT1
				RPGR
				RD3
				SNORD36
				PAX4
				ZNF444
				FOXM1
				CBX5
				PID1
				RAB19
				ENSCAFG00000014018
				PGPEP1L
				SPC24
				COA7
				CDC7
				TPMT
				SUPV3L1
				TMEM125
				RAD18
				SNORD30
				AUNIP
				ENSCAFG00000024413
				CCK
				ENSCAFG00000014246
				MRPL32
				RCOR2
				PLCL2
				SASS6
				ISYNA1
				C15orf59
				AMIGO3
				AIM1L
				ARFIP2
				MOGAT1
				ODC1
				TRIT1
				MBOAT2
				GDPD3
				RASSF3
				WHSC1
				LEO1
				EBI3
				HENMT1
				SNORD77
				PMM2
				COX3
				RLTPR
				USP44
				MRPL21
				LSM7
				UMPS
				INPP5J
				SNORA3
				GYLTL1B
				ENSCAFG00000016296
				CEP95
				GPR156
				HEMGN
				ACCS
				HELLS
				ATXN7L2
				EXOSC8
				LRRC45
				SARDH
				ENSCAFG00000011738
				SDHAF4
				HDGF
				SLC24A2
				ADAMTS18
				CCND2
				TRMT13
				BCL2L12
				NAP1L1
				RAB25
				C11orf52
				ENSCAFG00000007610
				TRMU
				ADM5
				ENSCAFG00000015719
				HSPA1
				DNAJC21
				CYBA
				KNTC1
				TEFM
				CNTN6
				HSPH1
				ECHDC1
				TMEM71
				SLC13A4
				ZNF215
				OTOG
				NOL6
				DAPK2
				ESPN
				KLC3
				GRIP1
				TMEM119
				ZNF214
				TTC39A
				FOXRED2
				AVIL
				CENPO
				ALMS1
				SNORD22
				TPX2
				FAM111A
				ENSCAFG00000009857
				CABP1
				DNAJC7
				ENSCAFG00000018939
				MED6
				C3orf33
				NDUFAF2
				PTP4A3
				FAM196B
				CCL14
				FMO4
				ENSCAFG00000015313
				FAM162A
				CA2
				ENSCAFG00000015206
				CCHCR1
				A3GALT2
				OIP5
				SAP30
				ENSCAFG00000031222
				ENSCAFG00000030241
				MAGEL2
				PAPSS1
				RPL37
				NUFIP1
				DLG2
				BMP7
				FOXO6
				PRMT9
				KIF12
				DUSP2
				SDK1
				PPIG
				FKBP1B
				ENSCAFG00000003595
				TBC1D7
				EXOSC9
				GEMIN6
				LRRN3
				LSM6
				SLC52A3
				LUC7L3
				MRPL39
				ROPN1L
				MAD2L1
				GLIS3
				MRPL19
				TFCP2
				FAM83C
				HPDL
				C1orf131
				CGN
				FGF18
				ENSCAFG00000009110
				DNPH1
				SNORA33
				ENSCAFG00000015189
				HES4
				UBE2J1
				DDX39B
				ENSCAFG00000002945
				NOD2
				TOM1
				TUBB4A
				MCM4
				ENSCAFG00000002916
				SNRNP70
				C19orf12
				PFKFB2
				RHAG
				BTN1A1
				ENSCAFG00000022743
				RASSF4
				GGA2
				PPID
				ENSCAFG00000029334
				KCNMB4
				COX17
				MPHOSPH10
				ARL9
				ALDH9A1
				C3orf62
				HMGN2
				REV1
				TTLL7
				PRTG
				MCCC1
				ENSCAFG00000023313
				ENSCAFG00000001000
				SUCLG1
				BCAS2
				HDDC2
				ATP5G1
				CSF3R
				RWDD2A
				SNORA73
				ENSCAFG00000019472
				NOL9
				EIF3M
				ENSCAFG00000029779
				ENSCAFG00000032441
				NDUFS5
				HKDC1
				TTK
				TLL1
				SAP25
				INCENP
				CA13
				SNAP91
				DGAT1
				MKRN2OS
				ANKRD9
				ENSCAFG00000012879
				MCM7
				CHEK1
				ENSCAFG00000031848
				PCSK4
				TMEM126A
				ENSCAFG00000002078
				NRSN1
				HNRNPA2B1
				TSPAN8
				CUX2
				MTHFD1L
				ENSCAFG00000018380
				POLR1D
				NHS
				AIFM3
				RMND1
				TESPA1
				ETFB
				GDPD5
				MXI1
				ENPEP
				ECH1
				OTOR
				CDC25C
				NUP210
				RAPGEF4
				PRIM2
				MMRN1
				CLUH
				MPP2
				MXD3
				ENSCAFG00000031549
				CFAP54
				ENSCAFG00000011833
				SDF2L1
				MRPL24
				BAD
				CDCA7L
				DBI
				CENPI
				GCM1
				ENSCAFG00000020013
				TESC
				SNORD100
				ANKLE1
				ZW10
				SPATA24
				DNAJB11
				FUOM
				FMOD
				CASP3
				PRR11
				PDE6D
				ATP8
				BPIFB4
				MTERF3
				RDH13
				ATP2A1
				TRMT10C
				SNRNP35
				TBC1D2
				MAP4K1
				NDST3
				ENSCAFG00000015602
				SNORD74
				ENSCAFG00000016869
				SH3YL1
				GEN1
				ENSCAFG00000015433
				CCNH
				BCL6B
				FAM193B
				MRPS28
				HAUS1
				PTRH2
				ENSCAFG00000030089
				ALAS2
				LIN9
				ENSCAFG00000005851
				MMP13
				KIAA1279
				C22orf31
				RUVBL2
				HAND1
				ORC5
				SLC39A8
				PROSER3
				MIER2
				FEN1
				C11orf85
				PNN
				VIPR1
