# Supplementary material for: Transcriptomic profiling of canine decidualization and effects of antigestagens on decidualized dog uterine stromal cells
Source: Sci Rep. 2022 Dec 19;12:21890. doi: 10.1038/s41598-022-24790-6 (PMC9763427; doi:10.1038/s41598-022-24790-6)
Supplement: Supplementary file 5 — Supplementary Information 5. [file 41598_2022_24790_MOESM5_ESM.xlsx]

## Sheet: EnrichR
Supplementary File 4
Functional annotations and representative genes (up to 20) from Venn diagrams as determined by EnrichR
Comparison between DEGs	GO term	P-Value	Representative genes
Upregulated in "Aglepristone vs cAMP" and "Mifepristone vs cAMP"	regulation of cell migration (GO:0030334)	2.19496e-17	ITGB1;CLIC4;FLT1;SERPINE1;LDB2;CX3CL1;MYLK;ACTG1;IGF1R;FGF5;CYP1B1;ANXA1;ACTN4;ITGA6;VCL;THBS1;PTK2;VEGFA
	regulation of apoptotic process (GO:0042981)	2.55016e-11	ITGB1;CX3CL1;IGF1R;AKAP13;CYP1B1;ANXA1;ACTN1;ARHGAP10;ITGA6;ANGPTL4;THBS1;MAPK8;BMF;ANGPT1;TGFB3;PTK2;VEGFA
	integrin-mediated signaling pathway (GO:0007229)	5.92614e-11	ITGB1;NRP1;COL16A1;ITGB5;DST;ITGA2;LAMA3;ERBIN;FN1;ILK;NEDD9;PTK2;COL3A1;DAB2;ZYX;MYH9;FERMT2
	regulation of cell-matrix adhesion (GO:0001952)	5.99893e-09	MACF1;JAG1;ROCK2;DAPK3;THBS1;CX3CL1;PTK2;ACTG1;CORO1C;ACER2;PLAU;PEAK1;UTRN;VCL
	positive regulation of angiogenesis (GO:0045766)	1.07078e-08	ITGB1;SMAD1;FLT1;PTGIS;SERPINE1;VASH2;GAB1;HIF1A;THBS1;RUNX1;RHOB;HIPK2;VEGFA;TJP1;SFRP2;CYP1B1;HMOX1;ANGPTL4
Downregulated in "Aglepristone vs cAMP" and "Mifepristone vs cAMP"	translation (GO:0006412)	2.89204e-09	RPL32;RPL23;RPL12;RPS6;TMA7;RPL13A;RPL10A;RPL7;TUFM;EEF1A1;RPS4X;RPS27;RPS15A;EEF1D;RPL14;RPL35;RPL27;RPS11;RPL18
	regulation of cell population proliferation (GO:0042127)	7.65022e-08	HDAC4;CDKN1A;CXCL8;CSF1;NPR3;IRS2;AREG;TOB1;PTHLH;RPS4X;IL11;JUND;STAT3;LIF;VEGFD;TGFBR2;CXCL10;BCL2;FGF10
	cellular response to cytokine stimulus (GO:0071345)	4.73547e-07	CDKN1A;NUMBL;CXCL8;CSF1;CXCR4;PTGS2;TPR;IL11;IL4R;DUSP1;IL1R1;HGF;MMP2;STAT3;WNT5A;LIF;FOS;CXCL10;GREM2;BCL2
	regulation of canonical Wnt signaling pathway (GO:0060828)	0.000190702	IGFBP4;WNT5A;PRICKLE1;DKK1;GLI3;DKK3;GPRC5B;LATS2;ADGRA2;DAAM2;TBL1XR1;WNK2;EMD;WLS;FGF10;DACT1
	regulation of trophoblast cell migration (GO:1901163)	0.000204492	GJA1;YTHDF3;C1QBP;CALR
Upregulated in "Aglepristone vs cAMP" and "Mifepristone vs cAMP", and downregulated in "cAMP vs Control"	regulation of cell adhesion mediated by integrin (GO:0033628)	6.61874e-07	MUC1;TGFB2;SFRP2;PLAU;SERPINE1;SNAI2;ADA
	regulation of cell migration (GO:0030334)	1.86227e-13	ITGB1;MACF1;CLIC4;FLT1;SEMA3C;SERPINE1;CAMK2A;NEDD9;NEXN;LDB2;IGF1R;TJP1;AFDN;ADAM17;DAB2;SFRP2;MYO1C;NAV3;SNAI2;AMOTL2;ITGA6;VCL
	positive regulation of apoptotic process (GO:0043065)	5.85005e-06	UNC13B;VAV3;ITGB1;KLF11;TGFB2;TRIO;ARHGEF12;GADD45B;TGFB3;GADD45G;TIAM2;AKAP13;SFRP2;ANKRD1;BMF;ITGA6
	regulation of canonical Wnt signaling pathway (GO:0060828)	8.23323e-06	WWTR1;USP47;TLE1;ILK;BICC1;ZEB2;DAB2;SFRP2;DVL1;SNAI2;RSPO1;CDK14;SOX4;SCYL2;ANKRD6
	cell-cell junction organization (GO:0045216)	4.2658e-06	TJP1;AFDN;PRKCI;TGFB2;TGFB3;TLN1;NECTIN3;LIMS2;TJP2
	positive regulation of angiogenesis (GO:0045766)	7.07418e-05	ITGB1;TJP1;SFRP2;FLT1;SERPINE1;GAB1;HMOX1;HIF1A;HIPK2
	regulation of epithelial to mesenchymal transition (GO:0010717)	1.9995e-05	WWTR1;PHLDB1;TGFB2;DAB2;SFRP2;TGFB3;TGFB1I1;IL17RD
Downregulated "Aglepristone vs cAMP" and "Mifepristone vs cAMP", and upregulated in "cAMP vs Control"	regulation of cell population proliferation (GO:0042127)	6.21518e-08	HDAC4;CDKN1A;CXCL8;CSF1;NPR3;IRS2;AREG;TOB1;PTHLH;IL11;JUND;STAT3;LIF;VEGFD;TGFBR2;;CXCL10;BCL2;FGF10
	cellular response to cytokine stimulus (GO:0071345)	2.51853e-07	NUMBL;CDKN1A;CXCL8;CSF1;CXCR4;PTGS2;ABL2;CCR7;IL11;IL4R;IL1R1;HGF;MMP2;STAT3;WNT5A;LIF;FOS;CXCL10;BCL2
	cellular response to growth factor stimulus (GO:0071363)	3.26773e-05	MAP2K3;TMEM100;NR4A1;CXCL8;HGF;WNT5A;GAS1;RAPGEF2;HAS2;LRP2;EMD;TGFBR2
	regulation of cell adhesion (GO:0030155)	3.16981e-05	CXCL8;DUSP1;C1QBP;ABL2;LPXN;CXCR4;FBLN1;CCR7;TGFBI;P4HB;PLXNA4
	regulation of trophoblast cell migration (GO:1901163)	9.2509e-05	GJA1;YTHDF3;C1QBP;CALR
	positive regulation of protein kinase activity (GO:0045860)	0.00052123	MAP2K3;CALCA;CDKN1A;GPRC5B;CSF1;RAPGEF2;CCR7;DKK1;ADRA2A;TGFBR2
Up- and downregulated in "Aglepristone vs cAMP", "Mifepristone vs cAMP" and "Prepartum luteolysis vs Mid-gestation"(Nowak et al, 2019)	regulation of cell migration (GO:0030334)	9.33068e-06	NTNG2;CEMIP;CLIC4;FLT1;IGFBP5;CITED2;CAV1;STAT3;STC1;NEXN;NEDD9;THBS1;VEGFA;DUSP10;PDPN
	negative regulation of transmembrane receptor protein serine/threonine kinase signaling pathway (GO:0090101)	8.02555e-05	BAMBI;CAV1;CRIM1;LRP2;DKK1;TGFBR2;HIPK2
	negative regulation of cellular response to growth factor stimulus (GO:0090288)	0.000117233	BAMBI;NEDD4;CRIM1;LRP2;THBS1;HIPK2
	regulation of cell population proliferation (GO:0042127)	0.000137727	WWTR1;CDKN1A;FLT1;ITGA1;STAT3;IRS2;LIFR;SMARCA2;THBS1;PTHLH;TGFBR2;VEGFA
	regulation of angiogenesis (GO:0045765)	0.000150384	NPPB;FLT1;PTGIS;GAB1;THBS2;THBS1;HTATIP2;VEGFA;HIPK2
	regulation of apoptotic process (GO:0042981)	0.000280497	FANK1;TOP2A;ARHGEF26;CITED2;ANO6;LRP2;DKK1;THBS1;VEGFA;ACER2;NUAK2;RPS6KA2;PDPN;TNFSF10;BCL2;GAS1
	positive regulation of epithelial to mesenchymal transition (GO:0010718)	0.0006793	WWTR1;BAMBI;PDPN;TGFBR2
